# Supplementary material for: Quaternary tryptammonium salts: N,N-dimethyl-N-n-propyl­tryptammonium (DMPT) iodide and N-allyl-N,N-di­methyl­tryptammonium (DMALT) iodide
Source: Acta Crystallogr E Crystallogr Commun. 2020 Jul 24;76(Pt 8):1357–60. doi: 10.1107/S2056989020010014 (PMC7405565; doi:10.1107/S2056989020010014)
Supplement: Supplementary file 1 [file e-76-01357-sup1.cif]

##############################################################################
#                                                                            #
# This CIF contains the data in a paper accepted for publication in          #
# Acta Crystallographica Section E. It conforms to the requirements of       #
# Notes for Authors for Acta Crystallographica Section E, and has been       #
# peer reviewed under the auspices of the IUCr Commission on Journals.       #
#                                                                            #
# Full details of the Crystallographic Information File format               #
# are given in the paper "The Crystallographic Information File (CIF):       #
# a New Standard Archive File for Crystallography" by S. R. Hall, F. H.      #
# Allen and I. D. Brown [Acta Cryst. (1991), A47, 655-685].                  #
#                                                                            #
# The current version of the core CIF dictionary is obtainable from          #
# ftp://ftp.iucr.org/pub/cif_core.dic.                                       #
#                                                                            #
# Software is freely available for graphical display of the structure(s)     #
# in this CIF. For information consult the CIF software page                 #
# http://www.iucr.org/resources/cif/software.                                #
#                                                                            #
# This file may be used for bona fide research purposes within the           #
# scientific community so long as proper attribution is given to the journal # 
# article from which it was obtained.                                        #
#                                                                            #
##############################################################################
data_DMPT
_audit_creation_method
;
Olex2 1.3
(compiled 2020.06.28 svn.raecde09e for OlexSys, GUI svn.r6132)
;
_journal_data_validation_number     ?
_journal_date_recd_electronic     2020-07-13
_journal_date_accepted     2020-07-20
_journal_name_full     'Acta Crystallographica, Section E'
_journal_year     2020
_journal_volume     76
_journal_issue      8
_journal_page_first     1357
_journal_page_last     1360
_journal_paper_category     GO
_journal_paper_doi     10.1107/S2056989020010014
_journal_coeditor_code     ZQ2255
_publ_contact_author_name     'David R. Manke'
_publ_contact_author_address
;
University of Massachusetts Dartmouth
285 Old Westport Road
North Dartmouth, MA 02747
USA
;
_publ_contact_author_email     'dmanke@umassd.edu'
_publ_contact_author_fax     '(508)999-9167'
_publ_contact_author_phone     '(508)910-6554'
_publ_section_title
;
Quaternary tryptammonium salts:
<i>N</i>,<i>N</i>-dimethyl-<i>N</i>-<i>n</i>-propyltryptammonium (DMPT) iodide
and <i>N</i>-allyl-<i>N</i>,<i>N</i>-dimethyltryptammonium (DMALT) iodide
;
_publ_section_title_footnote     .
loop_
    _publ_author_name
    _publ_author_footnote
    _publ_author_address
    'Chadeayne, Andrew R.' .
;
CaaMTech, LLC
58 East Sunset Way, Suite 209
Issaquah, WA 98027
USA
;
    'Pham, Duyen N. K.' .
;
University of Massachusetts Dartmouth
285 Old Westport Road
North Dartmouth, MA 02747
USA
;
    'Golen, James A.' .
;
University of Massachusetts Dartmouth
285 Old Westport Road
North Dartmouth, MA 02747
USA
;
    'Manke, David R.' .
;
University of Massachusetts Dartmouth
285 Old Westport Road
North Dartmouth, MA 02747
USA
;
_publ_section_synopsis
;
The solid-state structures of two quaternary tryptammonium salts,
<i>N</i>,<i>N</i>-dimethyl-<i>N</i>-<i>n</i>-propyltryptammonium (DMPT) iodide
and <i>N</i>-allyl-<i>N</i>,<i>N</i>-dimethyltryptammonium (DMALT) iodide are
reported.
;
_chemical_name_systematic
;
2-(1<i>H</i>-Indol-3-yl)-<i>N</i>,<i>N</i>-dimethyl-<i>N</i>-propylazanium
iodide
;
_chemical_name_common
;
<i>N</i>,<i>N</i>-Dimethyl-<i>N</i>-<i>n</i>-propyltryptammonium iodide
;
_chemical_formula_moiety     'C15 H23 N2 +, I -'
_chemical_formula_sum     'C15 H23 I N2'
_chemical_formula_iupac     'C15 H23 N2 +, I -'
_chemical_formula_weight     358.25
_chemical_melting_point     ?
_space_group_crystal_system     monoclinic
_space_group_name_H-M_alt     'P 1 21/c 1'
_space_group_name_Hall     '-P 2ybc'
loop_
    _space_group_symop_operation_xyz
    'x, y, z'
    '-x, y+1/2, -z+1/2'
    '-x, -y, -z'
    'x, -y-1/2, z-1/2'
_cell_length_a     7.4471(6)
_cell_length_b     9.9016(9)
_cell_length_c     22.052(2)
_cell_angle_alpha     90
_cell_angle_beta     94.184(3)
_cell_angle_gamma     90
_cell_volume     1621.8(2)
_cell_formula_units_Z     4
_cell_measurement_reflns_used     9256
_cell_measurement_theta_min     3.20
_cell_measurement_theta_max     25.57
_cell_measurement_temperature     303(2)
_exptl_crystal_description     block
_exptl_crystal_colour     colourless
_exptl_crystal_size_max     0.40
_exptl_crystal_size_mid     0.14
_exptl_crystal_size_min     0.12
_exptl_crystal_density_diffrn     1.467
_exptl_crystal_density_meas     ?
_exptl_crystal_density_method     ?
_exptl_crystal_F_000     720
_exptl_absorpt_coefficient_mu     1.962
_exptl_absorpt_correction_type     multi-scan
_exptl_absorpt_process_details
;
(SADABS; Bruker, 2018)
;
_exptl_absorpt_correction_T_min     0.4700
_exptl_absorpt_correction_T_max     0.5621
_diffrn_ambient_temperature     303.22
_diffrn_source     ?
_diffrn_radiation_type     MoK\a
_diffrn_radiation_wavelength     0.71073
_diffrn_measurement_device_type     'Bruker D8 Venture CMOS'
_diffrn_measurement_method     '\f and \w scans'
_diffrn_detector_area_resol_mean     ?
_diffrn_reflns_number     44530
_diffrn_reflns_av_R_equivalents     0.0362
_diffrn_reflns_av_unetI/netI     0.0167
_diffrn_reflns_theta_min     3.196
_diffrn_reflns_theta_max     25.717
_diffrn_reflns_theta_full     25.242
_diffrn_measured_fraction_theta_max     0.994
_diffrn_measured_fraction_theta_full     0.998
_diffrn_reflns_limit_h_min     -9
_diffrn_reflns_limit_h_max     8
_diffrn_reflns_limit_k_min     -12
_diffrn_reflns_limit_k_max     12
_diffrn_reflns_limit_l_min     -26
_diffrn_reflns_limit_l_max     26
_refine_special_details     ?
_reflns_number_total     3071
_reflns_number_gt     2362
_reflns_threshold_expression     'I > 2\s(I)'
_refine_ls_structure_factor_coef     Fsqd
_refine_ls_matrix_type     full
_refine_ls_R_factor_all     0.0418
_refine_ls_R_factor_gt     0.0276
_refine_ls_wR_factor_gt     0.0501
_refine_ls_wR_factor_ref     0.0537
_refine_ls_goodness_of_fit_ref     1.128
_refine_ls_restrained_S_all     1.128
_refine_ls_number_reflns     3071
_refine_ls_number_parameters     170
_refine_ls_number_restraints     1
_refine_ls_hydrogen_treatment     mixed
_refine_ls_weighting_scheme     calc
_refine_ls_weighting_details
              'w=1/[\s^2^(Fo^2^)+(0.0068P)^2^+2.2525P] where P=(Fo^2^+2Fc^2^)/3'
_atom_sites_solution_hydrogens     mixed
_atom_sites_solution_primary     ?
_atom_sites_solution_secondary     ?
_refine_ls_shift/su_max     0.000
_refine_ls_shift/su_mean     0.000
_refine_diff_density_max     0.527
_refine_diff_density_min     -0.466
_refine_ls_extinction_method
;
SHELXL2018 (Sheldrick, 2015b)
;
_refine_ls_extinction_coef     0.0054(2)
_refine_ls_extinction_expression
                                  'Fc^*^=kFc[1+0.001xFc^2^\l^3^/sin(2\q)]^-1/4^'
loop_
    _atom_type_symbol
    _atom_type_description
    _atom_type_scat_dispersion_real
    _atom_type_scat_dispersion_imag
    _atom_type_scat_source
    'C' 'C' 0.0033 0.0016
                         'International Tables Vol C Tables 4.2.6.8 and 6.1.1.4'
    'H' 'H' 0.0000 0.0000
                         'International Tables Vol C Tables 4.2.6.8 and 6.1.1.4'
    'I' 'I' -0.4742 1.8119
                         'International Tables Vol C Tables 4.2.6.8 and 6.1.1.4'
    'N' 'N' 0.0061 0.0033
                         'International Tables Vol C Tables 4.2.6.8 and 6.1.1.4'
_computing_data_collection
;
APEX3 (Bruker, 2018)
;
_computing_cell_refinement
;
SAINT (Bruker, 2018)
;
_computing_data_reduction
;
SAINT (Bruker, 2018)
;
_computing_structure_solution
;
SHELXT2014 (Sheldrick, 2015a)
;
_computing_structure_refinement
;
SHELXL2018 (Sheldrick, 2015b)
;
_computing_molecular_graphics
;
<i>OLEX2</i> (Dolomanov <i>et al.</i>,  2009)
;
_computing_publication_material
;
publCIF (Westrip, 2010)
;
loop_
    _atom_site_type_symbol
    _atom_site_label
    _atom_site_fract_x
    _atom_site_fract_y
    _atom_site_fract_z
    _atom_site_U_iso_or_equiv
    _atom_site_adp_type
    _atom_site_calc_flag
    _atom_site_occupancy
    _atom_site_disorder_assembly
    _atom_site_disorder_group
    I I1 0.71085(3) 0.75133(2) 0.06875(2) 0.04767(10) Uani d 1 . .
    N N1 0.5983(4) 0.7145(3) 0.23013(12) 0.0567(8) Uani d 1 . .
    H H1 0.618(5) 0.743(4) 0.1943(8) 0.068 Uiso d 1 . .
    N N2 0.1783(3) 0.7602(3) 0.44696(10) 0.0399(6) Uani d 1 . .
    C C1 0.4437(5) 0.7359(4) 0.25813(14) 0.0527(8) Uani d 1 . .
    H H1A 0.351233 0.793238 0.243768 0.063 Uiso calc 1 . .
    C C2 0.7010(4) 0.6220(3) 0.26291(13) 0.0428(8) Uani d 1 . .
    C C3 0.8656(5) 0.5669(4) 0.25282(17) 0.0576(10) Uani d 1 . .
    H H3 0.926911 0.592411 0.219393 0.069 Uiso calc 1 . .
    C C4 0.9359(5) 0.4738(4) 0.2933(2) 0.0648(11) Uani d 1 . .
    H H4 1.045983 0.433742 0.286964 0.078 Uiso calc 1 . .
    C C5 0.8457(5) 0.4376(4) 0.34402(18) 0.0614(10) Uani d 1 . .
    H H5 0.897326 0.374036 0.371038 0.074 Uiso calc 1 . .
    C C6 0.6836(4) 0.4930(3) 0.35502(14) 0.0461(8) Uani d 1 . .
    H H6 0.625171 0.468037 0.389164 0.055 Uiso calc 1 . .
    C C7 0.6070(4) 0.5878(3) 0.31407(12) 0.0359(7) Uani d 1 . .
    C C8 0.4436(4) 0.6624(3) 0.30961(13) 0.0411(7) Uani d 1 . .
    C C9 0.2957(4) 0.6588(4) 0.35230(15) 0.0499(8) Uani d 1 . .
    H H9A 0.289023 0.569011 0.369594 0.060 Uiso calc 1 . .
    H H9B 0.181686 0.677469 0.329775 0.060 Uiso calc 1 . .
    C C10 0.3259(4) 0.7604(3) 0.40295(13) 0.0409(7) Uani d 1 . .
    H H10A 0.333745 0.849867 0.385399 0.049 Uiso calc 1 . .
    H H10B 0.440113 0.741329 0.425294 0.049 Uiso calc 1 . .
    C C11 -0.0058(4) 0.7839(3) 0.41756(15) 0.0465(8) Uani d 1 . .
    H H11A -0.089932 0.788522 0.449056 0.056 Uiso calc 1 . .
    H H11B -0.039201 0.706873 0.392006 0.056 Uiso calc 1 . .
    C C12 -0.0254(5) 0.9091(4) 0.37978(16) 0.0557(9) Uani d 1 . .
    H H12A 0.040947 0.898425 0.343839 0.067 Uiso calc 1 . .
    H H12B 0.026122 0.984880 0.402879 0.067 Uiso calc 1 . .
    C C13 -0.2223(5) 0.9394(4) 0.36047(19) 0.0702(11) Uani d 1 . .
    H H13A -0.230110 1.022272 0.337814 0.105 Uiso calc 1 . .
    H H13B -0.288996 0.947971 0.395921 0.105 Uiso calc 1 . .
    H H13C -0.271725 0.867081 0.335514 0.105 Uiso calc 1 . .
    C C14 0.1764(6) 0.6260(4) 0.47924(17) 0.0642(11) Uani d 1 . .
    H H14A 0.144475 0.555988 0.450328 0.096 Uiso calc 1 . .
    H H14B 0.089724 0.628635 0.509391 0.096 Uiso calc 1 . .
    H H14C 0.293626 0.607988 0.498556 0.096 Uiso calc 1 . .
    C C15 0.2247(5) 0.8653(4) 0.49425(15) 0.0533(9) Uani d 1 . .
    H H15A 0.234238 0.951763 0.475042 0.080 Uiso calc 1 . .
    H H15B 0.337490 0.842968 0.515770 0.080 Uiso calc 1 . .
    H H15C 0.132085 0.868672 0.522304 0.080 Uiso calc 1 . .
loop_
    _atom_site_aniso_label
    _atom_site_aniso_U_11
    _atom_site_aniso_U_22
    _atom_site_aniso_U_33
    _atom_site_aniso_U_12
    _atom_site_aniso_U_13
    _atom_site_aniso_U_23
    I1 0.05122(14) 0.04717(14) 0.04582(14) -0.00087(11) 0.01182(8) -0.00478(11)
    N1 0.073(2) 0.064(2) 0.0345(14) 0.0053(16) 0.0152(14) 0.0093(14)
    N2 0.0471(14) 0.0354(13) 0.0387(13) -0.0045(13) 0.0129(10) -0.0017(12)
    C1 0.055(2) 0.056(2) 0.0470(18) 0.0115(18) 0.0010(15) 0.0021(18)
    C2 0.0478(18) 0.0453(19) 0.0359(17) -0.0042(15) 0.0081(14) -0.0101(14)
    C3 0.051(2) 0.061(2) 0.063(2) -0.0079(19) 0.0175(18) -0.022(2)
    C4 0.039(2) 0.064(3) 0.090(3) 0.0038(18) -0.002(2) -0.035(2)
    C5 0.062(2) 0.051(2) 0.066(2) 0.0092(19) -0.025(2) -0.0099(19)
    C6 0.053(2) 0.0460(19) 0.0373(17) -0.0026(16) -0.0063(14) -0.0037(15)
    C7 0.0400(16) 0.0390(17) 0.0286(15) -0.0042(14) 0.0010(12) -0.0052(13)
    C8 0.0430(17) 0.0449(18) 0.0357(17) 0.0011(14) 0.0057(13) -0.0051(14)
    C9 0.0435(18) 0.052(2) 0.055(2) -0.0039(16) 0.0125(15) -0.0113(16)
    C10 0.0378(15) 0.0432(17) 0.0430(16) -0.0048(15) 0.0106(12) -0.0006(15)
    C11 0.0450(18) 0.049(2) 0.0469(18) -0.0047(14) 0.0119(14) -0.0026(15)
    C12 0.053(2) 0.052(2) 0.061(2) -0.0003(17) 0.0026(17) 0.0053(18)
    C13 0.061(2) 0.074(3) 0.074(3) 0.000(2) -0.013(2) -0.004(2)
    C14 0.083(3) 0.050(2) 0.062(2) 0.004(2) 0.024(2) 0.0159(18)
    C15 0.061(2) 0.056(2) 0.0422(19) -0.0003(18) 0.0015(16) -0.0097(17)
_geom_special_details
;
 All esds (except the esd in the dihedral angle between two l.s. planes)
 are estimated using the full covariance matrix.  The cell esds are taken
 into account individually in the estimation of esds in distances, angles
 and torsion angles; correlations between esds in cell parameters are only
 used when they are defined by crystal symmetry.  An approximate (isotropic)
 treatment of cell esds is used for estimating esds involving l.s. planes.
;
loop_
    _geom_bond_atom_site_label_1
    _geom_bond_atom_site_label_2
    _geom_bond_site_symmetry_2
    _geom_bond_distance
    _geom_bond_publ_flag
    N1 H1 . 0.861(10) ?
    N1 C1 . 1.362(4) ?
    N1 C2 . 1.366(4) ?
    N2 C10 . 1.518(3) ?
    N2 C11 . 1.492(4) ?
    N2 C14 . 1.508(4) ?
    N2 C15 . 1.496(4) ?
    C1 H1A . 0.9300 ?
    C1 C8 . 1.349(4) ?
    C2 C3 . 1.375(5) ?
    C2 C7 . 1.411(4) ?
    C3 H3 . 0.9300 ?
    C3 C4 . 1.361(5) ?
    C4 H4 . 0.9300 ?
    C4 C5 . 1.394(6) ?
    C5 H5 . 0.9300 ?
    C5 C6 . 1.364(5) ?
    C6 H6 . 0.9300 ?
    C6 C7 . 1.395(4) ?
    C7 C8 . 1.420(4) ?
    C8 C9 . 1.501(4) ?
    C9 H9A . 0.9700 ?
    C9 H9B . 0.9700 ?
    C9 C10 . 1.508(4) ?
    C10 H10A . 0.9700 ?
    C10 H10B . 0.9700 ?
    C11 H11A . 0.9700 ?
    C11 H11B . 0.9700 ?
    C11 C12 . 1.495(4) ?
    C12 H12A . 0.9700 ?
    C12 H12B . 0.9700 ?
    C12 C13 . 1.527(5) ?
    C13 H13A . 0.9600 ?
    C13 H13B . 0.9600 ?
    C13 H13C . 0.9600 ?
    C14 H14A . 0.9600 ?
    C14 H14B . 0.9600 ?
    C14 H14C . 0.9600 ?
    C15 H15A . 0.9600 ?
    C15 H15B . 0.9600 ?
    C15 H15C . 0.9600 ?
loop_
    _geom_angle_atom_site_label_1
    _geom_angle_atom_site_label_2
    _geom_angle_atom_site_label_3
    _geom_angle_site_symmetry_1
    _geom_angle_site_symmetry_3
    _geom_angle
    _geom_angle_publ_flag
    C1 N1 H1 . . 125(3) ?
    C1 N1 C2 . . 108.9(3) ?
    C2 N1 H1 . . 126(3) ?
    C11 N2 C10 . . 114.0(2) ?
    C11 N2 C14 . . 107.7(3) ?
    C11 N2 C15 . . 110.6(2) ?
    C14 N2 C10 . . 109.6(2) ?
    C15 N2 C10 . . 107.7(2) ?
    C15 N2 C14 . . 107.1(3) ?
    N1 C1 H1A . . 124.8 ?
    C8 C1 N1 . . 110.5(3) ?
    C8 C1 H1A . . 124.8 ?
    N1 C2 C3 . . 130.7(3) ?
    N1 C2 C7 . . 107.0(3) ?
    C3 C2 C7 . . 122.3(3) ?
    C2 C3 H3 . . 121.1 ?
    C4 C3 C2 . . 117.9(3) ?
    C4 C3 H3 . . 121.1 ?
    C3 C4 H4 . . 119.5 ?
    C3 C4 C5 . . 121.0(3) ?
    C5 C4 H4 . . 119.5 ?
    C4 C5 H5 . . 119.2 ?
    C6 C5 C4 . . 121.6(3) ?
    C6 C5 H5 . . 119.2 ?
    C5 C6 H6 . . 120.6 ?
    C5 C6 C7 . . 118.7(3) ?
    C7 C6 H6 . . 120.6 ?
    C2 C7 C8 . . 107.0(3) ?
    C6 C7 C2 . . 118.4(3) ?
    C6 C7 C8 . . 134.6(3) ?
    C1 C8 C7 . . 106.6(3) ?
    C1 C8 C9 . . 125.9(3) ?
    C7 C8 C9 . . 127.5(3) ?
    C8 C9 H9A . . 109.2 ?
    C8 C9 H9B . . 109.2 ?
    C8 C9 C10 . . 111.9(3) ?
    H9A C9 H9B . . 107.9 ?
    C10 C9 H9A . . 109.2 ?
    C10 C9 H9B . . 109.2 ?
    N2 C10 H10A . . 108.9 ?
    N2 C10 H10B . . 108.9 ?
    C9 C10 N2 . . 113.4(2) ?
    C9 C10 H10A . . 108.9 ?
    C9 C10 H10B . . 108.9 ?
    H10A C10 H10B . . 107.7 ?
    N2 C11 H11A . . 108.5 ?
    N2 C11 H11B . . 108.5 ?
    N2 C11 C12 . . 115.0(3) ?
    H11A C11 H11B . . 107.5 ?
    C12 C11 H11A . . 108.5 ?
    C12 C11 H11B . . 108.5 ?
    C11 C12 H12A . . 109.3 ?
    C11 C12 H12B . . 109.3 ?
    C11 C12 C13 . . 111.8(3) ?
    H12A C12 H12B . . 107.9 ?
    C13 C12 H12A . . 109.3 ?
    C13 C12 H12B . . 109.3 ?
    C12 C13 H13A . . 109.5 ?
    C12 C13 H13B . . 109.5 ?
    C12 C13 H13C . . 109.5 ?
    H13A C13 H13B . . 109.5 ?
    H13A C13 H13C . . 109.5 ?
    H13B C13 H13C . . 109.5 ?
    N2 C14 H14A . . 109.5 ?
    N2 C14 H14B . . 109.5 ?
    N2 C14 H14C . . 109.5 ?
    H14A C14 H14B . . 109.5 ?
    H14A C14 H14C . . 109.5 ?
    H14B C14 H14C . . 109.5 ?
    N2 C15 H15A . . 109.5 ?
    N2 C15 H15B . . 109.5 ?
    N2 C15 H15C . . 109.5 ?
    H15A C15 H15B . . 109.5 ?
    H15A C15 H15C . . 109.5 ?
    H15B C15 H15C . . 109.5 ?
loop_
    _geom_torsion_atom_site_label_1
    _geom_torsion_atom_site_label_2
    _geom_torsion_atom_site_label_3
    _geom_torsion_atom_site_label_4
    _geom_torsion_site_symmetry_1
    _geom_torsion_site_symmetry_2
    _geom_torsion_site_symmetry_3
    _geom_torsion_site_symmetry_4
    _geom_torsion
    _geom_torsion_publ_flag
    N1 C1 C8 C7 . . . . -1.0(4) ?
    N1 C1 C8 C9 . . . . -179.5(3) ?
    N1 C2 C3 C4 . . . . -179.0(3) ?
    N1 C2 C7 C6 . . . . 179.4(3) ?
    N1 C2 C7 C8 . . . . 0.9(3) ?
    N2 C11 C12 C13 . . . . -170.0(3) ?
    C1 N1 C2 C3 . . . . 179.1(3) ?
    C1 N1 C2 C7 . . . . -1.5(4) ?
    C1 C8 C9 C10 . . . . -92.7(4) ?
    C2 N1 C1 C8 . . . . 1.6(4) ?
    C2 C3 C4 C5 . . . . -1.3(5) ?
    C2 C7 C8 C1 . . . . 0.1(3) ?
    C2 C7 C8 C9 . . . . 178.6(3) ?
    C3 C2 C7 C6 . . . . -1.1(5) ?
    C3 C2 C7 C8 . . . . -179.7(3) ?
    C3 C4 C5 C6 . . . . 0.4(5) ?
    C4 C5 C6 C7 . . . . 0.2(5) ?
    C5 C6 C7 C2 . . . . 0.1(4) ?
    C5 C6 C7 C8 . . . . 178.2(3) ?
    C6 C7 C8 C1 . . . . -178.1(3) ?
    C6 C7 C8 C9 . . . . 0.3(6) ?
    C7 C2 C3 C4 . . . . 1.7(5) ?
    C7 C8 C9 C10 . . . . 89.1(4) ?
    C8 C9 C10 N2 . . . . 179.7(3) ?
    C10 N2 C11 C12 . . . . -54.3(4) ?
    C11 N2 C10 C9 . . . . -56.6(4) ?
    C14 N2 C10 C9 . . . . 64.1(3) ?
    C14 N2 C11 C12 . . . . -176.1(3) ?
    C15 N2 C10 C9 . . . . -179.7(3) ?
    C15 N2 C11 C12 . . . . 67.2(3) ?
loop_
    _geom_hbond_atom_site_label_D
    _geom_hbond_atom_site_label_H
    _geom_hbond_atom_site_label_A
    _geom_hbond_site_symmetry_A
    _geom_hbond_distance_DH
    _geom_hbond_distance_HA
    _geom_hbond_distance_DA
    _geom_hbond_angle_DHA
    _geom_hbond_publ_flag
    N1 H1 I1 . 0.861(10) 2.905(15) 3.733(3) 162(3) yes
_shelx_space_group_comment
;
The symmetry employed for this shelxl refinement is uniquely defined
by the following loop, which should always be used as a source of
symmetry information in preference to the above space-group names.
They are only intended as comments.
;
_shelx_estimated_absorpt_T_min     0.507
_shelx_estimated_absorpt_T_max     0.799
_shelx_hkl_file
;
   2   0   0 6016.20  167.58
  -2   0   0 5192.08  167.38
  -2   0   0 4958.90  167.38
   2   0   0 5218.08  167.38
   2   0   0 5748.33  167.68
  -2   0   0 5601.24  167.68
  -2   0   0 5328.07  167.48
  -2   0   0 5970.90  167.78
  -2   0   0 5591.14  167.58
  -3   0   0 2441.56   74.69
  -3   0   0 2492.35   74.19
  -3   0   0 2411.06   74.59
  -3   0   0 2369.06   74.29
   3   0   0 2507.65   74.29
   3   0   0 2376.76   73.99
  -3   0   0 2396.26   74.09
   3   0   0 2524.75   74.49
  -3   0   0 2399.26   73.99
   3   0   0 2387.56   73.99
   4   0   0  638.24   19.60
  -4   0   0  657.83   19.90
   4   0   0  640.04   19.60
  -4   0   0  603.44   21.30
  -4   0   0  615.14   21.50
  -4   0   0  608.24   20.80
   4   0   0  658.33   20.00
  -4   0   0  637.44   20.00
  -5   0   0  933.01   27.50
   5   0   0  882.11   27.20
  -5   0   0  864.91   28.80
  -5   0   0  883.81   29.60
  -5   0   0  870.21   27.60
  -5   0   0  859.81   29.70
   6   0   0   -1.80    0.90
  -6   0   0    5.80    7.90
  -6   0   0   -1.20    5.10
  -6   0   0   -0.90    8.10
   6   0   0    0.20    0.90
  -6   0   0    3.40    6.40
  -7   0   0  673.53   28.50
  -7   0   0  651.93   25.10
  -7   0   0  683.13   27.60
  -7   0   0  668.43   27.80
  -7   0   0  640.64   23.00
  -8   0   0   99.79   15.10
  -8   0   0  109.49   18.40
  -8   0   0   99.09   12.40
  -8   0   0   95.89   20.70
  -8   0   0   93.39   12.10
  -9   0   0   45.10   20.30
  -9   0   0   58.29   15.20
  -9   0   0   48.60   22.60
  -9   0   0   45.30   19.20
  -9   0   0   58.79   21.30
  -1  -1   0 2544.15   75.79
   1  -1   0 2257.17   75.59
  -1  -1   0 2531.45   75.89
  -1  -1   0 2506.35   75.79
  -1  -1   0 2600.74   75.79
  -1  -1   0 2451.95   75.69
   1   1   0 2574.04   75.79
   1   1   0 2606.74   75.79
  -1   1   0 2383.96   75.59
   1   1   0 2454.45   75.79
  -1   1   0 2390.36   75.69
  -1   1   0 2382.56   75.59
   1   1   0 2491.65   75.79
  -1   1   0 2641.54   75.89
  -2  -1   0 1578.14   49.30
  -2  -1   0 1569.24   49.20
  -2  -1   0 1631.54   49.40
  -2  -1   0 1618.44   49.50
  -2   1   0 1635.94   49.40
   2   1   0 1614.84   49.50
   2   1   0 1638.14   49.50
   2   1   0 1572.24   49.20
  -2   1   0 1606.74   49.50
   2   1   0 1608.94   49.30
   2   1   0 1627.44   49.40
  -2   1   0 1634.94   49.40
  -3  -1   0 1443.16   43.20
  -3  -1   0 1363.76   43.80
  -3  -1   0 1442.06   43.20
  -3  -1   0 1413.06   43.40
  -3  -1   0 1370.26   43.70
  -3  -1   0 1402.26   42.80
   3   1   0 1415.96   43.20
  -3   1   0 1367.56   43.60
  -3   1   0 1361.46   43.60
   3   1   0 1445.56   43.20
   3   1   0 1446.76   43.50
  -3   1   0 1300.57   43.70
   3   1   0 1495.55   43.30
  -4  -1   0 2439.46   72.49
  -4  -1   0 2340.27   72.69
  -4  -1   0 2340.77   73.29
  -4  -1   0 2364.66   72.09
  -4  -1   0 2369.96   72.69
  -4  -1   0 2323.67   73.19
  -4   1   0 2326.77   72.89
   4   1   0 2501.25   72.49
  -4   1   0 2309.47   73.09
  -4   1   0 2319.57   72.89
   4   1   0 2212.38   73.29
   4   1   0 2458.35   72.89
  -4   1   0 2349.26   73.09
   4   1   0 2463.25   72.59
  -5  -1   0  171.18   11.70
  -5  -1   0  165.28    9.50
  -5  -1   0  167.68    6.20
  -5  -1   0  176.68    9.70
  -5  -1   0  179.78    6.40
  -5  -1   0  163.78   11.80
  -5   1   0  176.98   11.50
   5   1   0  187.18    6.80
  -5   1   0  179.78   10.30
  -5   1   0  180.68   11.70
  -5   1   0  149.69    9.80
   5   1   0  180.68    6.30
   5   1   0  187.78    6.30
  -6  -1   0  570.14   17.40
  -6  -1   0  547.05   19.50
  -6  -1   0  562.34   22.40
  -6  -1   0  531.35   22.60
  -6  -1   0  544.75   20.40
  -6   1   0  555.84   22.20
  -6   1   0  532.75   20.20
  -6   1   0  561.14   22.40
  -6   1   0  563.34   22.10
   6   1   0  544.85   17.50
  -6   1   0  537.85   21.00
  -7  -1   0    4.40    1.40
  -7  -1   0   10.20   11.70
  -7  -1   0    0.80    6.30
  -7  -1   0    6.60    8.40
  -7  -1   0    5.70   10.60
   7   1   0   -1.30    1.50
  -7   1   0    0.30    7.60
  -7   1   0    6.30    9.00
   7   1   0    3.60    1.30
  -7   1   0    9.50   10.70
  -7   1   0    1.80   10.90
  -7   1   0    6.80   10.60
  -7   1   0    7.20   12.00
  -8  -1   0  239.28   24.60
  -8  -1   0  259.97   26.70
  -8  -1   0  260.17   25.10
  -8  -1   0  231.18   23.20
  -8   1   0  231.58   16.70
   8   1   0  207.98    8.20
  -8   1   0  259.27   24.10
  -8   1   0  266.17   24.10
  -8   1   0  250.67   23.60
  -8   1   0  261.27   25.50
  -8   1   0  242.38   20.40
  -9  -1   0   17.80   18.80
  -9  -1   0    6.00   21.80
  -9  -1   0   19.60   15.10
  -9   1   0   23.80   19.50
  -9   1   0   13.50   15.50
  -9   1   0   21.70   21.70
  -9   1   0   26.30   20.00
   0  -2   0 6674.63  185.08
   0  -2   0 6318.57  185.38
   0  -2   0 5297.87  184.98
   0  -2   0 6642.94  185.18
   0  -2   0 5740.83  185.18
   0   2   0 5556.74  184.98
   0   2   0 6868.51  185.18
   0   2   0 5784.92  185.18
   0   2   0 5910.11  184.88
   1  -2   0 1859.21   57.39
   1  -2   0 1813.42   57.59
  -1  -2   0 1934.21   57.69
  -1  -2   0 1883.81   57.59
  -1  -2   0 1896.31   57.69
  -1  -2   0 1911.41   57.59
  -1  -2   0 1782.02   57.49
   1  -2   0 1891.21   57.49
  -1   2   0 1864.61   57.49
  -1   2   0 1932.91   57.49
   1   2   0 1903.51   57.49
   1   2   0 1866.51   57.49
   1   2   0 1842.92   57.59
   1   2   0 1946.01   57.69
  -1   2   0 1912.01   57.69
  -1   2   0 1838.42   57.29
  -1   2   0 1830.52   57.59
   1   2   0 1895.61   57.39
   1   2   0 1929.71   57.69
   2  -2   0 2565.44   78.49
  -2  -2   0 2512.35   78.99
  -2  -2   0 2698.33   78.89
  -2  -2   0 2504.85   78.99
  -2  -2   0 2635.94   78.69
  -2  -2   0 2586.84   78.99
   2  -2   0 2568.44   78.79
  -2   2   0 2512.85   78.49
  -2   2   0 2332.97   78.49
   2   2   0 2650.43   78.89
  -2   2   0 2521.75   78.79
   2   2   0 2630.74   78.89
  -2   2   0 2548.55   79.09
   2   2   0 2709.73   78.99
   2   2   0 2711.23   78.89
  -2   2   0 2609.54   78.49
   2   2   0 2514.25   78.59
  -3  -2   0 1465.25   45.80
  -3  -2   0 1432.26   45.90
  -3  -2   0 1520.55   45.50
  -3  -2   0 1437.16   45.90
  -3  -2   0 1466.15   45.20
  -3   2   0 1466.55   45.90
  -3   2   0 1483.45   45.20
   3   2   0 1444.46   45.80
  -3   2   0 1462.95   45.80
  -3   2   0 1466.15   45.50
   3   2   0 1505.45   45.20
   3   2   0 1474.15   45.70
   3   2   0 1490.35   45.50
  -4  -2   0  733.03   24.30
  -4  -2   0  721.13   23.80
  -4  -2   0  767.62   23.50
  -4  -2   0  706.83   24.70
  -4  -2   0  707.13   24.70
   4   2   0  742.73   23.10
   4   2   0  752.02   23.60
   4   2   0  801.92   24.60
  -4   2   0  719.53   24.40
  -4   2   0  729.53   24.60
  -4   2   0  720.93   24.40
   4   2   0  771.42   23.40
  -4   2   0  707.53   24.40
  -4   2   0  704.83   24.00
  -5  -2   0  752.32   27.30
  -5  -2   0  793.12   26.40
  -5  -2   0  766.62   27.10
  -5  -2   0  802.62   24.90
  -5  -2   0  783.52   25.80
   5   2   0  806.62   25.10
  -5   2   0  774.62   26.80
   5   2   0  768.92   24.80
  -5   2   0  762.52   26.30
  -5   2   0  782.62   26.70
   5   2   0  822.62   24.70
  -5   2   0  771.62   26.60
   5   2   0  808.52   25.30
  -5   2   0  773.22   27.00
  -5   2   0  762.82   26.80
  -6  -2   0   -9.00    6.80
  -6  -2   0   -5.00    8.30
  -6  -2   0   -3.70    6.60
  -6  -2   0   -3.80    8.40
  -6   2   0   -7.90    7.60
  -6   2   0   -2.90    7.60
  -6   2   0  -14.30    7.00
  -6   2   0    0.70    8.50
   6   2   0   -1.10    2.30
   6   2   0    0.00    1.40
  -6   2   0    1.30    8.30
   6   2   0   -1.80    1.20
  -6   2   0   -2.10    8.00
  -7  -2   0  509.45   25.30
  -7  -2   0  517.95   21.10
  -7  -2   0  475.15   21.00
  -7  -2   0  510.85   24.00
   7   2   0  511.55   17.50
  -7   2   0  505.35   23.10
  -7   2   0  490.85   21.50
  -7   2   0  485.65   24.50
   7   2   0  496.75   16.50
   7   2   0  500.25   16.40
  -7   2   0  514.75   22.80
  -7   2   0  524.45   24.20
  -7   2   0  498.55   23.80
  -8  -2   0   54.79   16.20
  -8  -2   0   49.50   18.40
  -8  -2   0   45.00    9.90
  -8  -2   0   41.50    3.50
  -8  -2   0   57.39   11.50
  -8   2   0   60.59   15.10
  -8   2   0   52.79   15.70
  -8   2   0   61.99   14.90
  -8   2   0   47.60   12.70
  -8   2   0   50.89   14.60
  -8   2   0   54.49   11.90
   0  -3   0    1.30    2.90
   0  -3   0    1.00    0.80
   0  -3   0    1.10    1.00
   0  -3   0    1.70    1.00
   0  -3   0    2.10    0.70
   0   3   0    2.10    0.70
   0   3   0    0.90    2.60
   0   3   0    3.50    1.10
   0   3   0    1.40    0.90
   0   3   0    3.50    0.90
   0   3   0    1.50    1.00
  -1  -3   0 2772.62   88.29
  -1  -3   0 2864.81   88.49
  -1  -3   0 3009.00   88.39
   1  -3   0 2767.12   88.29
   1  -3   0 2921.21   88.19
   1  -3   0 2904.31   87.89
  -1  -3   0 3052.79   88.99
   1   3   0 2823.02   88.09
  -1   3   0 2883.21   88.19
   1   3   0 2753.92   88.69
   1   3   0 2927.21   88.29
  -1   3   0 2917.81   88.29
   1   3   0 2958.00   88.09
  -1   3   0 2783.82   88.29
   1   3   0 2950.90   88.39
   1   3   0 2940.11   88.09
  -1   3   0 2884.31   88.49
  -1   3   0 2830.72   87.79
  -1   3   0 2874.51   88.19
  -2  -3   0  461.25   16.80
   2  -3   0  489.15   15.60
  -2  -3   0  505.55   15.80
  -2  -3   0  475.35   16.50
   2  -3   0  478.95   15.30
   2  -3   0  483.55   15.30
  -2  -3   0  480.15   16.10
  -2  -3   0  467.15   16.50
  -2   3   0  471.15   16.80
   2   3   0  492.15   15.70
  -2   3   0  481.55   15.20
  -2   3   0  490.15   15.40
  -2   3   0  474.35   15.60
   2   3   0  553.84   15.70
   2   3   0  484.25   15.40
   2   3   0  503.35   16.20
  -2   3   0  476.15   15.80
  -2   3   0  485.05   14.90
   2   3   0  483.55   15.80
   3  -3   0 1457.85   45.30
  -3  -3   0 1559.04   46.60
   3  -3   0 1411.16   45.30
  -3  -3   0 1482.45   45.90
  -3  -3   0 1543.95   46.00
  -3  -3   0 1478.35   46.50
  -3  -3   0 1439.16   46.40
  -3  -3   0 1439.36   46.50
   3  -3   0 1530.25   45.90
  -3   3   0 1446.66   45.30
   3   3   0 1487.35   45.60
   3   3   0 1429.96   46.00
   3   3   0 1512.85   46.00
   3   3   0 1523.45   46.00
  -3   3   0 1439.76   45.30
  -3   3   0 1450.65   46.60
  -3   3   0 1421.96   45.40
   3   3   0 1567.54   46.10
  -4  -3   0 1287.77   42.00
  -4  -3   0 1309.67   41.20
  -4  -3   0 1301.47   41.90
  -4  -3   0 1343.87   41.20
  -4  -3   0 1269.67   42.30
  -4  -3   0 1315.07   42.00
  -4   3   0 1298.37   41.00
   4   3   0 1330.27   41.10
  -4   3   0 1295.57   42.20
  -4   3   0 1262.37   41.70
  -4   3   0 1295.47   42.10
   4   3   0 1399.06   41.70
   4   3   0 1318.37   41.20
   4   3   0 1378.06   40.80
  -5  -3   0  124.49   12.60
  -5  -3   0  132.59   12.20
  -5  -3   0  124.29   12.50
  -5  -3   0  129.39    5.60
  -5  -3   0  127.59    9.60
  -5  -3   0  124.79    6.40
  -5   3   0  133.19   11.70
   5   3   0  134.99    5.60
   5   3   0  127.79    5.40
  -5   3   0   87.59   11.70
  -5   3   0  120.19    9.90
   5   3   0  137.89    5.60
  -5   3   0  129.09   11.70
  -5   3   0  131.79   11.50
  -6  -3   0  600.84   24.20
  -6  -3   0  599.04   21.70
  -6  -3   0  573.44   23.30
  -6  -3   0  584.94   19.50
  -6  -3   0  569.94   20.60
  -6  -3   0  579.64   24.80
  -6   3   0  579.34   23.90
  -6   3   0  586.64   22.50
  -6   3   0  594.24   23.60
   6   3   0  599.74   19.50
   6   3   0  581.34   19.30
  -6   3   0  589.64   23.40
   6   3   0  618.14   19.50
  -6   3   0  572.34   23.50
  -6   3   0  594.24   23.70
   6   3   0  618.14   19.80
  -7  -3   0   -0.40    8.90
  -7  -3   0   -1.20    9.70
  -7  -3   0   -2.00   11.80
  -7   3   0   -3.40   10.10
  -7   3   0    1.00   10.70
   7   3   0   -4.90    2.90
  -7   3   0   -4.10   10.40
  -7   3   0   -0.40   11.40
  -7   3   0   -5.30   11.50
  -7   3   0   -1.50   10.90
  -8  -3   0  141.29   13.70
  -8  -3   0  116.69   17.20
  -8  -3   0  148.79   17.90
  -8  -3   0  156.98   17.40
  -8   3   0  133.29   16.30
  -8   3   0  145.49   15.40
  -8   3   0  142.39   14.30
  -8   3   0  143.29   16.00
  -8   3   0  152.88   23.70
  -8   3   0  167.28   15.50
   0  -4   0 4139.09  120.29
   0  -4   0 3797.22  120.29
   0  -4   0 3852.71  120.39
   0  -4   0 3932.41  119.89
   0  -4   0 3748.62  120.39
   0   4   0 3975.60  120.29
   0   4   0 4108.69  120.29
   0   4   0 3829.22  120.59
   0   4   0 3932.61  120.09
   0   4   0 3940.61  120.39
   0   4   0 3995.30  119.79
   1  -4   0  328.87   10.60
  -1  -4   0  319.97   11.10
   1  -4   0  302.87   10.50
   1  -4   0  310.77   10.60
   1  -4   0  299.07    9.70
  -1  -4   0  307.77   11.80
  -1  -4   0  310.17   11.40
  -1  -4   0  284.87   12.20
   1  -4   0  309.37   10.00
  -1  -4   0  330.37   10.80
  -1   4   0  298.37   12.10
   1   4   0  307.97   12.20
   1   4   0  316.97   11.40
   1   4   0  319.37   10.30
  -1   4   0  318.87   10.40
  -1   4   0  290.07   12.00
   1   4   0  328.67   10.30
   1   4   0  295.67   12.70
  -1   4   0  315.77   10.50
  -1   4   0  319.17   10.00
   1   4   0  315.57   10.70
   1   4   0  340.27   11.40
  -1   4   0  306.27   11.80
  -2  -4   0 1711.03   50.29
  -2  -4   0 1583.14   50.59
  -2  -4   0 1604.44   50.79
   2  -4   0 1585.14   49.99
   2  -4   0 1599.04   50.09
  -2  -4   0 1608.54   50.49
  -2   4   0 1604.64   49.50
   2   4   0 1629.14   49.60
   2   4   0 1625.24   49.80
   2   4   0 1603.04   50.69
   2   4   0 1635.04   50.09
  -2   4   0 1639.24   49.90
  -2   4   0 1585.24   50.69
  -2   4   0 1572.34   50.09
   2   4   0 1639.74   50.09
  -2   4   0 1558.04   50.39
   2   4   0 1680.83   50.29
   3  -4   0 1187.18   36.70
  -3  -4   0 1126.29   37.20
  -3  -4   0 1119.09   36.50
  -3  -4   0 1206.38   36.60
  -3  -4   0 1134.09   37.30
  -3  -4   0 1114.79   37.50
  -3  -4   0 1238.48   38.30
   3  -4   0 1126.49   35.80
   3  -4   0 1176.68   36.30
   3   4   0 1122.59   37.30
  -3   4   0 1151.08   35.80
   3   4   0 1168.18   36.00
   3   4   0 1260.07   35.90
   3   4   0 1195.28   36.50
   3   4   0 1171.38   36.40
  -3   4   0 1105.79   36.80
  -3   4   0 1121.09   35.40
   3   4   0 1187.18   36.50
  -3   4   0 1112.39   36.20
  -3   4   0 1155.48   35.70
  -3   4   0 1113.29   37.50
   4  -4   0  309.87   10.20
  -4  -4   0  335.87   11.40
  -4  -4   0  316.67   11.90
   4  -4   0  323.77   10.30
  -4  -4   0  321.47   15.10
  -4  -4   0  323.27   15.10
  -4  -4   0  328.77   13.00
  -4  -4   0  325.77   15.20
  -4   4   0  318.07   11.50
  -4   4   0  303.17   10.40
   4   4   0  303.37   18.80
  -4   4   0  289.27   15.10
   4   4   0  328.57   11.30
  -4   4   0  299.07   13.60
   4   4   0  332.67   11.30
  -4   4   0  309.07   10.20
  -5  -4   0  751.42   28.70
  -5  -4   0  827.42   29.00
  -5  -4   0  794.52   26.80
  -5  -4   0  810.02   26.80
  -5  -4   0  828.62   25.90
  -5  -4   0  796.02   28.70
  -5   4   0  769.42   26.10
  -5   4   0  791.92   28.60
   5   4   0  781.02   25.80
   5   4   0  794.92   25.80
  -5   4   0  743.83   27.50
   5   4   0  792.22   28.40
  -5   4   0  786.42   28.60
   5   4   0  840.42   25.20
  -6  -4   0   -4.80    2.30
  -6  -4   0   -8.80    9.50
  -6  -4   0    1.20    7.50
  -6  -4   0   -0.90    9.90
  -6  -4   0   -1.90    2.90
  -6  -4   0   -4.80    9.30
  -6   4   0   -6.80    9.10
   6   4   0    0.80    1.40
   6   4   0    0.60    2.20
  -6   4   0    0.10    8.30
  -6   4   0   -7.20    7.20
  -6   4   0   -7.40    8.80
   6   4   0   -5.20    9.30
  -6   4   0   -5.60    9.20
  -6   4   0    3.30    9.20
  -7  -4   0  221.48   20.60
  -7  -4   0  245.98   16.40
  -7  -4   0  217.28    9.60
  -7  -4   0  237.58   22.80
  -7  -4   0  240.88   21.60
   7   4   0  236.38    8.40
  -7   4   0  222.78   17.10
  -7   4   0  240.58   21.10
  -7   4   0  231.88   19.30
  -7   4   0  239.38   20.70
  -7   4   0  203.18   19.10
  -7   4   0  241.08   20.50
  -8  -4   0   38.10   17.10
  -8  -4   0   38.70   12.00
  -8  -4   0   53.39   17.20
  -8  -4   0   24.50   14.30
  -8   4   0   41.50   16.30
  -8   4   0   34.00   15.00
  -8   4   0   45.70   14.00
  -8   4   0   24.10   15.20
  -8   4   0   33.70   14.70
  -8   4   0   38.70   15.20
   0  -5   0   -0.90    1.20
   0  -5   0   -0.50    4.90
   0  -5   0    0.60    1.40
   0  -5   0    1.90    3.60
   0  -5   0   -5.10    4.90
   0   5   0    1.10    5.00
   0   5   0    0.10    0.90
   0   5   0    0.60    0.80
   0   5   0   -6.60    4.10
   0   5   0   -2.50    4.90
   0   5   0   -2.20    1.20
   1  -5   0 2350.66   81.49
  -1  -5   0 2674.63   82.39
   1  -5   0 2802.12   81.79
  -1  -5   0 2564.44   81.99
   1  -5   0 2608.44   81.89
  -1  -5   0 2595.14   81.69
  -1  -5   0 2772.22   81.99
  -1  -5   0 2806.82   82.39
   1  -5   0 2534.15   80.79
   1  -5   0 2489.45   82.19
  -1   5   0 2681.63   81.09
   1   5   0 2747.33   81.99
   1   5   0 2592.04   82.59
  -1   5   0 2691.93   82.09
   1   5   0 2709.33   81.69
  -1   5   0 2749.52   81.79
   1   5   0 2690.23   82.29
   1   5   0 2657.73   81.59
  -1   5   0 2676.43   82.29
  -1   5   0 2587.24   82.29
   1   5   0 2783.22   81.79
  -1   5   0 2687.53   81.69
   1   5   0 2630.84   81.79
   2  -5   0  559.34   17.90
  -2  -5   0  565.14   18.70
  -2  -5   0  564.14   18.50
   2  -5   0  560.64   18.10
  -2  -5   0  528.45   20.30
  -2  -5   0  540.55   19.40
   2  -5   0  547.75   17.80
  -2  -5   0  526.75   19.60
  -2   5   0  550.84   17.30
   2   5   0  551.14   17.70
  -2   5   0  536.15   20.20
  -2   5   0  518.35   19.60
   2   5   0  550.74   20.20
   2   5   0  570.34   18.00
  -2   5   0  537.85   19.00
   2   5   0  569.84   18.30
  -2   5   0  557.94   17.90
  -2   5   0  544.75   17.80
   2   5   0  562.74   17.90
   2   5   0  546.45   18.50
  -3  -5   0  958.00   30.50
   3  -5   0  928.11   29.10
  -3  -5   0  913.51   31.10
   3  -5   0  915.91   29.10
  -3  -5   0  930.31   31.20
  -3  -5   0  972.60   29.90
  -3  -5   0  927.81   31.60
   3  -5   0  937.71   29.60
   3   5   0  926.81   29.60
   3   5   0  919.31   31.40
  -3   5   0  885.11   30.30
  -3   5   0  886.91   30.00
   3   5   0  939.21   29.20
   3   5   0  961.40   29.60
  -3   5   0  912.51   31.60
  -3   5   0  933.91   28.80
   3   5   0  924.01   28.80
   3   5   0  955.40   29.90
  -3   5   0  900.11   30.70
   4  -5   0  610.94   19.80
  -4  -5   0  630.94   24.20
  -4  -5   0  644.84   20.60
  -4  -5   0  599.54   23.30
  -4  -5   0  627.14   23.20
  -4   5   0  578.24   22.20
   4   5   0  622.74   23.90
   4   5   0  626.14   20.90
   4   5   0  610.04   20.40
   4   5   0  621.54   19.70
  -4   5   0  593.44   23.60
  -4   5   0  607.44   19.40
   4   5   0  608.74   20.20
  -4   5   0  578.34   20.60
  -4   5   0  623.34   19.40
  -5  -5   0  140.79   12.10
  -5  -5   0  168.18   15.60
   5  -5   0  126.29    5.20
  -5  -5   0  148.79   15.40
   5  -5   0  138.19    4.90
  -5  -5   0  153.58   16.60
  -5  -5   0  126.39    7.10
  -5  -5   0  144.69    7.70
   5   5   0  140.69    6.10
   5   5   0  145.19   15.90
   5   5   0  139.29    6.50
   5   5   0  155.68    5.50
  -5   5   0  138.29   15.60
  -5   5   0  113.79   15.40
  -5   5   0  153.18   13.00
  -6  -5   0  359.86   22.00
  -6  -5   0  386.86   22.00
  -6  -5   0  363.06   17.70
  -6  -5   0  400.56   16.50
  -6  -5   0  352.56   21.70
   6   5   0  363.66   22.10
  -6   5   0  372.06   18.50
   6   5   0  321.67   12.80
  -6   5   0  355.56   21.70
  -6   5   0  355.36   15.70
  -6   5   0  341.27   18.80
  -6   5   0  368.96   21.30
  -7  -5   0    5.70    3.40
  -7  -5   0   -0.90   13.70
  -7  -5   0   -1.70   14.00
  -7  -5   0   -0.40   10.20
  -7  -5   0   -1.30   14.30
  -7   5   0    1.50   13.50
   7   5   0   -0.30   12.90
   7   5   0    7.60    2.10
  -7   5   0   -2.50   13.40
  -7   5   0   -6.70    9.20
  -7   5   0  -15.40   12.20
  -7   5   0    8.20   13.20
  -7   5   0   -1.10   11.80
  -8  -5   0   92.39   18.50
  -8  -5   0  128.39   21.10
  -8  -5   0  127.89   20.80
  -8  -5   0  113.19   13.80
  -8   5   0  110.99   18.50
  -8   5   0  108.19   16.40
  -8   5   0  110.99   21.70
  -8   5   0   98.09   13.70
  -8   5   0   88.59   16.80
   0  -6   0 3156.68   97.59
   0  -6   0 3011.80   97.29
   0  -6   0 3251.97   97.09
   0  -6   0 3030.50   96.59
   0  -6   0 3269.37   97.39
   0   6   0 3142.29   97.49
   0   6   0 3104.69   97.79
   0   6   0 3050.49   97.29
   0   6   0 3208.98   97.09
   0   6   0 3208.18   96.39
   0   6   0 3200.08   96.89
   1  -6   0   32.40    4.90
  -1  -6   0   37.70    4.10
   1  -6   0   33.20    1.50
  -1  -6   0   30.30    4.10
  -1  -6   0   24.10    7.20
   1  -6   0   41.50    2.80
   1  -6   0   27.50    3.10
   1  -6   0   35.60    6.90
  -1  -6   0   39.20    6.70
  -1  -6   0   34.20    5.50
   1   6   0   26.60    2.60
   1   6   0   29.00    5.40
  -1   6   0   14.70    6.00
   1   6   0   33.40    2.30
  -1   6   0   24.00    3.00
   1   6   0   25.70    3.40
  -1   6   0   38.30    6.30
   1   6   0   38.60    2.60
  -1   6   0   32.70    2.10
   1   6   0   40.70    7.10
   1   6   0   35.80    7.10
  -1   6   0   41.60    2.80
  -1   6   0   37.50    7.00
  -2  -6   0 1148.69   37.50
   2  -6   0 1111.79   37.00
   2  -6   0 1186.18   36.80
  -2  -6   0 1146.29   38.60
  -2  -6   0 1202.38   37.40
  -2  -6   0 1116.39   37.90
  -2  -6   0 1222.38   37.00
   2   6   0 1152.28   36.90
  -2   6   0 1152.58   36.40
   2   6   0 1181.18   38.70
   2   6   0 1167.48   36.30
  -2   6   0 1139.49   38.10
  -2   6   0 1173.58   36.40
   2   6   0 1161.38   36.90
  -2   6   0 1135.79   37.90
   2   6   0 1195.08   36.40
  -2   6   0 1121.49   37.40
   2   6   0 1050.99   37.60
  -2   6   0 1163.38   35.70
  -3  -6   0  369.46   17.10
  -3  -6   0  398.06   13.50
  -3  -6   0  375.86   16.80
   3  -6   0  371.16   12.90
  -3  -6   0  389.06   14.00
   3  -6   0  370.16   13.50
   3  -6   0  357.86   12.60
  -3  -6   0  379.66   18.50
  -3   6   0  363.06   16.70
  -3   6   0  346.87   17.40
  -3   6   0  365.46   12.70
   3   6   0  380.46   13.00
   3   6   0  381.36   13.50
  -3   6   0  368.76   12.00
   3   6   0  351.36   13.20
   3   6   0  377.36   18.10
  -3   6   0  381.36   12.70
   3   6   0  363.86   14.00
   3   6   0  379.46   13.00
  -3   6   0  356.36   15.20
  -4  -6   0  163.38   16.20
   4  -6   0  156.88    6.20
  -4  -6   0  180.48    7.80
   4  -6   0  149.49    6.20
  -4  -6   0  144.99    8.10
   4  -6   0  175.58    6.60
  -4  -6   0  170.28   15.40
  -4  -6   0  160.78   14.50
  -4   6   0  134.99   15.20
   4   6   0  164.08    6.20
  -4   6   0  150.68    6.40
  -4   6   0  166.38    5.90
  -4   6   0  174.38   13.50
   4   6   0  170.68    7.10
   4   6   0  155.88   16.50
   4   6   0  154.18    7.40
   4   6   0  165.58    6.90
  -4   6   0  140.39   11.00
   4   6   0  157.78    5.40
   5  -6   0  242.68    8.70
  -5  -6   0  272.77   19.20
   5  -6   0  235.08    8.60
  -5  -6   0  246.88   19.00
  -5  -6   0  276.37   10.50
  -5  -6   0  258.37   20.70
  -5   6   0  248.98   12.60
  -5   6   0  255.37   19.00
   5   6   0  264.57    9.10
  -5   6   0  254.27    8.90
   5   6   0  277.17   19.20
  -5   6   0  249.28   16.60
  -6  -6   0   -2.20   12.10
  -6  -6   0   -2.10    3.00
  -6  -6   0   -9.20   18.10
  -6   6   0    8.20   12.10
  -6   6   0    0.40    1.90
  -6   6   0   -2.70   10.90
   6   6   0    0.20    1.90
   6   6   0   -4.80   12.00
  -6   6   0    3.00   12.30
  -6   6   0   -0.80    1.20
  -7  -6   0  193.08   18.90
  -7  -6   0  208.18   20.10
  -7  -6   0  169.28   18.80
  -7   6   0  189.78   24.40
  -7   6   0  179.78   21.00
  -7   6   0  204.08    9.60
   7   6   0  211.98    7.80
  -7   6   0  196.88   17.60
   7   6   0  185.68   25.30
  -7   6   0  181.28   21.50
  -7   6   0  180.78   14.80
  -7   6   0  218.88   18.60
   0  -7   0   -8.40    8.30
   0  -7   0   -1.00    2.00
   0  -7   0    1.00    6.90
   0  -7   0   -2.40    5.60
   0  -7   0   -3.10    1.80
   0   7   0    0.30    1.00
   0   7   0    1.40    8.30
   0   7   0   -5.20    7.10
   0   7   0    1.80    1.60
   0   7   0  -14.70    6.10
   1  -7   0 1150.68   39.50
   1  -7   0 1191.38   38.00
  -1  -7   0 1149.98   38.40
   1  -7   0 1160.98   36.40
  -1  -7   0 1182.98   38.40
  -1  -7   0 1167.28   40.10
  -1  -7   0 1190.58   38.00
  -1  -7   0 1159.68   39.50
   1  -7   0 1189.08   37.70
   1  -7   0 1175.18   38.00
  -1   7   0 1226.68   37.00
   1   7   0 1255.07   38.40
   1   7   0 1192.88   39.70
   1   7   0 1167.68   38.60
  -1   7   0 1215.48   37.80
   1   7   0 1177.48   37.60
   1   7   0 1192.88   40.70
  -1   7   0 1186.68   39.20
  -1   7   0 1164.58   39.40
   1   7   0 1210.78   37.20
  -1   7   0 1189.58   39.90
   1   7   0 1183.38   37.40
  -1   7   0 1157.08   37.50
   2  -7   0  406.66   13.20
   2  -7   0  365.66   12.90
  -2  -7   0  357.66   13.40
  -2  -7   0  352.46   17.60
  -2  -7   0  362.16   16.90
   2  -7   0  344.37   17.70
  -2  -7   0  375.36   13.70
  -2  -7   0  352.56   19.60
   2   7   0  368.56   12.60
  -2   7   0  369.66   18.20
  -2   7   0  370.26   11.90
   2   7   0  358.96   15.50
   2   7   0  371.96   18.80
  -2   7   0  332.37   17.60
  -2   7   0  368.46   13.00
  -2   7   0  360.26   16.50
   2   7   0  377.06   12.70
   2   7   0  374.36   12.90
  -2   7   0  355.86   12.70
   2   7   0  379.96   13.50
  -3  -7   0  329.67   13.20
   3  -7   0  337.17   12.00
  -3  -7   0  340.77   20.50
  -3  -7   0  352.96   12.90
   3  -7   0  298.47   13.50
  -3  -7   0  344.67   17.80
   3  -7   0  352.26   12.20
  -3  -7   0  339.87   18.80
  -3   7   0  330.37   11.90
   3   7   0  353.16   11.80
   3   7   0  354.76   12.40
  -3   7   0  318.47   15.70
  -3   7   0  318.47   18.90
   3   7   0  336.17   12.80
   3   7   0  330.57   12.20
  -3   7   0  346.57   11.10
  -3   7   0  349.47   12.10
   3   7   0  329.87   14.30
   3   7   0  355.86   19.40
  -3   7   0  344.27   17.90
   4  -7   0  611.04   20.00
  -4  -7   0  606.94   25.80
   4  -7   0  531.65   21.60
  -4  -7   0  656.93   21.40
  -4  -7   0  642.34   28.30
  -4  -7   0  635.34   26.40
  -4   7   0  601.64   24.90
   4   7   0  643.44   20.20
  -4   7   0  625.74   26.70
   4   7   0  652.83   27.80
   4   7   0  609.54   20.90
  -4   7   0  589.14   19.40
   4   7   0  593.64   20.90
  -4   7   0  614.84   20.50
  -4   7   0  616.24   20.10
  -4   7   0  596.14   23.10
  -5  -7   0   87.79   12.60
  -5  -7   0   80.29   12.80
   5  -7   0   78.59    4.30
  -5  -7   0   97.89    6.90
  -5   7   0   95.09    8.80
   5   7   0   84.79   13.70
   5   7   0   95.39    4.50
  -5   7   0   96.09   13.20
  -5   7   0  100.89    5.10
  -5   7   0   69.79    4.40
  -5   7   0  111.09   17.30
   6  -7   0  204.88    8.40
  -6  -7   0  279.47   12.70
  -6  -7   0  255.97   24.60
  -6  -7   0  264.37   25.60
  -6  -7   0  230.78   25.70
   6   7   0  248.58   25.40
  -6   7   0  261.77   24.90
  -6   7   0  264.57   21.60
  -6   7   0  242.28    8.80
   6   7   0  224.28    9.90
  -6   7   0  244.68   24.70
  -7  -7   0    5.00   17.40
  -7  -7   0  -14.90   18.70
  -7  -7   0   -1.40   19.60
  -7   7   0   -3.40   13.30
   7   7   0    0.90   17.60
  -7   7   0    1.70   16.90
  -7   7   0   -1.70   18.20
  -7   7   0    1.50   15.20
   0  -8   0 1268.37   40.80
   0  -8   0 1227.08   43.00
   0  -8   0 1307.87   41.20
   0  -8   0 1241.18   43.70
   0  -8   0 1250.17   41.30
   0  -8   0 1274.77   39.50
   0   8   0 1282.57   43.00
   0   8   0 1284.07   39.80
   0   8   0 1279.07   40.50
   0   8   0 1284.47   44.20
   0   8   0 1318.67   41.00
   0   8   0 1246.98   42.40
  -1  -8   0   91.99    8.70
  -1  -8   0   80.49    5.60
  -1  -8   0   75.79   10.00
   1  -8   0   94.39    5.50
   1  -8   0   91.09    8.10
   1  -8   0   86.69    5.00
  -1  -8   0   64.09    5.30
   1  -8   0   84.09   11.00
  -1  -8   0   89.99   12.00
  -1   8   0   66.89    3.80
  -1   8   0   93.99    4.50
   1   8   0   74.99    5.60
   1   8   0   92.69   11.10
  -1   8   0   89.59   10.30
  -1   8   0   72.69    5.50
  -1   8   0   98.59   11.30
   1   8   0   77.89    4.80
   1   8   0  101.69    9.10
   1   8   0   98.19    4.50
   1   8   0   88.29    4.80
  -1   8   0   83.39    9.50
   2  -8   0  750.82   30.30
  -2  -8   0  782.02   31.60
   2  -8   0  764.12   26.30
   2  -8   0  869.31   26.90
  -2  -8   0  822.72   29.60
  -2  -8   0  790.92   27.20
  -2  -8   0  787.72   30.20
  -2  -8   0  836.32   27.10
   2   8   0  805.02   27.00
   2   8   0  812.22   31.30
  -2   8   0  816.62   27.10
   2   8   0  838.92   27.10
   2   8   0  832.02   26.40
   2   8   0  793.92   26.10
  -2   8   0  774.42   30.40
  -2   8   0  826.72   31.20
  -2   8   0  807.02   26.30
  -2   8   0  785.92   25.30
   2   8   0  800.32   28.30
  -2   8   0  798.12   29.60
   3  -8   0  286.57   19.60
  -3  -8   0  313.47   22.50
  -3  -8   0  342.77   12.80
   3  -8   0  332.47   12.10
  -3  -8   0  322.37   19.60
   3  -8   0  297.37   11.80
  -3  -8   0  332.17   20.20
  -3   8   0  294.27   17.60
  -3   8   0  312.87   20.50
  -3   8   0  342.77   20.40
  -3   8   0  312.57   10.50
   3   8   0  342.27   11.50
   3   8   0  298.77   11.70
   3   8   0  304.17   15.40
   3   8   0  339.47   22.50
  -3   8   0  311.07   12.00
  -4  -8   0  178.08   19.50
   4  -8   0  151.68    6.60
  -4  -8   0  196.48   18.80
   4  -8   0  175.78    7.70
  -4  -8   0  156.88    8.70
  -4  -8   0  164.58   18.20
  -4   8   0  171.68   19.10
  -4   8   0  155.58    5.70
   4   8   0  155.98   11.70
   4   8   0  161.78   22.20
   4   8   0  128.39    8.00
  -4   8   0  167.78   21.30
  -4   8   0  147.79    6.90
  -4   8   0  146.79    7.10
  -4   8   0  155.58   15.10
   5  -8   0  255.67    9.30
  -5  -8   0  304.97   25.20
  -5  -8   0  260.17   27.00
  -5  -8   0  283.87   24.10
   5  -8   0  251.17   10.00
  -5  -8   0  259.87   11.90
  -5   8   0  283.07   25.10
  -5   8   0  248.98    9.80
  -5   8   0  234.08   17.20
   5   8   0  230.68   10.60
  -5   8   0  265.77   21.70
   5   8   0  276.37   25.80
  -6  -8   0    6.70    5.90
  -6  -8   0   13.90   16.30
  -6  -8   0  -13.90   19.40
  -6  -8   0   -0.90   17.10
  -6   8   0  -11.40   14.80
  -6   8   0    5.70    9.30
  -6   8   0    2.30   16.80
   6   8   0   -1.60   16.90
  -6   8   0   -4.10   16.30
   0  -9   0    2.60    2.60
   0  -9   0    3.30    1.30
   0  -9   0   -7.00   11.60
   0  -9   0    0.80    8.40
   0   9   0   11.10   12.80
   0   9   0    0.60   10.50
   0   9   0   -1.70    9.00
   0   9   0    3.00    1.70
   0   9   0    5.60    2.90
  -1  -9   0  220.68   16.40
   1  -9   0  184.18    7.50
   1  -9   0  206.78   15.50
   1  -9   0  225.48    7.30
  -1  -9   0  216.48   19.70
   1  -9   0  211.48    9.50
   1  -9   0  204.68   20.20
  -1  -9   0  208.88   21.40
  -1   9   0  214.88    8.00
  -1   9   0  229.58    9.80
  -1   9   0  214.28   18.70
   1   9   0  226.18   16.80
  -1   9   0  245.28   21.00
   1   9   0  237.18   10.10
   1   9   0  227.98   20.40
  -1   9   0  207.48   17.80
   1   9   0  209.08   10.00
   1   9   0  264.27   10.40
  -2  -9   0   98.49   13.10
  -2  -9   0  104.39   15.10
   2  -9   0   78.19   13.20
  -2  -9   0  110.59   11.50
   2   9   0   99.79   12.70
   2   9   0  102.89    5.40
  -2   9   0   93.69    6.60
  -2   9   0  117.49   13.80
   2   9   0  109.99   10.00
   2   9   0   90.79    4.80
  -2   9   0   85.09    4.50
  -2   9   0   90.89   11.80
  -2   9   0  103.19   11.50
  -3  -9   0  292.47   36.10
   3  -9   0  265.47   23.20
   3  -9   0  298.07   11.40
  -3  -9   0  285.67   21.90
  -3  -9   0  281.77   24.30
  -3   9   0  292.67   19.80
   3   9   0  280.47   10.70
  -3   9   0  265.37   23.20
  -3   9   0  317.77   23.70
  -3   9   0  274.97    9.70
   3   9   0  318.67   23.80
   3   9   0  299.27   16.90
   4  -9   0  185.18   23.20
   4  -9   0  156.08    9.10
  -4  -9   0  231.58   24.80
  -4  -9   0  181.48   18.80
  -4   9   0  199.48   23.60
  -4   9   0  235.88   24.30
  -4   9   0  188.98    6.90
  -4   9   0  187.98    8.80
   4   9   0  198.88   14.50
  -4   9   0  198.08   21.40
   4   9   0  213.28   26.20
   4   9   0  228.68    9.00
   5  -9   0   23.70    4.00
  -5  -9   0   12.40   17.50
  -5  -9   0   21.40   16.00
  -5  -9   0    8.00   19.00
  -5   9   0   21.90   17.60
  -5   9   0   29.30   16.20
   5   9   0   19.80    7.80
   5   9   0   12.00   17.20
  -6  -9   0  144.49   23.60
  -6  -9   0  170.88   22.70
  -6  -9   0  152.68   20.60
   6   9   0  138.69   23.50
  -6   9   0  146.09   22.10
   0 -10   0  475.75   28.70
   0 -10   0  459.75   22.60
   0 -10   0  446.76   19.60
   0  10   0  472.45   26.40
   0  10   0  497.55   29.90
   0  10   0  461.05   24.70
   0  10   0  481.35   16.30
   0  10   0  420.86   18.80
  -1 -10   0   16.10   13.60
   1 -10   0   19.90   15.10
  -1 -10   0   25.60    2.90
   1 -10   0   27.20    1.90
  -1 -10   0   16.90   15.00
  -1 -10   0   26.70   11.40
   1 -10   0   25.00   10.80
  -1  10   0   39.60   15.60
  -1  10   0   24.70    2.60
  -1  10   0   17.30    4.10
   1  10   0   26.60   13.00
  -1  10   0   33.50   12.40
   1  10   0   23.80   10.90
   1  10   0   17.10    3.10
  -2 -10   0  346.47   26.00
   2 -10   0  315.97   27.20
  -2 -10   0  332.27   22.80
   2 -10   0  356.56   13.20
  -2  10   0  315.77   11.30
   2  10   0  343.87   13.40
  -2  10   0  319.07   23.40
   2  10   0  340.27   26.00
  -2  10   0  342.67   25.00
   2  10   0  340.07   20.40
  -2  10   0  377.46   27.70
  -2  10   0  286.97   13.90
  -3 -10   0   34.80   18.10
  -3 -10   0   36.60   15.60
   3 -10   0   16.30   17.00
  -3 -10   0   38.70   14.40
  -3  10   0   28.90    4.50
  -3  10   0   48.10   16.40
   3  10   0   40.20   10.70
  -3  10   0   40.50   14.70
   3  10   0   33.80   16.80
  -3  10   0   40.10   13.40
   4 -10   0   39.10   17.90
  -4 -10   0   34.60   21.30
   4 -10   0   37.10    4.60
  -4 -10   0   56.49   17.50
  -4 -10   0   64.99   19.50
  -4  10   0   41.50   14.00
   4  10   0   55.39   10.90
   4  10   0   49.80   17.50
  -4  10   0   70.49   17.60
  -4  10   0   54.39   17.30
  -5 -10   0  120.49   21.80
  -5 -10   0  103.49   24.10
  -5 -10   0   99.59   19.70
   5  10   0  131.89   21.90
  -5  10   0  156.48   21.40
  -5  10   0   96.39   21.70
   0 -11   0  -15.90   18.70
   0 -11   0   -6.40   10.40
   0 -11   0   -2.90   12.80
   0  11   0   -8.20   12.90
   0  11   0    7.30   14.90
  -1 -11   0  151.18   15.20
  -1 -11   0  126.99   24.10
  -1 -11   0  142.19   13.70
   1 -11   0  142.09   14.20
  -1 -11   0  140.29   19.30
  -1 -11   0  133.59    5.90
   1 -11   0  124.29   21.00
   1  11   0  154.38   18.00
   1  11   0  117.99    7.40
  -1  11   0  134.79   16.40
   1  11   0  139.29   21.90
  -1  11   0  142.49    7.50
  -1  11   0  135.39   17.90
   2 -11   0    1.90   20.90
  -2 -11   0   18.40   15.20
  -2 -11   0   -2.90   20.20
  -2 -11   0    8.80   17.90
  -2  11   0   13.90   15.50
  -2  11   0   16.40   17.20
   2  11   0   11.90   17.10
   2  11   0   20.10   13.10
  -2  11   0   27.40   19.60
  -3 -11   0   99.79   20.80
  -3 -11   0   61.49   22.30
  -3 -11   0   96.79   18.20
   3 -11   0   75.59   21.50
  -3  11   0   79.79   16.60
   3  11   0   89.59   14.10
  -3  11   0   71.69   18.60
  -3  11   0  130.19   21.00
   3  11   0   58.29   19.70
   0 -12   0  197.78   18.10
   0 -12   0  106.99   25.50
   0  12   0  185.78   27.30
   0  12   0  179.38   19.90
  -9   0   1   -2.20   21.40
  -9   0   1   -5.80   18.00
  -9   0   1    0.80   20.00
  -9   0   1    1.10   14.60
  -8   0   1    6.30   18.20
  -8   0   1    0.00   13.60
  -8   0   1   -3.60    7.50
  -8   0   1   -1.00   17.10
  -7   0   1   -0.60   11.30
  -7   0   1    4.50    8.00
  -7   0   1   -0.80   10.50
  -7   0   1   -2.20    6.30
  -7   0   1    5.40   10.30
  -6   0   1    4.60    8.50
  -6   0   1    2.70    7.70
  -6   0   1   -4.90    7.80
  -6   0   1    3.30    6.10
  -6   0   1   -2.60    5.30
   5   0  -1    0.90    0.90
  -5   0   1    2.40    5.50
  -5   0   1   -0.10    4.60
  -5   0   1   -3.80    6.00
   5   0  -1    1.30    0.70
  -4   0   1   -5.60    3.50
   4   0  -1    0.70    0.60
  -4   0   1   -1.10    4.20
  -4   0   1   -2.90    4.00
  -4   0   1   -2.00    2.50
  -4   0   1   -0.10    0.80
   4   0  -1    0.00    0.70
   3   0  -1    0.40    0.70
   3   0  -1   -0.90    0.50
  -3   0   1   -1.00    0.60
  -3   0   1   -0.50    2.90
  -3   0   1   -0.40    0.60
  -3   0   1   -7.10    2.90
  -2   0   1   -1.00    0.60
  -2   0   1   -1.60    0.70
   2   0  -1    0.20    0.60
  -2   0   1    0.00    0.40
   2   0  -1    1.30    0.50
  -2   0   1    0.20    0.50
   2   0  -1   -0.40    0.40
  -2   0   1   -2.30    0.90
   1   0   1    3.90    0.70
   1   0   1    5.00    0.90
   1   0   1    2.50    0.50
  -2   0  -1    1.10    0.80
   2   0   1    2.00    0.70
   2   0   1    1.30    0.70
  -2   0  -1    0.10    0.60
   2   0   1   -0.80    0.50
  -2   0  -1    0.80    0.70
  -3   0  -1   -1.40    3.30
  -3   0  -1   -1.00    3.10
   3   0   1    0.80    0.70
  -4   0  -1    0.80    4.40
   4   0   1   -0.70    1.00
  -4   0  -1   -0.70    0.80
  -4   0  -1   -2.30    4.00
   4   0   1   -1.20    0.70
  -4   0  -1    0.00    3.00
  -4   0  -1   -2.20    4.90
  -5   0  -1    2.70    5.10
  -5   0  -1   -8.10    3.70
   5   0   1   -1.70    1.00
  -5   0  -1   -0.70    6.50
  -5   0  -1    1.60    6.00
  -5   0  -1   -2.80    5.20
  -6   0  -1    0.80    6.80
  -6   0  -1    0.30    8.40
  -6   0  -1   -8.20    5.10
  -6   0  -1    3.20    8.30
  -7   0  -1    1.80    6.50
  -7   0  -1    8.60   10.70
  -7   0  -1    6.80   10.20
  -7   0  -1    6.70    8.60
  -8   0  -1    6.10   14.10
  -8   0  -1   -7.90   17.60
  -8   0  -1   -2.20   14.50
  -8   0  -1   -1.00   11.90
  -8   0  -1   -1.80    7.70
  -9   0  -1   11.70   21.60
  -9   0  -1    1.50   15.40
  -9   0  -1    5.80   19.30
  -9  -1   1    6.30   14.50
  -9  -1   1    8.40   21.70
  -9  -1   1    5.80   20.10
  -9  -1   1   -0.60   18.20
  -9   1   1    6.60   21.70
  -9   1   1    6.10   21.00
  -9   1   1   10.40   15.20
  -9   1   1   -4.40   18.40
  -9   1   1    6.20   19.60
  -8  -1   1    1.30   16.50
  -8  -1   1   -7.90   13.40
  -8  -1   1    0.10   14.60
  -8  -1   1    3.70   10.50
  -8   1   1    1.20    9.70
  -8   1   1    6.60   11.30
  -8   1   1    8.70   16.10
  -8   1   1   11.10   14.00
  -8   1   1    2.00   15.00
  -8   1   1    7.40   14.00
  -7  -1   1   -0.50   10.90
  -7  -1   1   -0.50    7.80
  -7  -1   1  -10.60   12.60
  -7  -1   1   -5.90    5.80
  -7  -1   1   -6.10   10.20
   7   1  -1   -0.80    1.20
  -7   1   1   -4.60   10.30
  -7   1   1   -4.50    8.40
  -7   1   1    1.50   10.00
  -7   1   1    0.60   12.10
  -7   1   1   -8.90    7.60
  -7   1   1   -0.70   10.90
  -6  -1   1    1.50    0.90
  -6  -1   1    4.10    5.30
  -6  -1   1    1.60    6.00
  -6  -1   1    5.10    1.20
  -6  -1   1    4.30    7.60
  -6  -1   1    0.80    8.20
  -6   1   1    5.40    8.20
   6   1  -1    3.80    1.60
  -6   1   1    4.90    6.60
  -6   1   1   -2.20    7.50
  -6   1   1    7.50    7.80
  -6   1   1    2.50    6.10
  -5  -1   1  115.39    8.20
  -5  -1   1  106.99    4.50
  -5  -1   1  122.39    4.30
  -5  -1   1  107.29    8.30
  -5  -1   1  107.99   11.00
  -5  -1   1  123.49   10.50
  -5   1   1  113.49   10.20
  -5   1   1  104.49   10.50
  -5   1   1   91.09    8.70
  -5   1   1  116.49   10.20
  -5   1   1  115.69    8.90
   5   1  -1  124.49    4.40
   5   1  -1  116.09    4.60
   5   1  -1  125.69    4.90
  -4  -1   1    3.50    0.80
  -4  -1   1    6.80    4.50
  -4  -1   1    0.00    3.70
  -4  -1   1   -4.10    4.40
  -4   1   1    7.70    4.00
  -4   1   1   -2.90    4.10
  -4   1   1   12.30    4.40
  -4   1   1   12.10    4.50
  -4   1   1    2.80    4.40
  -3  -1   1  138.69    7.00
  -3  -1   1  145.49    4.50
  -3  -1   1  131.49    7.40
  -3  -1   1  142.39    4.80
  -3  -1   1  140.99    6.50
  -3  -1   1  144.29    4.90
  -3   1   1  137.59    6.70
   3   1  -1  145.69    4.90
  -3   1   1  142.29    6.80
   3   1  -1  144.79    4.80
  -3   1   1  131.99    7.40
   3   1  -1  141.89    4.90
   3   1  -1  140.59    5.10
  -3   1   1  121.99    5.40
  -2  -1   1    0.40    0.80
  -2  -1   1   -0.50    0.80
  -2  -1   1    0.80    0.50
  -2  -1   1   -1.50    0.70
  -2   1   1   -1.80    0.60
   2   1  -1    0.30    0.70
   2   1  -1    1.40    0.50
   2   1  -1   -0.90    0.70
  -2   1   1    1.10    0.80
   2   1  -1   -1.90    0.70
   2   1  -1   -0.80    0.60
   1  -1  -1   80.69    2.90
  -1  -1   1   87.49    2.90
  -1  -1   1   89.19    2.80
   1  -1  -1   78.69    3.10
  -1  -1   1   90.59    3.20
  -1  -1   1   90.39    3.20
  -1  -1   1   90.29    3.20
  -1  -1   1   93.19    3.30
   1   1  -1   85.69    3.10
   1   1  -1   92.49    3.10
   1   1  -1   84.39    2.80
  -1   1   1   86.49    2.90
  -1   1   1   87.59    3.40
  -1   1   1   88.19    2.90
   1   1  -1   90.59    3.10
  -1   1   1   87.09    2.90
   1   1  -1   92.19    3.20
   1  -1   1  757.42   22.80
  -1  -1  -1  764.92   23.00
  -1  -1  -1  771.72   23.10
  -1  -1  -1  761.22   23.20
   1  -1   1  782.52   23.10
   1  -1   1  640.64   22.80
  -1  -1  -1  742.03   23.00
  -1  -1  -1  761.12   23.00
  -1   1  -1  699.83   23.10
  -1   1  -1  743.33   22.80
   1   1   1  759.12   23.00
   1   1   1  743.03   23.20
   1   1   1  731.63   22.90
   1   1   1  763.92   23.00
  -1   1  -1  721.43   22.80
  -1   1  -1  765.52   23.10
   1   1   1  769.82   23.00
   2  -1   1   21.50    1.50
  -2  -1  -1   25.00    3.30
  -2  -1  -1   19.00    1.60
  -2  -1  -1   22.80    0.90
  -2  -1  -1   21.00    1.60
   2  -1   1   20.70    1.00
   2  -1   1   22.90    1.10
   2   1   1   18.30    1.50
   2   1   1   23.30    0.90
  -2   1  -1   21.40    1.60
  -2   1  -1   19.50    1.10
  -2   1  -1   23.70    1.10
  -2   1  -1   21.70    1.60
   2   1   1   23.10    1.30
   2   1   1   18.50    1.50
   2   1   1   17.40    1.60
  -3  -1  -1  200.48    8.90
   3  -1   1  207.48    6.40
  -3  -1  -1  205.48    6.80
   3  -1   1  197.48    6.40
  -3  -1  -1  201.08    6.40
  -3  -1  -1  199.28    8.20
  -3  -1  -1  200.28    8.60
   3   1   1  204.48    6.80
  -3   1  -1  177.08    8.60
   3   1   1  211.68    7.10
   3   1   1  199.98    6.80
  -3   1  -1  194.48    8.40
  -3   1  -1  200.48    8.50
   3   1   1  206.68    6.80
  -4  -1  -1  216.18    7.50
  -4  -1  -1  225.78    7.70
  -4  -1  -1  221.38   10.90
  -4  -1  -1  214.68    9.60
  -4  -1  -1  208.68   11.10
  -4  -1  -1  235.28    9.70
   4   1   1  230.68    8.00
  -4   1  -1  240.08   10.80
   4   1   1  226.18    7.80
  -4   1  -1  223.68   10.20
   4   1   1  251.57    8.20
   4   1   1  227.08    7.70
  -4   1  -1  204.18    9.90
  -5  -1  -1    9.00    5.30
  -5  -1  -1    2.80    6.40
  -5  -1  -1    1.70    4.80
  -5  -1  -1    5.30    1.30
  -5  -1  -1    5.70    6.20
   5   1   1    5.80    1.10
  -5   1  -1    8.80    5.60
  -5   1  -1   12.20    6.30
   5   1   1    7.10    1.50
  -5   1  -1    4.50    6.50
  -5   1  -1  -12.20    5.00
   5   1   1    3.80    1.30
  -6  -1  -1    4.70    0.90
  -6  -1  -1    7.20    8.40
  -6  -1  -1   -3.80    5.70
  -6  -1  -1    5.10    6.60
  -6  -1  -1    6.90    8.20
   6   1   1    0.00    1.30
  -6   1  -1    6.70    6.10
  -6   1  -1   12.10    8.10
  -6   1  -1    7.60    7.40
   6   1   1    2.90    1.70
  -6   1  -1    0.50    8.00
   6   1   1    8.40    1.50
  -7  -1  -1   -3.80    6.60
  -7  -1  -1   -2.20   11.10
  -7  -1  -1    3.50    1.30
  -7  -1  -1   -0.80   10.40
  -7  -1  -1    3.30    8.70
  -7   1  -1    2.10   11.00
   7   1   1    1.40    1.30
  -7   1  -1    5.30    9.40
   7   1   1   -0.40    1.50
  -7   1  -1    3.60   11.00
  -7   1  -1    3.40   10.90
  -7   1  -1   -4.20    7.70
  -8  -1  -1   18.60   17.60
  -8  -1  -1   15.20   11.40
  -8  -1  -1   12.30   15.00
   8   1   1    7.90    1.70
  -8   1  -1    4.30   22.40
  -8   1  -1   23.10   14.30
  -8   1  -1   13.30   14.80
  -8   1  -1   13.10    9.70
   8   1   1    4.40    1.50
  -8   1  -1   16.50   15.20
  -8   1  -1    2.50   12.00
  -9  -1  -1   -5.70   21.30
  -9   1  -1    9.30   20.00
  -8  -2   1   -0.70   14.40
  -8  -2   1   -2.50   10.10
  -8  -2   1    1.00   17.30
  -8  -2   1    4.70   15.10
  -8  -2   1   -4.40    9.00
  -8   2   1    2.60   13.80
  -8   2   1   -1.80   12.00
  -8   2   1   -0.10   11.30
   8   2  -1    4.40    1.80
  -8   2   1   -2.30   15.40
   8   2  -1    7.00    3.60
  -8   2   1   -2.50   14.80
  -8   2   1   -1.80   14.30
  -7  -2   1   37.10    8.60
  -7  -2   1   32.20   11.30
  -7  -2   1   31.50    2.90
  -7  -2   1   35.00   11.20
  -7  -2   1   48.90    8.30
  -7   2   1   41.40   12.30
  -7   2   1   33.50   10.70
   7   2  -1   31.30    3.00
  -7   2   1   44.90    9.70
   7   2  -1   31.70    3.20
  -7   2   1   39.90    9.20
  -7   2   1   46.00   11.00
  -7   2   1   49.70   11.00
  -6  -2   1   11.20    2.50
  -6  -2   1   10.40    6.80
  -6  -2   1   11.80    6.20
  -6  -2   1    9.30    8.60
  -6  -2   1    8.30    8.20
  -6   2   1    8.00    7.80
  -6   2   1    7.00    7.40
   6   2  -1   10.60    1.80
   6   2  -1   12.30    2.00
   6   2  -1   15.50    2.10
  -6   2   1   14.20    8.10
  -6   2   1    4.90    7.10
  -6   2   1   10.20    7.80
  -6   2   1   11.60    9.10
  -5  -2   1    5.60    6.20
  -5  -2   1   -0.10    6.40
  -5  -2   1    2.90    5.80
  -5  -2   1    9.90    4.70
  -5  -2   1    7.80    1.50
  -5   2   1    0.30    5.80
   5   2  -1    8.90    1.40
  -5   2   1    2.20    5.60
   5   2  -1    9.40    1.90
  -5   2   1    8.60    6.90
  -5   2   1    5.10    5.50
   5   2  -1    6.40    1.40
  -5   2   1   10.50    6.20
  -5   2   1    7.10    5.90
  -4  -2   1   30.30    5.20
  -4  -2   1   39.40    5.10
  -4  -2   1   41.00    6.00
  -4  -2   1   37.30    2.70
  -4   2   1   36.20    4.80
   4   2  -1   42.60    2.00
   4   2  -1   34.00    3.60
   4   2  -1   35.30    2.50
  -4   2   1   43.40    5.80
   4   2  -1   33.80    2.40
  -4   2   1   35.70    5.20
  -4   2   1   42.00    4.80
  -4   2   1   39.00    5.10
  -4   2   1   36.00    4.60
  -3  -2   1   15.90    4.00
  -3  -2   1   21.70    4.30
  -3  -2   1   21.50    4.10
  -3  -2   1   15.00    2.00
  -3   2   1   16.50    1.40
  -3   2   1   17.10    3.90
   3   2  -1   16.00    1.70
   3   2  -1   19.40    1.90
  -3   2   1   27.60    4.20
   3   2  -1   14.70    2.00
   2  -2  -1   11.50    1.10
  -2  -2   1   12.90    1.70
  -2  -2   1   17.20    3.10
  -2  -2   1   13.10    2.70
   2  -2  -1    6.90    1.00
  -2  -2   1   14.70    2.90
   2   2  -1   14.80    1.40
  -2   2   1    7.50    1.10
   2   2  -1    9.30    1.20
  -2   2   1   10.10    1.10
   2   2  -1   15.00    1.50
   2   2  -1   10.50    0.70
  -2   2   1   11.10    1.20
   1  -2  -1  328.07   10.80
  -1  -2   1  347.87   11.10
   1  -2  -1  343.57   10.50
  -1  -2   1  345.97   11.00
   1  -2  -1  331.07   10.80
  -1  -2   1  342.37   11.20
  -1  -2   1  347.87   10.70
  -1  -2   1  347.87   10.90
   1  -2  -1  335.57   11.00
  -1  -2   1  344.47   10.90
  -1   2   1  337.17   10.50
   1   2  -1  332.37   10.70
   1   2  -1  342.97   10.90
   1   2  -1  350.66   11.00
   1   2  -1  333.77   10.70
   1   2  -1  350.06   11.00
  -1   2   1  336.87   10.80
  -1   2   1  334.57   10.80
  -1   2   1  327.77   11.30
  -1   2   1  342.07   10.50
   1   2  -1  347.27   10.90
   0  -2   1  334.07   10.50
   0  -2   1  337.77   10.30
   0  -2  -1  326.87   10.50
   0  -2  -1  329.07   10.50
   0  -2   1  324.57   10.40
   0  -2   1  331.27   10.40
   0  -2  -1  318.57   10.40
   0  -2   1  320.37   10.50
   0  -2  -1  310.37   10.60
   0  -2   1  314.27   10.50
   0  -2  -1  320.77   10.20
   0   2   1  331.17   10.20
   0   2   1  334.87   10.50
   0   2  -1  319.77   10.40
   0   2   1  315.97   10.30
   0   2   1  336.17   10.50
   0   2  -1  331.47   10.30
   0   2  -1  314.07   10.50
   0   2  -1  337.47   10.40
   0   2  -1  334.97   10.50
   0   2   1  308.47   10.60
   0   2  -1  339.97   10.50
  -1  -2  -1 1287.77   39.70
  -1  -2  -1 1319.77   39.90
  -1  -2  -1 1289.07   39.80
  -1  -2  -1 1329.87   39.90
   1  -2   1 1196.88   39.60
  -1  -2  -1 1278.27   39.70
   1  -2   1 1310.17   39.90
   1  -2   1 1323.67   39.70
  -1  -2  -1 1313.07   40.10
   1  -2   1 1298.97   39.70
  -1   2  -1 1353.56   39.90
  -1   2  -1 1192.48   39.70
   1   2   1 1254.37   40.00
   1   2   1 1287.57   39.80
  -1   2  -1 1287.47   39.70
  -1   2  -1 1293.17   39.60
   1   2   1 1333.37   39.90
   1   2   1 1300.67   39.70
  -1   2  -1 1308.77   39.70
   1   2   1 1256.57   39.70
   1   2   1 1350.56   39.90
   2  -2   1  129.79    4.40
  -2  -2  -1  123.29    6.50
  -2  -2  -1  138.89    4.60
  -2  -2  -1  130.29    4.90
  -2  -2  -1  131.29    6.50
   2  -2   1  135.29    4.60
  -2  -2  -1  130.59    5.20
  -2  -2  -1  115.29    6.40
   2  -2   1  132.09    4.90
   2   2   1  131.69    4.60
  -2   2  -1  129.09    4.70
   2   2   1  133.89    4.90
   2   2   1  134.79    4.80
   2   2   1  130.79    4.90
  -2   2  -1  129.89    4.40
  -2   2  -1  115.59    6.50
  -2   2  -1  133.69    4.60
  -3  -2  -1    6.30    1.50
  -3  -2  -1    4.10    3.80
   3  -2   1    6.90    0.70
  -3  -2  -1    4.60    3.90
  -3  -2  -1    2.00    3.70
  -3  -2  -1   12.40    3.20
  -3  -2  -1    1.80    1.60
   3   2   1    4.00    1.30
   3   2   1    2.50    2.00
  -3   2  -1    6.40    3.80
   3   2   1    9.80    1.20
  -3   2  -1    4.70    3.70
  -3   2  -1   10.30    1.40
  -3   2  -1    8.10    0.90
  -4  -2  -1   31.60    5.10
  -4  -2  -1   35.20    5.50
  -4  -2  -1   36.60    4.50
  -4  -2  -1   29.90    5.30
  -4  -2  -1   30.80    3.20
   4   2   1   32.20    2.60
   4   2   1   39.60    2.60
  -4   2  -1   33.40    5.10
  -4   2  -1   37.70    5.30
   4   2   1   40.10    2.50
   4   2   1   43.10    2.10
  -4   2  -1   28.70    5.10
  -4   2  -1   39.90    5.10
  -5  -2  -1    7.10    1.70
  -5  -2  -1   12.00    5.40
  -5  -2  -1    0.30    5.60
  -5  -2  -1    1.30    6.20
  -5  -2  -1    8.30    6.60
  -5   2  -1   11.30    6.40
   5   2   1    8.20    1.20
   5   2   1    4.50    1.70
  -5   2  -1    6.40    6.00
   5   2   1    8.50    1.70
   5   2   1    3.90    1.60
  -5   2  -1    5.10    5.90
  -5   2  -1   10.40    6.70
  -6  -2  -1   -7.90    7.20
  -6  -2  -1    1.50    8.60
  -6  -2  -1   -0.90    2.10
  -6  -2  -1    0.70    6.70
  -6  -2  -1   -3.60    1.50
  -6  -2  -1   -6.90    8.30
   6   2   1   -0.10    1.60
   6   2   1    1.50    1.90
  -6   2  -1    0.50    8.30
  -6   2  -1   -0.50    7.80
  -6   2  -1   -1.70    7.60
   6   2   1    4.60    1.30
  -6   2  -1    0.20    8.50
  -6   2  -1    0.80    8.40
  -6   2  -1  -13.50    7.10
  -7  -2  -1    6.20   11.70
  -7  -2  -1    0.40    8.50
  -7  -2  -1    3.40    2.90
  -7  -2  -1    9.30    9.00
  -7  -2  -1    0.40   11.40
  -7   2  -1    4.10   10.40
  -7   2  -1    9.00    8.80
   7   2   1   -1.60    1.80
  -7   2  -1    7.50   11.00
  -7   2  -1   10.90   10.00
  -7   2  -1    4.60   11.10
  -7   2  -1    6.20   11.00
   7   2   1    3.30    1.70
  -8  -2  -1    9.10   11.80
  -8  -2  -1   -3.80    9.80
  -8  -2  -1    8.20   16.50
  -8  -2  -1   -4.90   15.20
  -8   2  -1    0.50   12.90
   8   2   1    9.80    2.10
  -8   2  -1    0.10   14.70
  -8   2  -1    9.10   14.70
  -8   2  -1    5.10   14.10
  -8   2  -1    6.10   14.00
  -8   2  -1    3.60   11.50
  -8  -3   1    2.30   10.70
  -8  -3   1    9.00   17.40
  -8  -3   1   14.40   19.00
  -8  -3   1    0.60   16.30
  -8  -3   1    6.40   12.20
  -8   3   1    7.70   13.70
  -8   3   1    4.60   13.30
  -8   3   1    7.20   14.90
  -8   3   1    8.10   14.70
  -8   3   1   13.70   15.90
  -8   3   1    5.40   12.70
   8   3  -1   -0.30    2.60
  -7  -3   1    1.70   16.30
  -7  -3   1   -4.30    8.30
  -7  -3   1   -8.70    9.50
  -7  -3   1   -8.60   11.40
  -7   3   1   -2.90   10.00
   7   3  -1   -2.30    2.40
  -7   3   1   -3.10   10.20
   7   3  -1    4.70    1.70
  -7   3   1   -5.50   10.30
  -7   3   1    2.70   12.00
  -7   3   1   -1.00   10.20
  -7   3   1   13.70   11.00
  -6  -3   1    7.50    6.40
  -6  -3   1    5.60    9.30
  -6  -3   1   10.00    2.00
  -6  -3   1    6.40    9.00
  -6  -3   1   10.00    8.20
  -6   3   1    3.60    7.90
  -6   3   1    3.20    8.60
  -6   3   1    2.70    8.10
   6   3  -1    6.60    1.40
   6   3  -1    7.80    1.80
  -6   3   1    6.00    7.50
  -6   3   1   11.70    9.30
  -6   3   1    8.20    8.00
   6   3  -1    7.30    2.00
  -5  -3   1   22.00    7.40
  -5  -3   1   12.30    6.90
  -5  -3   1   16.70    2.20
  -5  -3   1   20.20    5.20
  -5  -3   1   15.40    7.80
  -5   3   1   21.10    6.80
  -5   3   1   27.70    6.60
  -5   3   1   17.40    6.10
   5   3  -1   15.70    1.90
   5   3  -1   17.40    2.10
   5   3  -1   21.50    2.20
  -5   3   1   25.80    7.30
  -5   3   1   14.50    5.60
   5   3  -1   21.00    1.80
  -4  -3   1    1.60    5.40
  -4  -3   1   10.70    4.00
  -4  -3   1    4.50    5.70
  -4  -3   1    9.50    1.70
  -4  -3   1    6.30    5.60
   4   3  -1    2.20    1.60
  -4   3   1    0.50    4.00
   4   3  -1    8.10    1.70
   4   3  -1    6.30    1.20
  -4   3   1   11.50    5.50
  -4   3   1   -4.70    5.60
  -3  -3   1   81.39    7.70
   3  -3  -1   83.39    3.90
  -3  -3   1   77.59    7.90
   3  -3  -1   76.69    3.00
  -3  -3   1   79.49    7.90
   3  -3  -1   76.89    3.00
  -3  -3   1   86.79    3.90
  -3   3   1   72.59    3.00
   3   3  -1   82.59    3.80
  -3   3   1   70.09    4.70
   3   3  -1   79.69    3.80
  -3   3   1   80.69    6.90
   3   3  -1   86.49    3.60
  -3   3   1   65.69    3.00
   3   3  -1   88.99    3.90
   3   3  -1   83.99    3.10
  -3   3   1   54.59    7.70
  -2  -3   1   14.20    4.00
  -2  -3   1   16.10    2.20
  -2  -3   1   20.30    3.60
   2  -3  -1   15.90    1.50
  -2  -3   1   15.50    2.10
  -2  -3   1   17.00    3.50
   2  -3  -1   18.80    1.50
  -2   3   1   16.10    1.60
   2   3  -1   20.10    2.10
  -2   3   1   19.50    3.90
  -2   3   1   20.80    3.00
   2   3  -1   18.20    2.20
   2   3  -1   22.10    1.90
   2   3  -1   19.50    1.30
  -2   3   1   18.10    1.00
   2   3  -1   21.10    1.30
   2   3  -1   23.30    1.80
  -1  -3   1  128.29    6.50
  -1  -3   1  128.29    6.20
  -1  -3   1  132.09    5.20
   1  -3  -1  139.79    5.10
   1  -3  -1  124.19    4.90
  -1  -3   1  137.19    7.00
   1  -3  -1  143.29    4.40
   1  -3  -1  141.29    4.40
  -1  -3   1  134.59    5.30
  -1   3   1  128.49    4.90
   1   3  -1  135.99    4.70
  -1   3   1  139.39    5.10
   1   3  -1  139.89    5.20
  -1   3   1  129.99    6.30
   1   3  -1  133.19    4.90
  -1   3   1  131.79    4.80
   1   3  -1  132.49    4.90
  -1   3   1  139.29    4.40
   0  -3   1   26.80    3.10
   0  -3  -1   22.70    1.40
   0  -3   1   22.00    1.60
   0  -3   1   21.10    1.80
   0  -3   1   26.30    2.00
   0  -3  -1   23.60    1.90
   0  -3  -1   19.70    1.90
   0  -3   1   22.20    2.00
   0  -3   1   23.30    1.80
   0  -3  -1   21.70    2.00
   0   3  -1   27.30    1.50
   0   3  -1   18.80    1.80
   0   3  -1   21.40    2.90
   0   3  -1   23.70    2.00
   0   3   1   23.70    1.40
   0   3  -1   18.00    1.80
   0   3   1   21.80    1.60
   0   3   1   27.00    3.20
   0   3   1   22.40    1.90
   0   3  -1   20.50    1.70
  -1  -3  -1    2.30    2.40
  -1  -3  -1    8.50    1.40
  -1  -3  -1    6.40    1.50
  -1  -3  -1    5.20    3.10
   1  -3   1    9.30    1.30
   1  -3   1    4.30    1.10
   1  -3   1    7.40    1.40
  -1  -3  -1    2.50    2.80
   1  -3   1    5.80    1.20
  -1   3  -1    2.70    3.10
  -1   3  -1   11.10    1.30
   1   3   1    6.10    1.10
   1   3   1    6.80    1.30
  -1   3  -1   10.40    1.20
   1   3   1    4.40    1.20
  -1   3  -1    3.80    2.60
   1   3   1    5.10    3.30
   1   3   1    7.40    1.20
  -1   3  -1    6.80    1.20
   1   3   1    7.40    3.90
  -1   3  -1    7.20    1.20
  -2  -3  -1    4.40    3.30
   2  -3   1    3.10    0.80
  -2  -3  -1    2.00    1.40
  -2  -3  -1    1.10    3.20
   2  -3   1    4.00    0.90
   2  -3   1    6.50    1.00
  -2  -3  -1    2.90    1.20
  -2  -3  -1    3.20    3.10
  -2  -3  -1    0.60    3.60
   2   3   1    3.60    0.70
   2   3   1    1.90    0.90
  -2   3  -1    4.90    0.80
   2   3   1    5.30    0.80
   2   3   1    5.30    1.20
  -2   3  -1    4.80    1.00
  -2   3  -1    2.80    3.70
  -2   3  -1    2.80    2.70
   2   3   1    1.30    1.10
  -3  -3  -1   -1.20    4.30
   3  -3   1    2.40    0.80
  -3  -3  -1    6.60    3.70
  -3  -3  -1   -0.70    1.30
  -3  -3  -1    3.80    1.50
  -3  -3  -1    5.40    4.70
  -3  -3  -1    2.50    4.50
   3   3   1    5.80    1.40
   3   3   1    6.00    1.50
   3   3   1    4.10    1.60
  -3   3  -1   -0.60    0.80
  -3   3  -1   -5.10    2.90
  -3   3  -1   -6.30    4.30
  -3   3  -1    2.30    0.90
  -4  -3  -1    3.90    5.60
  -4  -3  -1    1.90    5.70
  -4  -3  -1    8.10    2.10
   4  -3   1    6.10    0.80
  -4  -3  -1    9.60    1.80
  -4  -3  -1   10.10    4.70
  -4  -3  -1    1.70    6.00
  -4   3  -1    8.00    5.60
  -4   3  -1    4.50    4.90
   4   3   1    5.10    1.80
  -4   3  -1   -4.70    5.40
   4   3   1    4.90    1.40
   4   3   1   10.90    1.50
  -4   3  -1    3.90    4.00
  -5  -3  -1    4.70    5.90
  -5  -3  -1    2.20    7.40
  -5  -3  -1   -0.90    1.70
  -5  -3  -1   -3.50    6.90
  -5  -3  -1   -2.30    7.20
  -5   3  -1    0.80    6.40
   5   3   1    0.40    1.70
   5   3   1    3.80    1.00
   5   3   1   -2.40    1.60
   5   3   1    2.80    1.40
  -5   3  -1    5.80    6.80
  -5   3  -1   -2.40    6.80
  -5   3  -1   -2.80    5.40
  -6  -3  -1   16.70    3.10
  -6  -3  -1   13.20    8.60
  -6  -3  -1   19.20    9.60
  -6  -3  -1   24.80    7.40
  -6  -3  -1   18.30    9.30
  -6  -3  -1   16.30    2.40
   6   3   1   26.30    2.20
   6   3   1   18.40    2.40
  -6   3  -1   21.80    9.30
   6   3   1   21.60    2.60
  -6   3  -1   23.00    8.60
  -6   3  -1   23.90    8.50
  -6   3  -1   23.10    8.70
   6   3   1   15.80    3.00
  -6   3  -1   20.60    8.70
  -6   3  -1   17.90    7.60
  -7  -3  -1    1.20   10.20
  -7  -3  -1   10.90   12.30
  -7  -3  -1   12.90    9.50
  -7  -3  -1    6.20    2.60
  -7   3  -1    8.20   10.40
  -7   3  -1   15.90   12.00
   7   3   1   14.70    2.10
   7   3   1   13.10    2.80
  -7   3  -1   16.20   10.70
  -7   3  -1    9.80   11.20
  -7   3  -1   16.80   11.10
  -7   3  -1    7.90   10.20
  -8  -3  -1   -1.20   12.10
  -8  -3  -1   -6.70   16.10
  -8  -3  -1   -9.30   12.20
  -8  -3  -1   -6.00   14.90
   8   3   1    5.70    2.70
  -8   3  -1   -2.60   12.80
  -8   3  -1    0.20   14.70
   8   3   1   -0.20    2.40
  -8   3  -1    8.90   13.90
  -8   3  -1   11.10   15.10
  -8   3  -1    0.40   15.10
  -8   3  -1    0.70   14.00
  -8  -4   1    6.70   21.10
  -8  -4   1   12.80   11.50
  -8  -4   1    4.10   16.50
  -8  -4   1   -5.40   14.70
  -8  -4   1    9.30   16.80
  -8   4   1   -9.90   15.60
  -8   4   1    9.10   14.50
  -8   4   1    7.10   13.70
  -8   4   1    8.70   14.80
  -8   4   1   14.50   15.60
  -8   4   1    7.90   15.10
  -7  -4   1    8.40    8.70
  -7  -4   1   -1.20    2.60
  -7  -4   1    5.40   12.70
  -7  -4   1    1.40   11.60
  -7  -4   1    2.90   14.40
  -7   4   1    6.80   11.50
  -7   4   1    1.80   11.30
  -7   4   1    6.80   12.10
   7   4  -1    5.50    1.60
  -7   4   1    4.20   10.90
  -7   4   1    0.90    9.90
  -7   4   1   -4.50   12.00
  -6  -4   1    9.10    7.00
  -6  -4   1   -1.20    2.90
  -6  -4   1    6.50    2.40
  -6  -4   1   11.70   11.00
  -6  -4   1   -4.40    9.60
  -6  -4   1    3.90   10.00
  -6   4   1    8.10    8.90
  -6   4   1    3.60    9.20
   6   4  -1    1.70    2.30
  -6   4   1   -0.10    9.20
   6   4  -1    2.30    2.10
  -6   4   1    4.40    7.30
  -6   4   1    2.00    9.00
   6   4  -1    5.80    1.30
   6   4  -1   10.40    9.00
  -6   4   1    7.60    8.20
  -5  -4   1   -1.00    2.30
  -5  -4   1   11.10    7.70
  -5  -4   1    6.70    8.10
  -5  -4   1    9.30    5.80
  -5  -4   1    4.30    8.50
  -5   4   1    7.70    7.60
   5   4  -1    4.90    1.60
   5   4  -1    5.00    1.80
  -5   4   1    3.00    5.50
  -5   4   1    0.90    7.40
  -5   4   1    8.20    7.20
  -5   4   1    2.90    6.10
   5   4  -1   11.60    7.60
  -4  -4   1    6.80    4.70
  -4  -4   1    8.70    6.50
  -4  -4   1    7.70    1.90
  -4  -4   1   -0.30    6.70
  -4  -4   1    6.50    6.40
   4  -4  -1    4.80    0.90
   4  -4  -1    2.70    1.00
  -4   4   1    4.00    3.30
   4   4  -1    5.20    6.90
   4   4  -1    6.70    1.70
  -4   4   1  -12.00    6.40
  -4   4   1    1.80    1.10
   4   4  -1    7.50    1.30
   4   4  -1    6.20    1.80
  -4   4   1    0.30    6.00
  -3  -4   1    5.50    4.90
   3  -4  -1    5.70    1.30
  -3  -4   1    1.90    5.40
  -3  -4   1    7.60    1.70
  -3  -4   1    6.10    1.70
  -3  -4   1    4.50    5.90
  -3   4   1    1.70    5.40
  -3   4   1   13.00    4.90
   3   4  -1    7.90    1.60
  -3   4   1    7.10    1.00
  -3   4   1    3.70    1.20
   3   4  -1    5.50    5.40
  -3   4   1    3.10    3.40
   3   4  -1    4.70    1.40
   3   4  -1    9.20    1.00
   3   4  -1    9.80    1.30
   2  -4  -1    6.90    1.40
  -2  -4   1    7.80    1.60
  -2  -4   1   10.50    4.90
  -2  -4   1    4.30    1.60
  -2  -4   1    5.70    3.80
  -2  -4   1    5.90    4.10
  -2   4   1   12.10    4.50
   2   4  -1    7.00    1.10
  -2   4   1    9.30    0.70
  -2   4   1    4.40    1.30
  -2   4   1    8.90    1.10
   2   4  -1    7.80    1.50
  -2   4   1    4.30    3.70
   2   4  -1   12.80    4.90
   2   4  -1   11.10    1.20
   2   4  -1    9.60    1.40
   2   4  -1    8.60    1.50
  -2   4   1    0.60    4.30
   1  -4  -1  109.59    4.60
  -1  -4   1  118.39    5.00
   1  -4  -1  114.99    4.80
  -1  -4   1  119.49    5.10
   1  -4  -1  116.09    3.80
   1  -4  -1  113.49    4.00
   1  -4  -1  114.99    4.70
  -1  -4   1  112.59    7.20
  -1  -4   1  113.09    6.80
  -1  -4   1  108.39    8.00
  -1   4   1  117.99    4.00
  -1   4   1  113.89    7.10
  -1   4   1  107.99    7.80
   1   4  -1  120.89    4.50
  -1   4   1  119.79    4.50
  -1   4   1  120.79    4.70
   1   4  -1  111.29    7.70
  -1   4   1  110.69    7.30
   1   4  -1  107.89    6.30
   1   4  -1  120.09    4.90
   0  -4  -1  220.08    9.60
   0  -4  -1  247.48    7.70
   0  -4   1  227.28    9.70
   0  -4   1  211.18   10.70
   0  -4  -1  227.28    8.40
   0  -4  -1  223.48   10.00
   0  -4  -1  227.38    8.20
   0  -4   1  237.68   10.20
   0  -4   1  237.18    8.30
   0  -4   1  252.67    8.30
   0   4  -1  238.78    8.30
   0   4   1  237.28    8.30
   0   4  -1  221.98    9.70
   0   4   1  223.88    9.60
   0   4  -1  245.78    8.10
   0   4   1  238.38    7.70
   0   4   1  232.38    9.90
   0   4   1  244.78    8.00
   0   4  -1  235.48    9.90
   0   4  -1  238.18    7.80
   0   4  -1  229.38   10.20
   0   4   1  231.58   10.50
   1  -4   1   25.60    2.20
  -1  -4  -1   24.10    2.90
  -1  -4  -1   27.60    2.50
  -1  -4  -1   32.00    4.10
   1  -4   1   29.80    1.80
  -1  -4  -1   20.10    4.30
  -1  -4  -1   26.80    3.50
   1  -4   1   31.70    2.00
   1  -4   1   24.10    2.50
   1   4   1   30.50    4.60
  -1   4  -1   23.50    3.90
  -1   4  -1   25.80    2.30
   1   4   1   28.70    1.80
   1   4   1   27.60    2.00
  -1   4  -1   29.90    1.70
  -1   4  -1   33.70    4.30
   1   4   1   28.00    3.50
   1   4   1   25.80    2.50
  -1   4  -1   32.80    2.10
   1   4   1   31.00    4.80
  -1   4  -1   19.50    3.90
   1   4   1   21.40    2.60
  -2  -4  -1   69.79    4.10
  -2  -4  -1   78.89    8.20
   2  -4   1   70.69    4.50
  -2  -4  -1   69.39    7.30
  -2  -4  -1   65.79    7.20
  -2  -4  -1   84.89    4.00
   2  -4   1   67.69    3.80
   2   4   1   73.49    3.80
  -2   4  -1   58.49    7.50
  -2   4  -1   85.19    3.10
   2   4   1   83.19    3.60
   2   4   1   80.59    3.80
   2   4   1   76.49    3.20
   2   4   1   67.29    3.10
  -2   4  -1   62.79    6.20
  -2   4  -1   70.89    3.50
   2   4   1   76.39    8.10
   3  -4   1   26.20    1.80
  -3  -4  -1   17.90    5.70
  -3  -4  -1   24.20    4.60
  -3  -4  -1   19.70    5.20
  -3  -4  -1   19.30    2.80
  -3  -4  -1   23.50    5.50
  -3  -4  -1   21.70    2.80
   3  -4   1   27.20    2.00
   3  -4   1   19.60    1.90
  -3   4  -1   24.60    3.90
  -3   4  -1   23.00    5.60
  -3   4  -1   13.70    5.60
  -3   4  -1   24.90    1.10
   3   4   1   22.50    2.20
   3   4   1   26.80    2.60
   3   4   1   17.30    5.50
  -3   4  -1   22.60    2.00
   3   4   1   24.30    1.30
  -3   4  -1   31.30    1.90
   3   4   1   22.70    2.10
   3   4   1   18.90    2.20
   4  -4   1   17.10    1.90
  -4  -4  -1   11.90    7.00
  -4  -4  -1   21.50    5.50
  -4  -4  -1   18.00    6.90
   4  -4   1   13.60    1.70
  -4  -4  -1   23.00    6.80
  -4  -4  -1   21.00    2.40
  -4  -4  -1   18.30    2.70
  -4   4  -1   16.20    1.40
   4   4   1   20.50    9.00
  -4   4  -1   19.90    5.40
   4   4   1   25.00    2.30
  -4   4  -1   12.20    3.90
  -4   4  -1    5.30    6.80
   4   4   1   20.20    1.80
   4   4   1   17.00    2.20
  -4   4  -1   13.30    1.30
  -5  -4  -1   -3.40    8.60
  -5  -4  -1    2.50    8.30
  -5  -4  -1    2.90    6.20
  -5  -4  -1   -0.80    2.20
  -5  -4  -1    6.30    2.00
  -5  -4  -1    1.70    8.10
   5   4   1    7.50    7.60
   5   4   1    0.10    1.80
   5   4   1   -0.90    1.40
  -5   4  -1    5.50    7.50
  -5   4  -1   -2.80    5.10
  -5   4  -1   -7.60    6.70
   5   4   1    2.90    1.20
  -5   4  -1    0.20    7.50
  -6  -4  -1   -4.40   10.20
  -6  -4  -1   -2.30    2.30
  -6  -4  -1   -5.40   10.60
  -6  -4  -1    0.20    7.90
  -6  -4  -1   -7.30    9.90
  -6   4  -1   -3.20    7.20
  -6   4  -1   -2.80    8.30
   6   4   1    3.00    2.50
  -6   4  -1   -6.80    9.20
   6   4   1   -4.50    9.40
   6   4   1    0.20    1.40
   6   4   1    3.20    2.90
  -6   4  -1   -4.00    9.10
  -6   4  -1    4.10    9.90
  -7  -4  -1    4.60   12.40
  -7  -4  -1    6.90    9.80
  -7  -4  -1   -2.70   11.70
  -7  -4  -1    4.20   13.50
  -7  -4  -1   -3.70    3.20
  -7   4  -1   -2.80   11.00
   7   4   1    5.80    2.10
  -7   4  -1   12.50   12.50
   7   4   1    4.10   13.00
  -7   4  -1    7.30   12.20
  -7   4  -1    4.70    9.50
  -7   4  -1    2.50   11.70
  -7   4  -1    2.60   11.90
  -8  -4  -1    8.50   14.90
  -8  -4  -1   12.10   15.90
  -8  -4  -1    3.10   16.30
  -8  -4  -1    5.90   12.30
  -8   4  -1   10.30   14.60
  -8   4  -1  -10.90   14.00
  -8   4  -1    3.70   13.50
  -8   4  -1    4.90   15.20
  -8  -5   1    5.50   23.00
  -8  -5   1   -1.60   17.50
  -8  -5   1   -0.80   19.90
  -8  -5   1    6.40   18.30
  -8   5   1   -3.40   17.30
  -8   5   1    5.60   21.20
  -8   5   1    8.60   12.80
  -8   5   1    8.20   16.80
  -8   5   1  -11.90   16.80
  -8   5   1   10.60   15.50
  -7  -5   1    4.30    3.30
  -7  -5   1    0.90   14.80
  -7  -5   1    1.00   15.60
  -7  -5   1    6.20   13.60
  -7   5   1   -7.00   14.10
   7   5  -1   -2.30   12.60
  -7   5   1    1.60   13.20
  -7   5   1    1.20   13.00
  -7   5   1    0.10   12.60
   7   5  -1    7.00    3.20
  -7   5   1   -1.50    9.40
  -7   5   1   -1.20   11.40
  -6  -5   1    9.70    3.10
  -6  -5   1    7.50   10.40
  -6  -5   1   -5.30   11.30
  -6  -5   1   10.00   11.60
  -6   5   1    8.00   10.20
  -6   5   1    1.90   10.00
   6   5  -1    7.60    1.50
  -6   5   1    4.80    7.20
   6   5  -1    8.40   10.40
  -6   5   1    1.00    8.50
  -6   5   1    6.60   10.60
  -5  -5   1    0.40    8.50
  -5  -5   1    9.00    9.20
   5  -5  -1   -0.20    1.00
  -5  -5   1   -3.30    9.70
   5   5  -1    3.40    2.30
   5   5  -1    3.20    9.00
  -5   5   1   -9.50    8.80
  -5   5   1   10.00    8.00
   5   5  -1    6.60    1.70
   5   5  -1    6.50    1.70
   4  -5  -1   36.00    2.60
  -4  -5   1   36.40    7.60
  -4  -5   1   54.89    4.10
   4  -5  -1   46.40    3.00
  -4  -5   1   49.20    8.50
  -4  -5   1   35.10    4.10
  -4  -5   1   43.00    8.70
   4   5  -1   37.10    3.60
  -4   5   1   43.50    2.40
   4   5  -1   36.10    3.80
  -4   5   1   41.50    5.00
   4   5  -1   50.09    2.40
  -4   5   1   37.70    2.60
  -4   5   1   39.90    7.90
   4   5  -1   43.10    3.20
   4   5  -1   50.69    8.00
  -4   5   1   41.50    1.90
  -4   5   1   48.00    7.50
  -3  -5   1   23.10    6.70
  -3  -5   1   11.20    7.20
  -3  -5   1   17.90    2.60
   3  -5  -1   10.40    1.60
  -3  -5   1   20.60    6.40
  -3  -5   1   11.50    2.20
   3  -5  -1   16.30    1.90
  -3   5   1   17.00    1.40
   3   5  -1   18.60    2.30
  -3   5   1   22.70    6.20
   3   5  -1   13.20    1.30
  -3   5   1    8.60    4.80
   3   5  -1   18.60    2.00
   3   5  -1   16.10    1.90
   3   5  -1   22.70    6.80
  -3   5   1   11.10    2.10
  -3   5   1    3.30    6.40
  -2  -5   1   -3.80    4.90
   2  -5  -1    2.70    1.30
  -2  -5   1    3.60    1.80
  -2  -5   1   -1.20    6.00
   2  -5  -1   -1.50    1.20
  -2  -5   1   -1.40    5.40
  -2  -5   1   -0.60    1.70
   2   5  -1    2.50    5.70
   2   5  -1    4.60    1.20
  -2   5   1    0.40    5.40
   2   5  -1   -3.40    3.70
   2   5  -1    2.50    1.20
  -2   5   1    0.00    4.60
  -2   5   1    0.60    1.30
  -2   5   1    1.20    0.70
   2   5  -1    0.60    1.20
  -2   5   1    3.30    1.10
  -2   5   1   -5.60    5.50
   2   5  -1    0.40    1.50
  -1  -5   1   16.80    2.30
  -1  -5   1    9.80    4.50
   1  -5  -1   16.90    1.10
   1  -5  -1   17.60    2.00
  -1  -5   1   14.80    6.10
   1  -5  -1    6.40    5.10
  -1  -5   1   10.80    4.60
  -1  -5   1   13.80    2.00
   1  -5  -1   19.40    1.50
   1   5  -1   15.50    1.80
   1   5  -1    6.70    4.10
  -1   5   1    4.90    4.80
   1   5  -1   18.10    5.30
   1   5  -1   12.20    1.80
  -1   5   1   15.20    1.40
  -1   5   1    8.00    4.80
  -1   5   1   18.20    1.80
  -1   5   1    9.90    1.90
  -1   5   1   14.10    5.40
   0  -5  -1   -0.40    5.00
   0  -5  -1    1.70    4.40
   0  -5   1   -1.40    3.80
   0  -5   1   -0.40    4.50
   0  -5  -1    0.90    3.40
   0  -5   1   -0.20    1.40
   0  -5  -1    1.70    1.40
   0  -5   1   -0.40    5.30
   0  -5  -1    3.90    1.40
   0   5   1    3.20    1.00
   0   5   1   -3.60    4.50
   0   5  -1    1.10    1.40
   0   5  -1    1.70    1.00
   0   5  -1    4.40    5.20
   0   5   1    2.90    0.90
   0   5  -1   -0.90    1.00
   0   5   1    5.00    5.50
   0   5  -1   -7.20    4.20
   0   5   1    1.10    1.40
   0   5  -1   -2.10    4.80
   0   5   1    0.20    4.60
  -1  -5  -1    5.60    1.70
  -1  -5  -1    2.30    5.70
   1  -5   1    2.40    3.90
   1  -5   1    1.60    0.50
   1  -5   1   -0.20    1.30
  -1  -5  -1   -1.70    4.60
   1  -5   1    1.20    1.00
  -1  -5  -1   -1.40    4.00
   1  -5   1   -1.30    4.90
  -1  -5  -1    2.30    1.40
  -1   5  -1    5.90    5.00
   1   5   1   -7.00    4.10
  -1   5  -1    0.70    4.50
   1   5   1    3.60    1.00
  -1   5  -1    1.40    1.20
   1   5   1    6.20    5.50
   1   5   1    1.40    1.40
  -1   5  -1    1.60    0.90
   1   5   1    4.20    5.30
   1   5   1    0.30    1.30
  -1   5  -1   -6.30    4.40
  -1   5  -1   -2.10    1.40
   2  -5   1    8.40    1.50
  -2  -5  -1    2.70    5.90
  -2  -5  -1    5.00    5.10
  -2  -5  -1    2.20    4.90
  -2  -5  -1    7.20    1.90
  -2  -5  -1    4.20    1.80
   2  -5   1    6.40    1.50
   2   5   1    4.80    5.60
   2   5   1    4.40    3.80
  -2   5  -1    6.40    1.20
   2   5   1   12.00    1.80
   2   5   1   11.30    1.60
  -2   5  -1    1.50    5.90
  -2   5  -1    2.80    4.30
  -2   5  -1    7.90    5.20
   2   5   1    4.10    1.70
   2   5   1    3.20    1.40
  -2   5  -1    4.30    1.40
  -3  -5  -1    8.50    2.10
  -3  -5  -1    7.60    5.70
   3  -5   1    9.90    1.40
  -3  -5  -1    9.20    5.90
  -3  -5  -1    8.80    6.90
   3  -5   1    4.80    1.40
   3   5   1    3.90    1.10
  -3   5  -1    3.90    4.80
   3   5   1    7.50    1.60
   3   5   1    9.70    6.20
  -3   5  -1   -0.90    5.80
   3   5   1   12.30    2.20
  -3   5  -1   15.00    5.60
  -3   5  -1    6.70    2.10
   3   5   1    7.30    1.50
  -4  -5  -1   -2.50    6.80
  -4  -5  -1   -1.10    2.00
   4  -5   1    2.40    1.40
  -4  -5  -1   -1.70    8.00
  -4  -5  -1   -4.00    1.90
   4  -5   1    2.30    1.20
  -4  -5  -1    0.90    7.40
  -4  -5  -1   -2.60    6.00
   4   5   1   -2.00    1.10
   4   5   1    1.10    1.40
  -4   5  -1   -0.50    1.10
   4   5   1   -2.00    2.70
  -4   5  -1    1.50    6.20
   4   5   1   -1.10    7.30
  -4   5  -1   -6.50    7.70
  -4   5  -1    1.40    1.40
  -4   5  -1    0.40    5.00
   5  -5   1   19.50    1.80
  -5  -5  -1   25.20    9.30
  -5  -5  -1   17.50    9.70
  -5  -5  -1   19.40    3.00
  -5  -5  -1   16.80    7.40
   5  -5   1   15.10    1.90
  -5  -5  -1   30.60   10.00
  -5  -5  -1   17.40    2.90
   5   5   1   11.50    2.40
   5   5   1   24.50    2.30
   5   5   1   24.70    2.90
  -5   5  -1   11.40    4.40
   5   5   1   28.10    9.10
  -5   5  -1   15.10    8.90
  -5   5  -1   21.50    1.70
  -5   5  -1   17.90    8.70
  -5   5  -1   20.50    7.90
  -5   5  -1   13.50    1.50
  -6  -5  -1   30.60    9.00
  -6  -5  -1   33.90   12.20
  -6  -5  -1   28.10   11.80
  -6  -5  -1   10.50   10.70
   6   5   1   24.50    2.70
  -6   5  -1   25.60   11.10
  -6   5  -1   28.00    9.40
  -6   5  -1   30.70   11.30
  -6   5  -1   23.30    6.80
   6   5   1   26.00   11.20
  -7  -5  -1    8.20   11.50
  -7  -5  -1    6.00   14.00
  -7  -5  -1    1.10   14.60
  -7  -5  -1    0.10    5.90
  -7  -5  -1   -0.90   13.60
  -7   5  -1    4.70   12.50
   7   5   1    0.20    3.70
  -7   5  -1    4.20   13.20
   7   5   1   -0.40   13.30
  -7   5  -1    0.10    9.40
  -7   5  -1    0.80   13.60
  -7   5  -1   -5.40   11.40
  -7   5  -1    1.10   13.50
  -8  -5  -1    8.70   19.60
  -8  -5  -1   15.80   19.30
  -8  -5  -1    5.10   16.70
  -8  -5  -1    2.00   13.60
  -8   5  -1    2.60   18.00
  -8   5  -1    0.50   17.10
  -8   5  -1   -5.40   14.60
  -8   5  -1   -3.80   18.70
  -8   5  -1    2.00   15.80
  -8   5  -1    8.30   12.90
  -7  -6   1    1.90   16.20
  -7  -6   1    0.60   16.10
  -7  -6   1    0.10   16.90
  -7   6   1   -0.50   15.50
  -7   6   1    7.70   14.60
  -7   6   1    8.00   17.40
  -7   6   1    4.70    3.60
  -7   6   1   -0.20    9.30
  -7   6   1   10.00   14.30
  -7   6   1    3.60   11.80
   7   6  -1    2.20   14.80
  -6  -6   1    1.80   13.60
  -6  -6   1    1.40    2.90
  -6  -6   1    5.80   12.50
   6   6  -1    1.60    1.90
  -6   6   1    3.20    9.10
  -6   6   1   -0.20    1.80
  -6   6   1    4.00   12.10
  -6   6   1    1.60   11.50
   6   6  -1   -0.70   12.20
  -6   6   1   -6.00   12.20
  -5  -6   1   21.70   10.20
  -5  -6   1   19.80   11.20
   5  -6  -1   19.40    2.20
   5  -6  -1   22.90    2.10
  -5  -6   1   22.60    3.30
  -5  -6   1   17.00    9.40
   5   6  -1   19.20    2.50
  -5   6   1   21.20    5.90
  -5   6   1   19.50   10.50
  -5   6   1   19.90    9.80
   5   6  -1   26.80   10.60
  -5   6   1   20.80    2.40
  -4  -6   1    6.40    2.70
   4  -6  -1    7.70    1.50
   4  -6  -1    4.00    1.70
  -4  -6   1   11.70    8.30
  -4  -6   1    6.90    9.80
  -4  -6   1   18.20    2.90
  -4  -6   1   16.80    8.90
  -4   6   1    8.90    1.90
   4   6  -1    9.70    1.00
  -4   6   1   16.80    8.40
  -4   6   1    3.40    5.90
   4   6  -1   13.30    1.90
   4   6  -1   13.20    9.20
   4   6  -1   11.50    2.20
   4   6  -1   15.30    1.60
  -4   6   1    3.30    9.30
   4   6  -1    4.30    2.30
  -3  -6   1    4.90    7.30
  -3  -6   1    9.50    6.80
  -3  -6   1   11.40    2.20
   3  -6  -1    9.00    1.90
  -3  -6   1   10.10    8.40
   3  -6  -1   10.30    1.70
  -3   6   1    1.50    7.60
  -3   6   1   14.20    1.50
  -3   6   1   10.50    5.70
   3   6  -1    8.60    4.30
  -3   6   1    9.50    7.30
   3   6  -1    7.90    1.80
   3   6  -1    6.80    1.30
   3   6  -1   17.10    7.80
   3   6  -1    9.90    2.20
   3   6  -1    8.00    1.80
  -3   6   1    9.20    1.60
  -3   6   1    7.50    1.80
  -2  -6   1   27.70    3.60
  -2  -6   1   24.70    6.50
   2  -6  -1   19.60   10.10
   2  -6  -1   15.90    3.00
  -2  -6   1   20.00    2.90
  -2  -6   1   21.60    8.20
  -2  -6   1   16.90    6.20
  -2   6   1   21.80    7.10
   2   6  -1   21.90    2.50
   2   6  -1   20.70    7.00
  -2   6   1   21.30    2.20
  -2   6   1    8.70    6.60
   2   6  -1   17.30    5.00
  -2   6   1   28.60    1.60
   2   6  -1   22.50    3.10
  -2   6   1   24.10    2.40
   2   6  -1   22.10    2.10
   2   6  -1   21.60    2.60
  -2   6   1   18.70    6.00
  -1  -6   1   33.30    3.10
  -1  -6   1   28.70    6.50
   1  -6  -1   32.10    1.50
   1  -6  -1   37.80    2.90
   1  -6  -1   34.30    5.10
  -1  -6   1   22.90    7.00
   1  -6  -1   35.60    3.10
  -1  -6   1   42.30    5.00
  -1  -6   1   33.30    5.60
   1  -6  -1   27.90    6.60
  -1   6   1   24.60    1.90
  -1   6   1   29.00    6.10
  -1   6   1   20.40    6.40
   1   6  -1   26.00    2.90
  -1   6   1   25.90    3.10
  -1   6   1   31.60    7.00
   1   6  -1   26.60    6.70
   1   6  -1   40.50    2.40
   1   6  -1   39.20    3.50
   1   6  -1   27.00    5.30
  -1   6   1   31.50    2.60
   1   6  -1   39.70    2.80
   0  -6   1   53.29    3.70
   0  -6   1   47.70    7.10
   0  -6  -1   43.60    6.90
   0  -6  -1   45.20    5.10
   0  -6  -1   58.99    3.80
   0  -6   1   56.29    3.80
   0  -6   1   56.59    6.90
   0  -6   1   54.19    5.60
   0  -6  -1   42.50    6.40
   0  -6  -1   55.09    3.60
   0   6   1   37.80    6.20
   0   6  -1   51.89    6.70
   0   6   1   47.30    2.90
   0   6  -1   58.69    3.30
   0   6   1   45.30    2.70
   0   6   1   51.89    3.80
   0   6   1   59.59    7.80
   0   6  -1   38.60    6.20
   0   6   1   52.39    6.80
   0   6  -1   45.80    3.10
   0   6  -1   51.69    7.20
   0   6  -1   52.89    3.70
   1  -6   1    7.20    6.20
   1  -6   1   10.90    5.00
  -1  -6  -1    3.20    6.90
   1  -6   1   10.80    0.80
  -1  -6  -1    9.40    1.80
   1  -6   1    9.70    1.80
  -1  -6  -1    7.20    5.70
  -1  -6  -1   11.60    5.00
  -1  -6  -1    5.50    2.20
  -1   6  -1   10.10    2.10
  -1   6  -1    7.00    1.20
  -1   6  -1    9.50    2.00
  -1   6  -1    7.60    5.60
   1   6   1    5.20    6.60
   1   6   1    6.00    1.70
  -1   6  -1   13.70    6.20
   1   6   1   10.00    1.40
   1   6   1    6.80    2.00
   1   6   1   15.60    7.60
   1   6   1    5.30    5.20
  -1   6  -1  -10.40    6.00
   1   6   1   15.90    1.80
  -2  -6  -1   20.50    5.80
   2  -6   1   23.60    3.30
  -2  -6  -1   25.20    6.70
   2  -6   1   25.10    7.80
  -2  -6  -1   33.70    3.40
  -2  -6  -1   24.10    7.70
  -2  -6  -1   26.70    3.60
   2   6   1   28.30    6.90
   2   6   1   27.90    2.70
  -2   6  -1   19.50    6.90
  -2   6  -1   27.20    2.60
  -2   6  -1   31.90    2.00
   2   6   1   23.90    2.20
  -2   6  -1   34.80    3.00
  -2   6  -1   31.60    6.70
   2   6   1   23.70    5.10
   2   6   1   30.60    3.40
  -2   6  -1   26.80    5.70
   2   6   1   21.70    2.80
  -3  -6  -1    9.60    8.30
  -3  -6  -1   13.90    7.20
  -3  -6  -1   10.70    2.50
  -3  -6  -1   13.00    7.30
   3  -6   1   11.50    3.30
   3  -6   1   15.90    1.90
  -3  -6  -1   15.80    2.70
  -3   6  -1    1.40    7.00
   3   6   1   16.10    2.70
  -3   6  -1   20.10    1.80
  -3   6  -1   10.10    2.00
  -3   6  -1   21.60    2.40
  -3   6  -1   13.50    6.00
   3   6   1   15.00    2.40
   3   6   1   21.40    2.10
  -3   6  -1   17.10    7.00
   3   6   1   18.00    8.00
   3   6   1   16.00    4.60
   3   6   1   22.70    2.50
   4  -6   1    4.30    1.50
  -4  -6  -1    4.00    2.40
  -4  -6  -1    1.50    8.00
  -4  -6  -1    4.00    8.70
  -4  -6  -1   -2.00    9.70
   4   6   1    1.60    0.70
  -4   6  -1   -0.90    6.10
  -4   6  -1   14.30    7.60
   4   6   1    5.50    2.30
   4   6   1    4.10    9.10
  -4   6  -1   -1.10    8.20
  -4   6  -1    4.10    2.10
   4   6   1    9.10    1.90
  -5  -6  -1   -3.90    9.90
   5  -6   1   -0.10    1.40
  -5  -6  -1    5.30    9.30
  -5  -6  -1    0.90   11.80
  -5  -6  -1   -0.30    2.60
   5  -6   1   -0.50    1.20
   5   6   1   -2.10   10.20
  -5   6  -1    1.30    1.60
  -5   6  -1   -1.80    2.20
  -5   6  -1    4.70   10.70
  -5   6  -1    0.00    9.80
  -5   6  -1   -2.30    6.20
   5   6   1   -0.30    1.70
  -5   6  -1    4.30    8.70
  -6  -6  -1   10.80   14.60
  -6  -6  -1    9.90    3.40
  -6  -6  -1   16.70   12.00
  -6   6  -1    9.00    1.70
   6   6   1   14.10   12.90
  -6   6  -1   17.80   12.50
  -6   6  -1   12.30    2.30
  -6   6  -1   14.10    1.50
  -6   6  -1   13.50   10.60
  -6   6  -1   15.80   12.50
  -7  -6  -1    9.40   16.30
  -7  -6  -1   -1.30   16.50
  -7  -6  -1   10.50   17.30
  -7   6  -1   -0.20   15.40
  -7   6  -1    6.90   15.00
  -7   6  -1    3.30   15.50
   7   6   1    9.10    3.00
  -7   6  -1    2.40   12.80
  -7   6  -1   15.40    3.20
  -7   6  -1   10.20    8.60
   7   6   1    8.00   15.30
  -7   6  -1    9.40   13.30
  -7  -7   1    9.80   17.80
  -7  -7   1    0.50   18.60
  -7  -7   1    6.40   18.20
  -7   7   1    3.20   12.50
  -7   7   1   11.80   17.70
  -7   7   1    2.10   16.50
  -7   7   1    9.10   17.90
   7   7  -1   -1.40   17.90
  -6  -7   1    8.90   15.40
  -6  -7   1    9.90   13.80
  -6  -7   1   13.00    4.20
   6  -7  -1   14.90    2.30
   6  -7  -1    8.60    1.50
  -6  -7   1   13.80   14.20
   6   7  -1   15.20   14.10
  -6   7   1   14.90   13.90
   6   7  -1   21.70    3.80
  -6   7   1   15.80   14.40
  -6   7   1   21.10   14.50
  -6   7   1    9.40    9.40
  -5  -7   1   18.50    4.00
  -5  -7   1   21.80   11.80
  -5  -7   1   28.00   12.20
   5  -7  -1   20.00    2.60
   5  -7  -1   13.10    2.30
   5   7  -1   21.40   12.60
  -5   7   1   15.30    7.50
  -5   7   1   29.20   11.70
  -5   7   1   20.20   11.20
  -5   7   1   20.60    2.30
  -5   7   1   24.30    2.70
   5   7  -1   23.70    2.20
  -4  -7   1   34.90   10.10
  -4  -7   1   39.60   11.50
  -4  -7   1   46.20    5.10
   4  -7  -1   40.60    3.40
  -4  -7   1   44.50   10.50
   4  -7  -1   49.90    3.70
  -4   7   1   50.49    3.50
  -4   7   1   44.20    7.60
   4   7  -1   43.00    3.00
  -4   7   1   37.80    3.70
  -4   7   1   42.70   10.20
  -4   7   1   51.19   10.60
   4   7  -1   37.30    5.40
  -4   7   1   44.80    2.50
   4   7  -1   41.40   10.80
  -3  -7   1    4.70    8.10
   3  -7  -1    7.60    2.10
  -3  -7   1    3.30    9.00
  -3  -7   1   11.90    2.70
  -3  -7   1    0.10   10.00
   3  -7  -1    4.70    2.00
  -3  -7   1    9.00    2.50
  -3   7   1    8.30    1.80
   3   7  -1    3.50    1.50
   3   7  -1   13.70    2.70
  -3   7   1    3.00    7.10
  -3   7   1    9.90    9.10
   3   7  -1    8.50    2.10
  -3   7   1    8.40    1.20
   3   7  -1    6.10    5.50
   3   7  -1    5.00    9.30
   3   7  -1   13.00    2.10
  -3   7   1   -1.50    8.60
   2  -7  -1    5.40    1.90
  -2  -7   1    4.20    2.30
  -2  -7   1    3.00    7.20
  -2  -7   1    3.80    7.40
   2  -7  -1    2.70    7.70
  -2  -7   1   11.30    2.50
  -2  -7   1    6.20    9.30
   2   7  -1    1.90    1.60
   2   7  -1    6.50    1.40
   2   7  -1    6.00    2.10
   2   7  -1    7.40    8.50
   2   7  -1    8.30    2.60
  -2   7   1    7.20    8.60
  -2   7   1    7.60    2.20
  -2   7   1   11.10    1.80
  -2   7   1    7.70    1.10
  -2   7   1    5.50    7.80
   2   7  -1    3.40    5.70
  -2   7   1    0.80    6.90
  -1  -7   1    1.20    7.80
   1  -7  -1    3.00    7.70
  -1  -7   1    0.80    6.30
  -1  -7   1    6.40    1.80
   1  -7  -1    2.10    1.10
   1  -7  -1   -4.30    5.30
   1  -7  -1    2.30    1.90
  -1  -7   1    3.00    8.30
  -1  -7   1    3.60    2.20
   1  -7  -1   -0.30    1.70
   1   7  -1    1.20    6.10
   1   7  -1    3.90    2.00
  -1   7   1    6.00    7.00
  -1   7   1   -6.20    7.40
   1   7  -1    0.60    1.30
  -1   7   1   -0.20    1.00
   1   7  -1   10.60    7.80
   1   7  -1    0.20    1.60
  -1   7   1    2.80    1.50
  -1   7   1    6.20    8.50
  -1   7   1    6.90    1.90
   1   7  -1    5.80    2.00
   0  -7  -1   19.40    1.70
   0  -7  -1   27.80    7.80
   0  -7   1   15.30    7.20
   0  -7  -1   27.50    5.70
   0  -7   1   26.00    3.00
   0  -7   1   24.20    6.10
   0  -7   1   27.00    3.00
   0  -7  -1   26.10    3.30
   0  -7  -1   26.10    3.00
   0  -7   1   18.10    8.50
   0  -7  -1   15.90    8.30
   0   7   1   23.00    2.30
   0   7   1   24.50    8.50
   0   7  -1    9.50    6.50
   0   7  -1   28.90    8.10
   0   7  -1   21.60    2.40
   0   7   1   11.50    6.70
   0   7  -1   26.10    2.80
   0   7   1   21.30    7.20
   0   7  -1   26.30    2.90
   0   7  -1   22.50    7.60
   0   7   1   24.10    2.70
  -1  -7  -1   23.50    3.50
   1  -7   1   29.90    8.50
   1  -7   1   23.00    2.70
  -1  -7  -1   29.70    3.80
  -1  -7  -1   30.30    6.60
   1  -7   1   26.70    1.40
  -1  -7  -1   28.70    9.20
  -1  -7  -1   21.50    7.70
   1  -7   1   33.70    6.30
   1   7   1   27.30    2.50
  -1   7  -1   32.50    7.30
  -1   7  -1   26.80    2.90
  -1   7  -1   19.80    7.00
   1   7   1   40.00    8.50
   1   7   1   38.90    6.60
   1   7   1   28.10    2.50
   1   7   1   33.70    3.00
   1   7   1   35.00    4.00
  -1   7  -1   32.00    3.40
  -1   7  -1   32.50    8.10
   1   7   1   29.00    8.80
  -2  -7  -1    0.00    9.50
  -2  -7  -1    9.40    8.40
  -2  -7  -1    3.10    2.00
   2  -7   1    1.30    2.00
   2  -7   1    1.20    7.90
  -2  -7  -1    3.80    2.40
  -2  -7  -1    4.90    7.20
  -2   7  -1   -1.60    7.40
   2   7   1    5.40    2.00
   2   7   1    4.20    8.30
   2   7   1    2.30    5.70
  -2   7  -1    2.40    6.80
  -2   7  -1    1.00    1.90
  -2   7  -1    6.70    1.60
  -2   7  -1   13.70    8.10
  -2   7  -1    6.40    1.20
   2   7   1    0.50    2.10
   2   7   1    6.60    1.50
   2   7   1    4.90    1.50
  -3  -7  -1   45.10    4.70
   3  -7   1   45.20    3.80
  -3  -7  -1   37.00    8.90
  -3  -7  -1   40.50    8.80
  -3  -7  -1   30.60   10.50
  -3  -7  -1   38.00    4.50
   3   7   1   49.20    3.00
  -3   7  -1   38.00    2.50
  -3   7  -1   48.30    9.00
   3   7   1   44.30    6.10
   3   7   1   43.30   10.30
  -3   7  -1   41.30    3.90
   3   7   1   51.39    3.50
  -3   7  -1   37.30    3.40
   3   7   1   32.20    3.50
  -3   7  -1   32.50    9.30
   3   7   1   31.60    3.90
  -3   7  -1   39.80    7.60
  -4  -7  -1   20.30   10.30
   4  -7   1   23.10    3.10
   4  -7   1   23.50    3.10
   4  -7   1   13.40    2.00
  -4  -7  -1   14.90   11.70
  -4  -7  -1    9.60   10.10
  -4  -7  -1    9.90    3.30
   4   7   1   17.00    5.20
  -4   7  -1   15.40    7.50
  -4   7  -1   13.10    2.30
   4   7   1   10.70   10.90
   4   7   1   22.80    2.80
  -4   7  -1   16.60    2.30
  -4   7  -1   15.90    9.80
  -4   7  -1   16.20    9.40
  -5  -7  -1    5.10    3.40
  -5  -7  -1    2.80   14.30
   5  -7   1    4.50    1.90
  -5  -7  -1   -5.10   11.00
  -5   7  -1    2.60    1.60
   5   7   1    6.70   12.40
  -5   7  -1    2.40    8.00
   5   7   1    5.70    2.10
  -5   7  -1    0.40    1.80
  -5   7  -1    3.90   12.40
  -5   7  -1    3.60   10.20
  -6  -7  -1    3.30   15.10
   6  -7   1    5.70    1.50
  -6  -7  -1   -1.60   16.10
  -6  -7  -1   11.10   16.10
  -6  -7  -1    8.60    5.90
   6  -7   1    0.60    1.70
  -6   7  -1    9.10   15.20
  -6   7  -1    5.60    2.40
  -6   7  -1   17.70   15.10
   6   7   1   -0.10   15.30
  -6   7  -1   15.60   12.40
   6   7   1    8.40    2.40
  -7  -7  -1   -2.50   16.60
  -7  -7  -1    0.20   18.90
  -7  -7  -1  -19.90   19.80
   7   7   1    8.30   17.90
  -7   7  -1    8.70   14.30
  -7   7  -1   14.50   17.40
  -7   7  -1    3.90   18.30
  -7   7  -1   14.10   14.80
  -6  -8   1    1.90   18.30
  -6  -8   1    3.00   16.10
  -6  -8   1   -6.10   18.50
  -6  -8   1  -13.00    5.40
  -6   8   1   -5.10    9.60
  -6   8   1    2.50    8.80
  -6   8   1    6.30   16.00
  -6   8   1    1.10   17.50
   6   8  -1    0.00   17.40
   6   8  -1   -8.90    3.90
   5  -8  -1    6.10    2.00
  -5  -8   1   16.60   15.30
  -5  -8   1   -2.40   15.90
  -5  -8   1   -0.30   14.40
  -5  -8   1    8.80    4.10
   5  -8  -1    1.00    2.70
  -5   8   1   -0.70    2.30
  -5   8   1   11.20    9.20
  -5   8   1    6.90    1.50
   5   8  -1    7.20    2.60
   5   8  -1   12.90   14.70
  -5   8   1    7.80   14.50
  -5   8   1    3.40   13.30
  -4  -8   1   16.20   16.00
  -4  -8   1   38.30   12.10
   4  -8  -1   37.10    3.30
  -4  -8   1   29.50   13.60
  -4  -8   1   45.40    6.00
   4  -8  -1   33.20    4.00
  -4   8   1   24.90    9.30
  -4   8   1   30.30   12.10
  -4   8   1   24.90    3.10
  -4   8   1   24.70    2.80
   4   8  -1   31.00    6.90
   4   8  -1   33.20   12.60
   4   8  -1   29.70    3.10
  -4   8   1   27.50    2.10
  -4   8   1   27.20   12.00
  -3  -8   1   -0.10   11.20
   3  -8  -1   -7.50   10.00
  -3  -8   1    4.10    3.00
  -3  -8   1   -4.90    9.90
   3  -8  -1   -1.70    2.40
  -3  -8   1   -3.80   12.30
  -3   8   1    1.70    1.90
   3   8  -1    1.00    2.20
  -3   8   1    2.40   11.00
  -3   8   1   -4.90    2.30
   3   8  -1   -3.00    6.60
  -3   8   1    0.10    1.10
  -3   8   1    1.40    8.30
   3   8  -1    6.40    2.60
  -3   8   1    1.30    9.60
   3   8  -1   10.60   11.10
  -2  -8   1   16.20    9.80
  -2  -8   1   23.10    3.30
  -2  -8   1   11.60    8.40
   2  -8  -1    4.00    9.70
   2  -8  -1   12.70    2.50
  -2  -8   1    7.10   10.60
  -2  -8   1    8.90    2.70
  -2   8   1   11.50    2.10
   2   8  -1   13.20    2.20
   2   8  -1   13.30    2.90
   2   8  -1   11.60    2.50
  -2   8   1    8.30    1.40
  -2   8   1    9.90    9.40
  -2   8   1   29.20   10.70
   2   8  -1   13.60    7.10
   2   8  -1   18.40   10.30
  -2   8   1   13.70    3.30
  -2   8   1   11.50    8.30
  -1  -8   1   43.70    9.80
  -1  -8   1   48.70   10.90
   1  -8  -1   38.70    3.90
   1  -8  -1   47.10   10.60
  -1  -8   1   56.99    4.90
   1  -8  -1   33.00    4.30
  -1  -8   1   47.50    8.20
  -1  -8   1   49.80    4.30
   1  -8  -1   49.90    2.20
   1  -8  -1   44.30   10.90
  -1   8   1   39.40    8.90
  -1   8   1   60.49    3.60
  -1   8   1   47.60    9.50
   1   8  -1   50.59   10.00
   1   8  -1   37.80    4.40
  -1   8   1   62.89   11.00
  -1   8   1   40.80    3.90
   1   8  -1   57.99    3.30
  -1   8   1   33.70    4.50
   1   8  -1   42.20    3.70
   1   8  -1   46.80    8.10
   1   8  -1   47.70    3.40
   0  -8  -1   -6.30    6.80
   0  -8  -1    3.80    2.10
   0  -8   1   10.80    2.70
   0  -8  -1   -4.70    8.70
   0  -8   1   -0.70    7.30
   0  -8   1    7.40    9.60
   0  -8  -1    4.00   10.50
   0  -8  -1    0.20    2.30
   0   8   1   15.30    9.00
   0   8  -1    7.80    7.70
   0   8  -1    9.60    2.70
   0   8  -1    5.90    9.70
   0   8   1    6.20    1.70
   0   8   1    7.20    7.60
   0   8   1    4.40    1.80
   0   8  -1    5.00    2.30
   0   8  -1   12.10    8.60
   0   8   1   11.40   10.00
   1  -8   1    8.50    2.10
   1  -8   1   11.60    1.20
  -1  -8  -1   14.60    8.90
  -1  -8  -1    6.10    7.40
  -1  -8  -1   10.80    2.80
   1  -8   1    8.70    2.60
   1  -8   1   -2.90    9.80
  -1  -8  -1    0.10    2.60
  -1  -8  -1    9.00   10.30
   1  -8   1    3.20    7.30
  -1   8  -1    7.80    9.70
   1   8   1    8.70    2.10
  -1   8  -1    6.70    8.10
  -1   8  -1    6.10    2.50
  -1   8  -1    5.60    1.70
  -1   8  -1    9.80    8.50
   1   8   1   -1.60    2.40
   1   8   1    2.00    9.30
  -1   8  -1    2.20    1.80
   1   8   1    6.10    1.70
   1   8   1    6.30    1.60
   1   8   1    1.40    7.50
   1   8   1   18.20   10.40
   2  -8   1    8.30    9.90
  -2  -8  -1    5.20   11.10
  -2  -8  -1    4.20    9.60
  -2  -8  -1    9.30    3.00
  -2  -8  -1    3.00    8.40
  -2  -8  -1   12.50    2.70
  -2   8  -1    6.00    1.90
   2   8   1    6.10    2.20
   2   8   1    7.10    1.60
   2   8   1   10.10    7.00
   2   8   1    6.90    3.00
   2   8   1    5.20    1.90
  -2   8  -1   12.80    2.60
   2   8   1    6.10   10.10
  -2   8  -1   14.20    9.90
  -2   8  -1    7.50    8.00
  -2   8  -1    5.90    8.80
  -2   8  -1    7.90    1.60
   3  -8   1   -0.30    2.80
  -3  -8  -1    5.60   12.60
  -3  -8  -1    4.70    9.60
   3  -8   1    2.40   10.50
  -3  -8  -1    7.90   11.50
  -3   8  -1    4.70    2.20
   3   8   1    5.70    3.90
   3   8   1    1.90    6.80
  -3   8  -1   17.00   10.70
   3   8   1   10.10   10.80
  -3   8  -1    7.00   10.10
  -3   8  -1    3.10    8.70
  -3   8  -1    6.80    2.60
  -4  -8  -1    7.70   11.10
   4  -8   1    7.30    2.10
  -4  -8  -1   11.00    3.60
  -4  -8  -1   14.30   23.70
  -4   8  -1    4.50    9.40
  -4   8  -1    7.00    2.60
   4   8   1    8.20   12.30
  -4   8  -1    9.60   15.50
  -4   8  -1   15.70   11.40
   4   8   1   10.90    2.10
   4   8   1   10.80    6.60
  -4   8  -1    5.90    2.00
  -5  -8  -1    0.00   16.30
  -5  -8  -1   -5.50   14.00
   5  -8   1    0.70    2.00
  -5  -8  -1   11.70    4.10
  -5  -8  -1   -0.60   12.20
   5   8   1   -4.10   14.50
  -5   8  -1    6.50   10.00
  -5   8  -1    0.60   14.70
  -5   8  -1   -1.00    1.70
   5   8   1   -3.90    2.50
  -5   8  -1   -6.60    2.40
  -5   8  -1    5.30   12.70
  -6  -8  -1   16.90    6.70
  -6  -8  -1    7.10   18.40
  -6  -8  -1   21.40   16.90
  -6  -8  -1   13.00   16.60
   6   8   1   14.50   17.50
  -6   8  -1   17.50   18.10
  -6   8  -1   24.10   16.30
  -6   8  -1   18.60    9.70
   6   8   1   17.00    3.30
  -6   8  -1   19.40   14.60
  -6  -9   1   15.50   19.00
  -6  -9   1    5.80   22.20
  -6  -9   1    9.40   22.20
  -6   9   1   15.50   19.80
   6   9  -1   13.30   20.10
  -6   9   1    3.80   19.10
  -5  -9   1  -16.60   18.40
  -5  -9   1    9.30   18.40
  -5  -9   1   -3.00   15.70
   5  -9  -1   -1.20    3.60
   5   9  -1    5.10   17.10
   5   9  -1   -2.80    2.90
  -5   9   1   -3.30   16.60
   5   9  -1   -0.50    7.80
  -5   9   1   -2.40   13.30
  -5   9   1    8.80   16.50
   4  -9  -1   -2.80   13.50
  -4  -9   1    4.50   17.30
  -4  -9   1    4.90   17.50
   4  -9  -1    6.10    5.10
  -4  -9   1   -2.40   15.40
  -4   9   1    4.90    1.30
  -4   9   1    7.10   13.20
   4   9  -1    7.90    2.50
   4   9  -1    6.10    7.90
  -4   9   1   -0.30    2.90
   4   9  -1    6.10   14.80
  -4   9   1    8.00   14.90
  -4   9   1    3.70   11.00
  -3  -9   1    1.30   12.30
  -3  -9   1   -2.20   18.40
  -3  -9   1    5.20   13.50
   3  -9  -1   -1.90   12.90
   3   9  -1   -0.40    2.20
  -3   9   1   -2.80   10.10
  -3   9   1    0.80   11.80
  -3   9   1    1.50    1.30
  -3   9   1   -1.10    3.20
   3   9  -1    4.30   13.00
  -3   9   1   15.80   13.90
   3   9  -1    4.00    8.30
  -2  -9   1   59.69   10.80
  -2  -9   1   49.90   11.80
   2  -9  -1   39.70   13.00
  -2  -9   1   39.80   13.00
   2   9  -1   51.89    9.20
  -2   9   1   58.99   10.80
   2   9  -1   58.69    4.50
   2   9  -1   71.19    3.90
   2   9  -1   62.59   12.60
  -2   9   1   54.19    3.10
  -2   9   1   83.69   13.70
  -2   9   1   42.10    5.30
  -2   9   1   47.50   11.20
   1  -9  -1    2.80    1.00
  -1  -9   1   -3.00   11.10
  -1  -9   1   -0.40   12.70
   1  -9  -1   -5.70   12.00
   1  -9  -1   -4.20    2.70
  -1  -9   1   -5.90    9.10
   1  -9  -1    0.10    8.30
  -1   9   1   -1.20    9.90
   1   9  -1   -5.80    2.90
   1   9  -1    3.10   10.90
   1   9  -1   -2.70    1.80
  -1   9   1   -4.10    3.00
   1   9  -1    2.00    2.90
  -1   9   1    4.50   12.20
   1   9  -1   -3.60    8.70
  -1   9   1   -0.60    9.60
   0  -9   1   -1.50    2.70
   0  -9  -1   -2.20    8.30
   0  -9  -1    3.90    2.60
   0  -9   1   -1.90   11.80
   0  -9  -1    3.80    1.30
   0  -9   1   -1.20    6.70
   0  -9  -1   -0.80   11.90
   0  -9  -1    0.10   11.50
   0  -9   1   -0.10    8.60
   0   9   1    5.30   12.20
   0   9  -1    7.60    3.00
   0   9  -1    3.60    1.70
   0   9  -1   -2.00   10.30
   0   9   1    2.10    9.40
   0   9   1    5.40   10.80
   0   9  -1    3.40    9.20
  -1  -9  -1   22.00   13.20
   1  -9   1   30.10   12.30
   1  -9   1   32.20    9.20
   1  -9   1   25.00    1.60
  -1  -9  -1   37.20   12.10
  -1  -9  -1   31.20    9.00
   1  -9   1   29.90    1.60
   1  -9   1   22.90    2.90
  -1   9  -1   28.20   10.00
  -1   9  -1   23.90    2.50
   1   9   1   34.80    9.40
  -1   9  -1   35.40   10.60
   1   9   1   39.30   13.20
   1   9   1   39.20    3.70
   1   9   1   22.20    3.60
  -1   9  -1   36.30    5.10
  -1   9  -1   43.70   12.50
   1   9   1   23.80   11.30
  -2  -9  -1    6.90   10.20
   2  -9   1   -2.00   12.50
  -2  -9  -1   -4.60   14.00
  -2  -9  -1    3.60   12.60
   2   9   1    3.40   12.60
  -2   9  -1   -1.80   10.70
  -2   9  -1    9.90   12.20
  -2   9  -1    0.30   10.10
   2   9   1   -1.30    2.10
  -2   9  -1    6.50    1.60
   2   9   1   -0.30    8.50
  -2   9  -1    6.90    3.00
   3  -9   1    2.30   13.20
  -3  -9  -1    7.10   11.60
  -3  -9  -1    6.10   24.60
  -3  -9  -1    9.10   14.10
  -3   9  -1    0.50   13.30
  -3   9  -1    2.10   10.40
  -3   9  -1   12.80   12.50
  -3   9  -1    3.50    1.60
   3   9   1    4.20    8.30
   3   9   1    4.30   13.60
  -4  -9  -1    3.20   14.70
  -4  -9  -1   -8.30   17.30
   4  -9   1    2.00   14.10
   4  -9   1    3.20    2.90
  -4   9  -1   11.60   14.20
  -4   9  -1   -3.60   16.20
  -4   9  -1    1.60    2.30
  -4   9  -1   -1.80    2.80
  -4   9  -1    0.00   13.50
   4   9   1    4.70    8.20
   4   9   1   -7.20   15.30
  -5  -9  -1    7.30   15.70
  -5  -9  -1   -8.60   19.40
  -5  -9  -1   12.20   17.60
   5  -9   1   11.10    3.40
  -5   9  -1    9.20   16.50
  -5   9  -1   23.40   15.80
   5   9   1    9.60   16.90
   5   9   1    5.60    7.50
  -6  -9  -1    0.90   18.20
  -5 -10   1   -4.70   21.90
  -5 -10   1   -3.20   24.40
  -5 -10   1   -2.80   21.80
  -5 -10   1   -3.20   20.50
  -5  10   1    9.80   19.50
  -5  10   1   17.60   20.80
   5  10  -1   22.00   21.10
  -5  10   1    0.70   14.50
  -4 -10   1   -2.90   16.80
   4 -10  -1   -2.30   17.30
   4 -10  -1   -1.00    4.20
  -4 -10   1    8.60   16.90
  -4 -10   1  -17.70   20.10
  -4  10   1    1.10   13.20
  -4  10   1   -0.30   16.40
   4  10  -1    2.30   10.40
  -4  10   1   17.30   18.40
   4  10  -1   -2.40   18.30
  -3 -10   1   -8.30   18.50
  -3 -10   1    8.00   14.90
   3 -10  -1   -8.70   16.40
  -3 -10   1    7.50   15.60
  -3  10   1   -4.30    3.90
  -3  10   1    9.50   16.60
   3  10  -1    5.40   10.40
  -3  10   1   -0.80   15.60
  -3  10   1   -1.10    1.70
   3  10  -1   -3.40   15.40
  -3  10   1   -4.50   12.50
  -2 -10   1    2.30   12.40
  -2 -10   1    2.30   14.80
   2 -10  -1   -7.70   15.20
  -2  10   1   -6.20   11.90
  -2  10   1    4.20   13.40
  -2  10   1   -4.40    3.50
  -2  10   1   14.70   15.60
   2  10  -1    5.80   10.40
   2  10  -1    0.70   13.90
  -1 -10   1   14.90   11.50
  -1 -10   1   22.00   14.40
   1 -10  -1   16.80   10.20
   1 -10  -1    5.70    8.30
  -1 -10   1   10.80   10.10
   1 -10  -1    7.60   15.30
   1 -10  -1   12.80    1.40
  -1 -10   1    4.90   15.50
   1  10  -1   14.80    2.70
  -1  10   1   18.60    4.10
  -1  10   1   16.70   15.90
   1  10  -1   19.40   13.30
  -1  10   1   10.40   12.50
   1  10  -1   11.90   11.00
   0 -10  -1    3.00   14.90
   0 -10  -1    4.30   10.10
   0 -10   1    1.20    1.70
   0 -10   1   -3.50   14.90
   0 -10  -1    6.10    1.70
   0 -10   1   -5.40    8.30
   0 -10   1    3.70   10.90
   0  10   1   -8.00    3.90
   0  10  -1   -0.80    2.40
   0  10   1    4.00    2.20
   0  10  -1   10.00   12.50
   0  10  -1    7.90   10.70
   0  10   1   10.40   11.80
   0  10   1   11.20   15.90
   0  10  -1   21.90    6.00
   0  10   1    6.90   12.20
  -1 -10  -1    7.40    2.00
  -1 -10  -1    9.50   10.90
  -1 -10  -1    3.90   16.10
   1 -10   1    6.40   11.00
   1 -10   1   10.60    1.80
   1 -10   1    7.20   15.50
   1 -10   1   -1.30    4.50
  -1 -10  -1   11.20   14.70
  -1  10  -1   13.20    3.80
  -1  10  -1   10.00   12.30
   1  10   1   16.00   13.70
  -1  10  -1   10.40    2.10
  -1  10  -1   14.20   14.80
   1  10   1    9.40    2.50
   1  10   1    5.70   10.90
  -2 -10  -1    6.20   12.10
  -2 -10  -1    8.40   14.00
   2 -10   1    6.00   16.40
  -2  10  -1   11.50   12.50
   2  10   1   -0.20    2.80
  -2  10  -1   13.20   13.00
  -2  10  -1    6.10    1.90
   2  10   1    6.30   10.20
   2  10   1   23.20   14.50
  -2  10  -1   17.50   15.40
  -3 -10  -1   13.60   16.80
   3 -10   1    1.50   17.00
  -3 -10  -1   14.40   14.60
  -3 -10  -1   -4.00   18.30
  -3  10  -1    6.80   15.10
  -3  10  -1    8.00   12.90
   3  10   1    9.40   10.60
  -3  10  -1   -2.70    4.00
  -3  10  -1    1.70    2.10
   3  10   1   11.60   15.40
  -3  10  -1   15.60   15.80
   4 -10   1    5.10   19.20
  -4 -10  -1   -1.60   17.20
  -4 -10  -1    4.50   16.00
  -4 -10  -1  -13.90   19.80
  -4  10  -1   -3.80   13.80
   4  10   1   -0.40   18.70
   4  10   1    6.10   10.40
  -4  10  -1   10.30   18.20
  -4  10  -1   24.30   16.90
  -5 -10  -1   -5.50   23.40
  -5 -10  -1   -1.70   20.30
  -5 -10  -1    4.80   22.20
  -5  10  -1    2.90   20.60
  -3 -11   1   -3.30   20.70
   3 -11  -1  -12.20   21.70
  -3 -11   1    8.30   18.20
  -3 -11   1   -0.20   17.40
  -3 -11   1    9.40   23.60
   3  11  -1    6.80   13.10
  -3  11   1   15.80   20.50
  -3  11   1    4.80   16.50
  -3  11   1   -0.30   17.60
   3  11  -1    0.00   18.90
  -2 -11   1    2.30   15.10
  -2 -11   1   -7.40   13.80
  -2 -11   1    1.30   20.50
   2 -11  -1    1.50   19.20
  -2 -11   1   16.70   19.40
   2  11  -1    8.30   12.80
  -2  11   1    6.80   15.50
   2  11  -1    5.20   16.30
  -2  11   1    3.40   15.90
  -2  11   1   20.20   22.10
  -1 -11   1   -4.70   11.90
  -1 -11   1   -6.80   22.60
   1 -11  -1   -0.10   12.40
  -1 -11   1    4.80   14.10
   1 -11  -1  -10.30   19.10
  -1 -11   1    0.10    2.30
   1  11  -1    4.30    4.00
  -1  11   1   11.20   23.70
  -1  11   1   -0.50   14.80
  -1  11   1    2.00    7.10
   1  11  -1   -2.50   15.80
  -1  11   1   -1.50   14.80
   0 -11  -1   -1.70   10.30
   0 -11   1   -1.40   13.30
   0 -11  -1   -6.40   18.70
   0 -11   1    0.50   10.20
   0 -11   1   -6.70   18.40
   0 -11  -1   -3.30    2.70
   0 -11  -1   -3.30   12.50
   0  11   1    9.70   19.20
   0  11  -1   -4.40   14.20
   0  11  -1   -6.20   15.30
   0  11  -1    0.20    2.70
   0  11   1    0.60   13.40
   0  11   1   -2.10    2.70
   0  11   1   -0.90   15.30
  -1 -11  -1   -4.60   13.50
  -1 -11  -1   10.70   18.20
   1 -11   1    1.90   13.30
  -1 -11  -1   -6.00   21.60
  -1 -11  -1   -5.10    2.30
   1 -11   1   -2.00   19.80
  -1  11  -1    4.20   14.40
  -1  11  -1  -13.00   14.70
   1  11   1   11.20   16.30
  -1  11  -1    0.60    3.10
  -1  11  -1   -0.80    6.20
   1  11   1   -8.80    3.70
  -2 -11  -1   -2.00   20.40
  -2 -11  -1   -5.20    3.40
  -2 -11  -1   11.20   19.40
   2 -11   1  -17.60   20.70
  -2 -11  -1   -1.30   14.90
  -2  11  -1    8.60   19.00
   2  11   1   -1.30   12.60
  -2  11  -1    1.90   15.60
   2  11   1    1.10   17.60
  -2  11  -1    2.50   16.30
  -3 -11  -1    9.50   19.00
  -3 -11  -1   -2.40   16.90
  -3 -11  -1   -8.50   21.50
   3 -11   1   -9.20   20.90
   3  11   1    2.60   12.80
  -3  11  -1    1.80   16.30
  -3  11  -1   19.30   19.60
  -3  11  -1    9.70   18.70
   3  11   1   -5.30   19.20
   0 -12  -1  -14.00   25.80
   0 -12  -1    9.30   15.70
   0 -12   1   11.00   16.60
   0 -12   1  -10.70   25.70
   0  12   1    9.70   16.60
   0  12  -1    3.70   25.30
   0  12  -1    0.90   16.50
   0  12   1   13.00   28.60
  -9   0   2    9.40   14.00
  -9   0   2    6.40   23.50
  -9   0   2   10.30   20.80
  -9   0   2   -0.80   20.50
  -9   0   2    4.30   25.70
  -8   0   2  193.68   24.50
  -8   0   2  137.79   12.90
  -8   0   2  156.58   17.10
  -8   0   2  167.88   19.60
  -8   0   2  165.18   15.10
  -7   0   2   29.90    7.90
  -7   0   2   23.50   11.10
  -7   0   2   30.90    6.60
  -7   0   2   23.50   10.00
  -7   0   2   21.80   11.50
  -6   0   2 1077.39   36.40
  -6   0   2 1119.69   36.70
  -6   0   2 1055.89   35.80
  -6   0   2 1049.30   34.30
  -6   0   2 1051.89   34.70
   5   0  -2  672.23   20.90
   5   0  -2  694.33   20.60
  -5   0   2  653.53   23.40
  -5   0   2  644.94   22.10
  -5   0   2  676.93   23.70
  -5   0   2  660.53   23.00
  -5   0   2  661.63   22.80
  -4   0   2   -4.80    3.90
  -4   0   2   -0.40    0.90
  -4   0   2    0.90    2.40
   4   0  -2    1.70    0.60
  -4   0   2    0.10    0.70
  -4   0   2   -1.90    4.80
   4   0  -2   -0.30    0.70
  -4   0   2   -0.90    4.30
   3   0  -2 3035.50   92.89
   3   0  -2 3117.99   92.59
  -3   0   2 3016.20   92.69
  -3   0   2 3053.89   92.59
   3   0  -2 3083.49   92.59
  -3   0   2 2965.30   93.09
  -3   0   2 2995.00   93.19
  -3   0   2 3067.99   92.59
   2   0  -2  519.35   15.90
   2   0  -2  522.55   16.20
  -2   0   2  506.25   15.90
  -2   0   2  516.95   16.20
  -2   0   2  495.15   16.00
  -2   0   2  531.35   15.90
  -2   0   2  512.55   16.10
   2   0  -2  501.55   16.00
  -2   0   2  528.05   15.90
  -1   0   2 1532.65   47.00
   1   0  -2 1275.67   46.80
  -1   0   2 1638.24   46.70
  -1   0   2 1650.63   46.80
  -1   0   2 1560.54   46.60
  -1   0  -2 4351.06  129.69
   1   0   2 4408.66  129.59
  -1   0  -2 4194.18  129.59
  -1   0  -2 4628.74  129.59
  -1   0  -2 4157.58  129.49
   1   0   2 3778.32  129.49
   1   0   2 3785.62  129.49
  -1   0  -2 4484.25  129.69
   1   0   2 4794.62  129.59
  -1   0  -2 4036.70  129.49
  -2   0  -2 7999.60  235.18
  -2   0  -2 7606.94  234.98
  -2   0  -2 7248.77  234.98
   2   0   2 7787.42  234.98
   2   0   2 7786.42  235.18
   2   0   2 7624.24  235.08
   2   0   2 8090.69  235.18
  -3   0  -2  320.57   12.50
  -3   0  -2  345.27   10.90
  -3   0  -2  342.87   11.60
  -3   0  -2  347.67   12.20
   3   0   2  350.06   11.20
   3   0   2  347.87   10.90
  -3   0  -2  338.37   10.90
   3   0   2  343.47   10.90
  -4   0  -2 2602.14   82.19
  -4   0  -2 2640.74   82.49
  -4   0  -2 2667.73   81.59
  -4   0  -2 2646.14   81.49
  -4   0  -2 2587.04   81.69
   4   0   2 2803.52   82.09
   4   0   2 2741.33   81.59
  -5   0  -2  113.39    7.60
  -5   0  -2  114.19    7.50
  -5   0  -2  115.59   11.40
   5   0   2  101.59    4.00
   5   0   2   98.29    4.00
  -5   0  -2  111.39    4.00
  -5   0  -2  108.09   10.90
  -5   0  -2  109.49    9.60
   5   0   2  111.29    4.50
  -6   0  -2  434.26   15.30
   6   0   2  434.66   13.70
  -6   0  -2  429.86   18.30
  -6   0  -2  408.26   16.00
   6   0   2  414.26   13.60
  -6   0  -2  432.86   13.60
  -6   0  -2  444.16   19.90
  -6   0  -2  437.06   19.80
  -7   0  -2  162.68   11.50
  -7   0  -2  176.98   18.60
   7   0   2  159.08    6.10
   7   0   2  155.68    5.80
  -7   0  -2  172.18   18.70
  -7   0  -2  172.58   15.70
  -8   0  -2   33.90   12.60
  -8   0  -2   45.70   19.40
  -8   0  -2   22.90    4.30
  -8   0  -2   27.90    8.00
  -8   0  -2   35.70   15.60
  -9  -1   2   96.89   19.20
  -9  -1   2  108.69   23.80
  -9  -1   2  127.39   21.80
  -9  -1   2  125.19   15.00
  -9   1   2  114.79   15.60
  -9   1   2  127.59   22.20
  -9   1   2  109.49   23.80
  -9   1   2  119.99   20.90
  -8  -1   2   21.10    9.90
  -8  -1   2   10.50   16.20
  -8  -1   2   14.90   13.20
  -8  -1   2   35.00   15.70
  -8   1   2   40.10   16.70
  -8   1   2   29.70   13.80
  -8   1   2   28.90   14.30
  -8   1   2   27.70   12.40
  -8   1   2   27.00    9.90
  -8   1   2   24.00   15.70
  -7  -1   2  268.67   21.40
  -7  -1   2  253.07   20.10
  -7  -1   2  253.57   12.10
  -7  -1   2  253.77   14.30
  -7  -1   2  259.87   18.10
  -7   1   2  261.67   19.80
  -7   1   2  276.07   21.70
  -7   1   2  258.27   19.10
  -7   1   2  249.18   15.90
   7   1  -2  256.77    8.60
  -7   1   2  275.07   18.10
  -7   1   2  249.97   15.10
  -6  -1   2  856.91   31.00
  -6  -1   2  814.32   29.30
  -6  -1   2  839.82   27.40
  -6  -1   2  816.22   27.70
  -6  -1   2  836.32   30.20
  -6  -1   2  846.72   26.40
  -6  -1   2  833.22   25.90
  -6   1   2  868.31   31.40
  -6   1   2  809.72   28.30
   6   1  -2  852.61   26.30
  -6   1   2  811.42   29.20
   6   1  -2  871.61   26.50
   6   1  -2  875.71   27.00
  -6   1   2  827.92   29.60
  -6   1   2  814.92   28.30
  -6   1   2  835.32   29.90
  -5  -1   2  200.68    9.40
  -5  -1   2  209.28   11.60
  -5  -1   2  201.98    7.10
  -5  -1   2  201.68   12.60
  -5  -1   2  191.68    9.70
  -5  -1   2  205.28    6.70
  -5   1   2  205.48   10.40
   5   1  -2  204.98    7.10
  -5   1   2  203.58   11.70
   5   1  -2  230.18    7.60
  -5   1   2  197.28   11.90
  -5   1   2  173.28   10.70
  -5   1   2  211.18   11.10
  -4  -1   2 1705.73   54.29
  -4  -1   2 1776.52   53.59
  -4  -1   2 1721.93   54.69
  -4  -1   2 1797.02   53.69
  -4  -1   2 1757.32   53.99
  -4   1   2 1727.13   54.39
  -4   1   2 1751.92   54.19
  -4   1   2 1704.13   54.09
  -4   1   2 1745.63   54.19
   4   1  -2 1793.32   53.59
  -4   1   2 1739.43   54.29
  -3  -1   2    4.20    0.70
  -3  -1   2    6.20    1.00
  -3  -1   2    6.30    3.20
  -3  -1   2    3.50    3.40
  -3  -1   2    5.50    0.60
  -3  -1   2    6.50    2.90
  -3   1   2    4.20    3.10
   3   1  -2    8.40    1.00
  -3   1   2    6.20    4.10
   3   1  -2    7.20    1.00
  -3   1   2    4.20    3.30
   3   1  -2    4.80    0.90
   3   1  -2    4.90    0.60
   3   1  -2    5.40    1.10
  -3   1   2    3.70    0.90
  -3   1   2    5.20    0.90
   2  -1  -2 4164.98  142.79
  -2  -1   2 4915.11  143.19
   2  -1  -2 4356.36  142.79
  -2  -1   2 4349.46  142.89
  -2  -1   2 4997.10  143.19
  -2  -1   2 4928.41  143.19
  -2  -1   2 4188.78  142.79
   2   1  -2 4857.11  143.19
   2   1  -2 4828.02  143.19
  -2   1   2 4750.92  142.99
   2   1  -2 4540.95  142.89
   2   1  -2 4973.40  143.29
  -2   1   2 4899.91  143.09
   2   1  -2 4838.22  143.19
  -2   1   2 4973.70  143.49
  -1  -1   2    7.30    0.80
  -1  -1   2    9.50    1.00
  -1  -1   2    5.90    0.80
  -1  -1   2    6.50    0.80
   1  -1  -2    8.40    0.80
   1  -1  -2    6.50    0.90
   1  -1  -2    6.00    0.80
   1  -1  -2    6.90    0.50
  -1  -1   2    7.50    1.20
  -1  -1   2    4.80    0.70
   1   1  -2    8.40    0.90
   1   1  -2    7.10    0.70
   1   1  -2    8.50    1.10
   1   1  -2    9.70    1.00
  -1   1   2    6.50    0.80
  -1   1   2    6.10    0.60
  -1   1   2    5.20    0.90
  -1   1   2    6.20    0.70
  -1   1   2    4.60    0.60
   1   1  -2    7.30    1.00
  -1  -1  -2 1342.97   41.60
  -1  -1  -2 1345.07   41.50
  -1  -1  -2 1387.46   41.60
  -1  -1  -2 1356.36   41.50
   1  -1   2 1388.06   41.60
   1  -1   2 1379.76   41.40
   1  -1   2 1364.76   41.40
  -1  -1  -2 1383.16   41.50
  -1   1  -2 1363.46   41.40
  -1   1  -2 1263.77   41.30
  -1   1  -2 1359.16   41.50
   1   1   2 1356.16   41.50
  -1   1  -2 1362.76   41.50
   1   1   2 1387.96   41.50
   1   1   2 1312.77   41.30
   1   1   2 1323.37   41.60
   1   1   2 1358.26   41.50
  -1   1  -2 1369.46   41.40
   1   1   2 1322.67   41.50
  -2  -1  -2  362.96   11.50
   2  -1   2  361.36   11.20
  -2  -1  -2  353.16   11.70
   2  -1   2  356.96   11.50
  -2  -1  -2  351.06   11.40
   2  -1   2  368.46   11.50
  -2  -1  -2  328.07   12.20
  -2  -1  -2  360.86   11.10
  -2   1  -2  363.86   11.50
   2   1   2  355.66   11.60
   2   1   2  344.67   11.40
   2   1   2  356.86   11.50
  -2   1  -2  361.96   11.20
   2   1   2  376.36   11.20
   2   1   2  358.26   11.50
  -2   1  -2  360.36   11.20
  -3  -1  -2 1805.62   53.19
  -3  -1  -2 1733.53   53.39
  -3  -1  -2 1702.23   53.69
   3  -1   2 1692.43   52.79
  -3  -1  -2 1702.13   53.39
   3  -1   2 1758.02   52.79
  -3  -1  -2 1723.13   53.79
  -3  -1  -2 1755.32   52.79
   3  -1   2 1787.12   53.19
   3   1   2 1724.13   53.09
   3   1   2 1824.52   53.19
  -3   1  -2 1692.03   53.69
  -3   1  -2 1535.45   53.79
  -3   1  -2 1735.93   52.79
   3   1   2 1784.72   53.49
   3   1   2 1760.22   52.79
   3   1   2 1755.42   53.19
  -3   1  -2 1663.33   53.49
  -4  -1  -2  203.58    6.60
  -4  -1  -2  200.98    9.50
  -4  -1  -2  194.88    7.00
   4  -1   2  200.58    6.70
  -4  -1  -2  192.08    9.30
  -4  -1  -2  193.48   10.50
   4  -1   2  207.58    6.60
  -4  -1  -2  194.98   10.90
   4   1   2  198.58    7.10
  -4   1  -2  205.08    9.90
  -4   1  -2  206.48    6.60
   4   1   2  207.48    7.50
  -4   1  -2  205.18   10.50
   4   1   2  197.78    7.00
  -4   1  -2  183.18    9.30
   4   1   2  212.98    7.10
  -4   1  -2  198.68    7.70
  -5  -1  -2 1781.62   54.59
  -5  -1  -2 1792.72   56.69
  -5  -1  -2 1809.52   55.59
   5  -1   2 1750.42   54.49
  -5  -1  -2 1790.82   56.59
   5  -1   2 1741.33   54.79
  -5  -1  -2 1762.42   55.89
   5   1   2 1826.32   55.09
  -5   1  -2 1765.92   56.09
   5   1   2 1779.82   55.09
   5   1   2 1775.02   56.49
  -5   1  -2 1724.03   55.69
   5   1   2 1891.21   55.29
  -5   1  -2 1797.72   56.49
  -6  -1  -2  233.18    7.60
  -6  -1  -2  228.58    8.10
  -6  -1  -2  236.78   16.20
  -6  -1  -2  230.58   12.50
  -6  -1  -2  228.78   13.70
  -6  -1  -2  219.58   16.40
   6   1   2  237.18    8.40
  -6   1  -2  221.68   12.60
   6   1   2  236.88    8.20
  -6   1  -2  222.28   16.20
  -6   1  -2  229.28   15.80
  -6   1  -2  230.18   14.70
  -7  -1  -2   83.29   12.10
  -7  -1  -2   79.69   12.10
  -7  -1  -2   81.49   10.00
  -7  -1  -2   86.59    8.00
  -7  -1  -2   53.39    5.30
   7   1   2   67.69    3.50
   7   1   2   74.99    3.50
  -7   1  -2   78.99    8.60
  -7   1  -2   91.49   10.80
  -7   1  -2  106.29   12.60
  -7   1  -2   75.39   11.70
  -8  -1  -2   70.89   17.90
  -8  -1  -2   90.69   16.10
  -8  -1  -2   69.29    7.10
  -8  -1  -2  100.79   13.10
  -8   1  -2   91.59   10.50
  -8   1  -2   97.69   13.50
   8   1   2   98.79    4.70
  -8   1  -2   99.59   20.30
  -8   1  -2   93.39   16.00
  -8   1  -2  106.79   16.50
  -8   1  -2  119.69   16.20
  -8  -2   2  224.38   20.50
  -8  -2   2  188.48   23.00
  -8  -2   2  225.78   25.50
  -8  -2   2  173.68   16.20
  -8  -2   2  184.28   15.60
  -8   2   2  201.08   26.00
  -8   2   2  180.28   21.70
  -8   2   2  202.68   23.70
  -8   2   2  199.28   23.00
  -8   2   2  185.08   20.40
  -8   2   2  170.98   18.80
   8   2  -2  184.68    7.50
  -7  -2   2   23.70    2.70
  -7  -2   2   30.80    8.20
  -7  -2   2   43.40   12.40
  -7  -2   2   45.90   14.10
  -7  -2   2   34.50    8.30
  -7  -2   2   30.20   11.00
  -7   2   2   32.30    9.40
   7   2  -2   28.40    2.60
  -7   2   2   40.70   10.50
   7   2  -2   26.70    3.10
  -7   2   2   31.50   11.00
  -7   2   2   39.10   12.60
  -7   2   2   32.60    9.10
  -7   2   2   38.60   10.70
  -6  -2   2  554.34   20.80
  -6  -2   2  547.95   19.70
  -6  -2   2  555.24   22.30
  -6  -2   2  552.74   23.50
  -6  -2   2  548.45   18.70
   6   2  -2  554.04   18.00
  -6   2   2  529.75   21.30
  -6   2   2  580.34   22.10
   6   2  -2  549.65   17.80
  -6   2   2  547.95   21.60
  -6   2   2  549.74   23.80
  -6   2   2  553.84   21.30
  -6   2   2  559.54   21.90
   6   2  -2  557.94   18.00
   6   2  -2  599.04   18.50
  -5  -2   2  957.10   30.90
  -5  -2   2  923.41   31.80
  -5  -2   2  965.00   29.60
  -5  -2   2  911.61   29.90
  -5  -2   2  904.81   31.30
  -5   2   2  907.01   30.90
   5   2  -2  980.20   29.90
  -5   2   2  931.01   31.00
   5   2  -2  956.60   29.20
   5   2  -2  955.70   29.90
  -5   2   2  920.41   32.10
  -5   2   2  928.81   31.00
   5   2  -2  945.01   29.50
  -5   2   2  938.11   31.20
  -5   2   2  947.91   31.00
  -4  -2   2  199.98    7.10
  -4  -2   2  194.78   10.00
  -4  -2   2  183.28   10.80
  -4  -2   2  201.68    6.50
  -4  -2   2  177.08   10.10
   4   2  -2  198.18    6.50
   4   2  -2  206.98    7.60
  -4   2   2  194.78    9.30
  -4   2   2  186.08    9.30
  -4   2   2  193.08    9.40
   4   2  -2  197.08    8.10
  -4   2   2  188.18    9.90
  -4   2   2  186.68   10.10
  -4   2   2  195.08   11.10
   4   2  -2  201.38    7.30
   4   2  -2  200.38    7.00
  -3  -2   2 3023.00   92.99
  -3  -2   2 3176.28   92.89
  -3  -2   2 2980.80   92.99
  -3  -2   2 3062.99   92.39
  -3  -2   2 3005.40   93.19
   3   2  -2 3082.39   92.89
   3   2  -2 3016.50   92.39
  -3   2   2 3038.60   92.59
   3   2  -2 2890.81   93.19
  -3   2   2 2920.51   93.29
   3   2  -2 3100.79   92.79
   3   2  -2 3095.29   93.09
  -2  -2   2  211.28    7.20
  -2  -2   2  205.78    8.40
  -2  -2   2  209.98    8.50
   2  -2  -2  213.18    7.30
  -2  -2   2  203.58    8.20
  -2  -2   2  217.28    6.70
   2  -2  -2  210.58    6.80
   2  -2  -2  204.38    6.80
   2   2  -2  199.18    6.70
   2   2  -2  219.08    7.20
   2   2  -2  221.48    7.20
  -2   2   2  215.78    6.80
   2   2  -2  217.78    7.30
  -2   2   2  214.28    7.40
  -2   2   2  213.58    6.80
   2   2  -2  211.38    6.70
  -2   2   2  197.88    6.90
  -2   2   2  205.88    6.80
   2   2  -2  210.98    7.30
  -1  -2   2 5354.36  154.58
   1  -2  -2 5148.78  154.28
   1  -2  -2 4956.20  154.08
  -1  -2   2 4916.91  154.18
  -1  -2   2 5212.28  154.38
   1  -2  -2 4810.92  154.58
   1  -2  -2 5045.50  154.28
  -1  -2   2 5294.97  154.48
  -1  -2   2 5290.07  154.48
  -1   2   2 4997.20  154.18
   1   2  -2 4674.43  154.28
   1   2  -2 5305.47  154.48
   1   2  -2 5370.66  154.58
  -1   2   2 5094.49  154.28
  -1   2   2 4661.73  154.08
  -1   2   2 4900.51  154.58
   1   2  -2 5225.48  154.38
   1   2  -2 5064.59  154.38
   0  -2   2 3989.10  124.39
   0  -2  -2 3891.71  124.29
   0  -2  -2 3942.01  124.49
   0  -2   2 4157.38  124.69
   0  -2  -2 4228.58  124.69
   0  -2  -2 3918.61  124.79
   0  -2  -2 4238.48  124.69
   0  -2   2 4097.89  124.59
   0  -2  -2 3826.72  124.39
   0  -2   2 4144.49  124.69
   0  -2   2 4055.29  124.69
   0  -2   2 4267.87  124.69
   0   2  -2 4106.89  124.99
   0   2   2 4169.28  124.69
   0   2   2 3995.80  124.49
   0   2  -2 4134.79  124.59
   0   2  -2 3999.30  124.49
   0   2  -2 4300.97  124.69
   0   2   2 3991.70  124.59
   0   2   2 4059.39  124.89
   0   2  -2 4132.89  124.69
   0   2   2 4387.46  124.79
   1  -2   2 9601.74  273.87
   1  -2   2 9999.00  274.07
  -1  -2  -2 9176.78  273.97
  -1  -2  -2 9149.08  274.17
   1  -2   2 9119.59  273.87
   1  -2   2 7738.03  273.57
  -1   2  -2 9041.60  273.77
  -1   2  -2 7598.14  273.57
   1   2   2 8905.71  273.97
   1   2   2 8640.83  273.97
   1   2   2 9739.93  273.97
   1   2   2 9378.86  273.87
  -1   2  -2 8700.13  273.77
   1   2   2 9393.86  274.17
  -2  -2  -2 5372.06  165.78
   2  -2   2 5755.42  165.78
   2  -2   2 5610.14  165.38
  -2  -2  -2 5388.66  165.78
  -2  -2  -2 5670.53  166.08
  -2  -2  -2 5348.76  165.78
  -2  -2  -2 5551.14  165.68
  -2   2  -2 5419.66  165.78
   2   2   2 5111.39  165.18
  -2   2  -2 5242.68  165.38
   2   2   2 5428.96  165.58
  -2   2  -2 5442.96  165.78
  -2   2  -2 5086.49  165.28
   2   2   2 5469.45  165.68
   2   2   2 5676.63  165.78
   3  -2   2   50.09    2.80
  -3  -2  -2   60.19    5.10
  -3  -2  -2   44.30    3.20
  -3  -2  -2   53.79    6.60
   3  -2   2   53.79    2.20
  -3  -2  -2   51.29    3.20
  -3  -2  -2   47.30    6.60
   3  -2   2   51.29    2.10
  -3  -2  -2   50.39    5.60
  -3   2  -2   51.89    4.10
   3   2   2   53.59    2.80
  -3   2  -2   50.99    2.40
   3   2   2   57.39    3.30
  -3   2  -2   47.60    6.40
   3   2   2   45.50    2.80
   3   2   2   57.79    2.50
  -3   2  -2   49.70    6.50
  -3   2  -2   53.49    2.20
  -4  -2  -2 1922.61   57.39
  -4  -2  -2 1829.72   57.79
  -4  -2  -2 1830.12   58.09
  -4  -2  -2 1866.61   57.99
  -4  -2  -2 1806.72   57.49
   4  -2   2 1877.51   56.59
  -4  -2  -2 1795.32   58.09
  -4   2  -2 1797.52   57.89
   4   2   2 1891.21   57.59
   4   2   2 1903.71   57.29
   4   2   2 1894.21   57.29
   4   2   2 1871.81   57.29
  -4   2  -2 1804.02   57.79
  -5  -2  -2  263.27   14.50
  -5  -2  -2  253.77    9.90
  -5  -2  -2  240.48   14.30
  -5  -2  -2  254.17   12.90
  -5  -2  -2  257.37    9.20
  -5  -2  -2  258.77   12.40
   5   2   2  274.17    9.10
  -5   2  -2  247.18   13.00
   5   2   2  268.37    9.30
  -5   2  -2  258.27   12.90
  -5   2  -2  252.87   13.70
  -5   2  -2  250.67   14.20
   5   2   2  265.97   10.30
   5   2   2  276.57    9.50
  -6  -2  -2  285.57   11.30
  -6  -2  -2  301.67   17.50
  -6  -2  -2  294.27   15.50
  -6  -2  -2  295.27   17.50
  -6  -2  -2  292.47   15.10
  -6  -2  -2  292.37   10.80
  -6   2  -2  306.37   16.60
  -6   2  -2  296.07   16.00
  -6   2  -2  304.17   17.60
   6   2   2  277.47   11.70
   6   2   2  291.47   10.90
   6   2   2  323.07   10.40
  -6   2  -2  277.47   15.30
  -6   2  -2  306.67   17.20
   6   2   2  296.87   10.20
  -7  -2  -2  229.68   10.50
  -7  -2  -2  262.57   20.20
  -7  -2  -2  252.57   20.50
  -7  -2  -2  271.67   17.20
  -7  -2  -2  239.88   16.20
  -7   2  -2  247.98   16.70
  -7   2  -2  242.58   18.70
  -7   2  -2  265.17   20.60
   7   2   2  260.67    9.00
  -7   2  -2  240.78   18.90
  -7   2  -2  240.28   18.60
   7   2   2  238.38    9.10
   7   2   2  241.48    9.00
  -7   2  -2  274.17   20.50
  -8  -2  -2   23.10   16.30
  -8  -2  -2   27.70   10.70
  -8  -2  -2   39.30   12.80
  -8  -2  -2   30.10   15.90
  -8   2  -2   33.90   16.10
  -8   2  -2   31.00   14.60
  -8   2  -2   27.90   14.30
  -8   2  -2   28.50   17.40
  -8   2  -2   28.60   11.60
  -8   2  -2   27.70   13.80
  -8  -3   2   29.70    5.50
  -8  -3   2   30.00   11.90
  -8  -3   2   37.60   16.70
  -8  -3   2   21.60   19.10
  -8  -3   2   34.10   10.20
  -8   3   2   40.70   14.60
  -8   3   2   40.90   16.60
  -8   3   2   45.10   13.10
  -8   3   2   42.20   14.80
  -8   3   2   39.50   13.00
  -8   3   2   31.40   14.40
  -7  -3   2  212.78   24.20
  -7  -3   2  200.78   13.60
  -7  -3   2  176.98   17.10
  -7  -3   2  192.28    7.90
  -7  -3   2  199.38   19.00
   7   3  -2  194.28    8.00
  -7   3   2  188.58   17.60
  -7   3   2  203.78   20.30
  -7   3   2  197.28   18.20
  -7   3   2  206.88   17.70
   7   3  -2  193.88    7.40
  -7   3   2  194.28   18.10
  -7   3   2  206.38   17.40
  -6  -3   2  700.13   25.80
  -6  -3   2  666.63   23.60
  -6  -3   2  707.63   22.50
  -6  -3   2  691.03   27.70
  -6  -3   2  694.33   26.40
   6   3  -2  701.23   21.80
  -6   3   2  658.13   24.90
  -6   3   2  681.53   25.40
   6   3  -2  700.33   22.50
  -6   3   2  679.03   27.10
  -6   3   2  684.03   26.00
  -6   3   2  667.63   25.70
  -6   3   2  675.73   26.00
   6   3  -2  731.93   23.60
   6   3  -2  690.43   22.30
  -5  -3   2  140.09    6.00
  -5  -3   2  130.89   12.10
  -5  -3   2  131.99   13.20
  -5  -3   2  151.28    8.90
  -5  -3   2  149.99   12.00
  -5   3   2  136.89   10.20
  -5   3   2  143.59   11.60
   5   3  -2  148.59    5.90
  -5   3   2  143.99   10.80
   5   3  -2  148.69    5.90
  -5   3   2  160.28   12.80
   5   3  -2  148.59    5.20
   5   3  -2  136.89    5.90
  -5   3   2  136.29   10.50
  -4  -3   2 1906.41   61.19
  -4  -3   2 1911.71   61.49
  -4  -3   2 1978.40   61.29
  -4  -3   2 2006.60   60.69
   4   3  -2 1985.20   60.69
  -4   3   2 1929.41   61.39
   4   3  -2 2001.10   60.59
  -4   3   2 1907.71   61.39
   4   3  -2 2027.00   60.89
   4   3  -2 1987.00   60.69
   4   3  -2 1972.60   59.99
  -4   3   2 1897.81   60.39
  -4   3   2 1936.71   60.49
  -3  -3   2   30.80    5.10
  -3  -3   2   24.10    5.00
   3  -3  -2   22.80    1.60
  -3  -3   2   30.50    2.60
  -3  -3   2   30.90    4.70
   3  -3  -2   32.00    2.20
  -3   3   2   25.00    1.60
   3   3  -2   29.70    1.50
  -3   3   2   29.20    4.90
   3   3  -2   29.10    2.50
  -3   3   2   23.10    1.60
   3   3  -2   32.20    2.00
   3   3  -2   32.20    2.50
  -3   3   2   28.50    2.80
   3   3  -2   30.80    2.50
  -3   3   2   20.70    4.90
  -2  -3   2 3330.37   99.69
   2  -3  -2 3212.78   99.19
   2  -3  -2 3253.67   99.19
   2  -3  -2 3241.78   98.99
   2  -3  -2 3325.97   99.69
  -2  -3   2 3210.48   99.69
  -2  -3   2 3251.07   99.79
  -2  -3   2 3169.98   99.59
  -2  -3   2 3301.17   99.09
   2   3  -2 3326.77   99.69
   2   3  -2 3244.28   99.09
  -2   3   2 3246.58   99.09
  -2   3   2 3084.59   99.79
  -2   3   2 3265.67   99.19
  -2   3   2 3193.08   99.29
   2   3  -2 3302.27   99.49
   2   3  -2 3206.08   99.19
   2   3  -2 3373.06   99.59
   1  -3  -2 1223.68   38.40
   1  -3  -2 1182.18   37.50
   1  -3  -2 1238.98   38.10
  -1  -3   2 1196.88   38.30
  -1  -3   2 1276.77   38.50
  -1  -3   2 1233.88   38.60
   1  -3  -2 1290.47   38.40
  -1  -3   2 1296.17   38.00
  -1  -3   2 1184.68   38.30
  -1  -3   2 1269.77   38.30
   1  -3  -2 1175.68   37.70
  -1   3   2 1084.69   39.00
   1   3  -2 1252.47   38.00
  -1   3   2 1208.58   37.50
  -1   3   2 1229.28   38.00
   1   3  -2 1316.17   38.40
   1   3  -2 1267.77   38.10
   1   3  -2 1227.28   39.10
   1   3  -2 1257.77   38.20
  -1   3   2 1219.88   38.30
  -1   3   2 1238.18   38.10
   0  -3   2 2615.34   79.59
   0  -3  -2 2634.04   79.79
   0  -3   2 2544.35   79.39
   0  -3   2 2689.63   79.89
   0  -3  -2 2574.64   79.99
   0  -3  -2 2618.64   79.39
   0  -3   2 2603.44   79.89
   0  -3  -2 2499.55   79.49
   0  -3   2 2702.43   79.89
   0  -3   2 2531.45   79.89
   0  -3   2 2758.32   79.79
   0  -3  -2 2694.63   79.89
   0   3  -2 2577.04   79.89
   0   3   2 2449.25   80.09
   0   3  -2 2579.34   79.89
   0   3   2 2579.24   79.69
   0   3   2 2689.33   79.89
   0   3   2 2657.33   79.39
   0   3   2 2643.04   79.99
   0   3  -2 2416.06   80.99
   0   3  -2 2623.04   79.79
   0   3  -2 2666.53   79.89
   0   3   2 2615.24   79.79
   0   3  -2 2583.24   79.59
  -1  -3  -2 5040.80  148.79
   1  -3   2 4900.41  148.59
  -1  -3  -2 4710.63  148.69
   1  -3   2 5065.09  148.69
   1  -3   2 4514.75  148.49
   1  -3   2 4912.21  148.49
   1  -3   2 5066.99  149.09
  -1  -3  -2 4849.02  148.89
  -1  -3  -2 4655.43  148.59
  -1  -3  -2 4964.80  149.09
   1   3   2 4802.52  148.59
  -1   3  -2 4857.51  148.39
   1   3   2 4879.31  148.69
  -1   3  -2 4760.82  148.49
   1   3   2 4654.03  149.09
  -1   3  -2 4864.01  148.89
  -1   3  -2 5045.40  148.69
  -1   3  -2 4780.02  148.69
   1   3   2 5113.69  148.89
   1   3   2 4863.41  148.89
   1   3   2 5111.19  148.69
  -2  -3  -2  496.85   15.70
   2  -3   2  489.15   15.30
   2  -3   2  491.65   15.70
  -2  -3  -2  474.05   16.70
   2  -3   2  485.75   15.20
  -2  -3  -2  481.35   16.20
   2  -3   2  488.95   15.30
  -2  -3  -2  468.05   16.20
  -2  -3  -2  473.65   16.40
  -2  -3  -2  503.25   16.10
   2   3   2  486.65   15.40
  -2   3  -2  473.95   15.80
   2   3   2  448.96   17.30
   2   3   2  465.95   15.70
   2   3   2  471.35   17.30
  -2   3  -2  477.25   15.20
  -2   3  -2  480.85   15.20
   2   3   2  480.35   16.00
  -2   3  -2  475.75   16.70
  -2   3  -2  496.45   15.30
  -3  -3  -2 3036.90   88.59
  -3  -3  -2 2968.30   89.09
   3  -3   2 2914.61   87.99
  -3  -3  -2 2865.01   88.49
  -3  -3  -2 2776.02   88.79
  -3  -3  -2 2850.21   88.89
  -3  -3  -2 2821.82   88.79
  -3   3  -2 2872.31   88.89
  -3   3  -2 2806.22   88.89
  -3   3  -2 2882.51   87.89
   3   3   2 3020.50   88.79
   3   3   2 3005.10   88.69
  -3   3  -2 2736.23   87.99
   3   3   2 2889.31   87.69
   3   3   2 2892.51   88.29
  -3   3  -2 2758.92   87.99
  -4  -3  -2    0.10    4.80
  -4  -3  -2   -2.20    5.70
   4  -3   2    2.20    0.80
  -4  -3  -2   -0.80    5.00
  -4  -3  -2   -3.10    5.50
  -4  -3  -2   -3.20    1.50
  -4   3  -2    2.30    1.10
   4   3   2   -3.00    1.40
   4   3   2   -2.20    1.40
  -4   3  -2  -12.30    5.60
  -4   3  -2    1.00    5.80
  -4   3  -2    0.40    3.00
   4   3   2    2.90    1.40
  -5  -3  -2  821.72   28.30
  -5  -3  -2  822.22   28.60
  -5  -3  -2  859.81   26.20
  -5  -3  -2  799.52   27.30
  -5  -3  -2  760.42   28.70
  -5  -3  -2  828.42   27.00
   5   3   2  817.72   26.40
   5   3   2  844.82   25.90
  -5   3  -2  790.42   27.30
  -5   3  -2  787.62   28.30
   5   3   2  817.22   26.10
  -5   3  -2  782.62   28.50
   5   3   2  827.32   26.10
  -6  -3  -2  142.19   12.80
  -6  -3  -2  135.49    6.00
  -6  -3  -2  124.99   14.40
  -6  -3  -2  121.79    6.80
  -6  -3  -2  128.79   15.60
  -6  -3  -2  134.19   16.40
   6   3   2  131.59    6.10
  -6   3  -2  110.79   12.60
   6   3   2  152.18    5.60
  -6   3  -2  137.69   15.10
  -6   3  -2  121.49   14.10
   6   3   2  135.79    5.70
  -6   3  -2  146.89   15.70
  -6   3  -2  139.99   13.30
   6   3   2  136.29    6.00
  -7  -3  -2  129.19   15.80
  -7  -3  -2  134.19    6.40
  -7  -3  -2  133.99   17.80
  -7  -3  -2  138.29   12.20
  -7  -3  -2  130.49   14.10
  -7   3  -2  122.29   16.70
  -7   3  -2  162.98   19.60
  -7   3  -2  145.29   14.30
  -7   3  -2  146.39   16.80
   7   3   2  127.89    6.00
  -7   3  -2  140.29   17.00
  -7   3  -2  147.59   18.50
   7   3   2  157.98    7.00
  -8  -3  -2   82.59   17.10
  -8  -3  -2   91.69   13.40
  -8  -3  -2   98.19   17.40
  -8  -3  -2   87.29   13.50
  -8   3  -2   90.59   13.80
  -8   3  -2  107.59   14.90
  -8   3  -2  100.59   15.60
  -8   3  -2   75.29   16.10
   8   3   2   78.19    5.30
  -8   3  -2   89.09   15.50
  -8  -4   2  119.09   18.70
  -8  -4   2  154.08   16.70
  -8  -4   2  183.68   22.90
  -8  -4   2  151.28   16.20
  -8  -4   2  174.88   18.70
  -8   4   2  153.58   15.20
  -8   4   2  151.78   18.30
  -8   4   2  171.28   16.60
  -8   4   2  158.38   16.40
  -8   4   2  143.49   16.80
  -8   4   2  162.48   16.40
  -7  -4   2  129.19   13.50
  -7  -4   2  129.89   13.10
  -7  -4   2  137.69   14.40
  -7  -4   2  133.79   17.50
  -7  -4   2  134.19    6.90
  -7  -4   2  114.49   14.10
  -7   4   2  140.39   13.30
   7   4  -2  124.99    5.10
  -7   4   2  124.49   11.60
  -7   4   2  137.49   13.40
  -7   4   2  119.69   13.20
  -7   4   2  126.19   14.60
  -7   4   2  135.39   17.10
  -6  -4   2  356.36   15.40
  -6  -4   2  306.07   19.90
  -6  -4   2  332.47   19.10
  -6  -4   2  304.57   11.50
  -6  -4   2  298.67   14.40
  -6  -4   2  311.77   18.90
  -6   4   2  299.67   18.30
  -6   4   2  314.27   18.50
   6   4  -2  322.67   11.30
  -6   4   2  305.07   17.50
   6   4  -2  312.67   18.10
  -6   4   2  299.57   15.50
   6   4  -2  287.07   11.60
  -6   4   2  288.67   18.30
  -6   4   2  315.57   16.40
  -5  -4   2  699.43   24.20
  -5  -4   2  710.73   26.60
  -5  -4   2  726.13   26.40
  -5  -4   2  743.03   23.40
  -5  -4   2  724.73   26.60
  -5  -4   2  699.13   23.90
   5   4  -2  733.93   22.40
  -5   4   2  672.23   25.90
  -5   4   2  686.33   24.30
  -5   4   2  721.13   26.50
   5   4  -2  709.43   23.20
   5   4  -2  707.23   23.70
  -5   4   2  682.83   23.90
   5   4  -2  718.23   26.00
   5   4  -2  726.33   23.20
  -4  -4   2   34.20    7.10
  -4  -4   2   45.00    3.80
  -4  -4   2   41.40    3.40
  -4  -4   2   53.19    7.00
  -4  -4   2   44.60    6.90
   4  -4  -2   41.10    2.00
   4  -4  -2   39.90    2.30
  -4   4   2   41.00    6.80
   4   4  -2   48.20    2.80
  -4   4   2   38.80    7.60
   4   4  -2   48.50    2.20
   4   4  -2   44.60    3.20
   4   4  -2   40.40    7.60
   4   4  -2   32.10    4.00
  -4   4   2   37.80    5.20
   3  -4  -2 2379.66   74.69
  -3  -4   2 2581.84   75.99
  -3  -4   2 2439.96   75.69
  -3  -4   2 2363.26   75.59
  -3  -4   2 2452.45   75.89
  -3  -4   2 2612.34   75.49
   3  -4  -2 2504.25   75.39
  -3   4   2 2347.97   74.79
   3   4  -2 2439.06   74.39
  -3   4   2 2386.76   74.29
  -3   4   2 2420.46   74.39
   3   4  -2 2382.36   74.59
   3   4  -2 2544.65   75.39
   3   4  -2 2420.26   75.79
   3   4  -2 2440.86   75.79
  -3   4   2 2300.47   75.59
   3   4  -2 2439.26   75.19
  -3   4   2 2455.65   74.59
  -3   4   2 2397.56   75.79
   2  -4  -2  241.78    7.70
  -2  -4   2  252.47    9.10
  -2  -4   2  255.17    8.90
  -2  -4   2  242.98   11.50
  -2  -4   2  225.08   10.70
   2  -4  -2  259.47    8.70
   2  -4  -2  225.38    8.50
  -2  -4   2  249.58   10.80
   2   4  -2  260.27    8.80
  -2   4   2  227.98    8.30
  -2   4   2  250.07    7.70
   2   4  -2  246.58    8.10
   2   4  -2  260.37   11.40
  -2   4   2  251.57    8.30
  -2   4   2  233.38   11.00
   2   4  -2  250.07    8.10
   2   4  -2  224.68    8.60
   2   4  -2  255.97    8.60
  -2   4   2  223.18    9.90
  -1  -4   2 2926.41   86.79
   1  -4  -2 2607.24   86.59
  -1  -4   2 2887.01   86.19
  -1  -4   2 2778.22   86.39
  -1  -4   2 2805.92   86.79
   1  -4  -2 2752.02   86.59
  -1  -4   2 2721.43   86.49
   1  -4  -2 2823.82   86.29
   1  -4  -2 2687.73   85.69
  -1  -4   2 2917.01   86.49
  -1   4   2 2819.92   86.19
   1   4  -2 2841.82   86.69
   1   4  -2 2915.21   86.19
   1   4  -2 2955.80   86.59
  -1   4   2 2839.72   86.29
  -1   4   2 2804.62   86.49
   1   4  -2 2825.82   86.29
  -1   4   2 2727.03   86.79
  -1   4   2 2828.22   85.59
   0  -4   2 1258.87   38.70
   0  -4  -2 1247.88   39.00
   0  -4   2 1229.28   38.80
   0  -4  -2 1195.28   38.20
   0  -4  -2 1261.47   38.70
   0  -4   2 1311.57   38.70
   0  -4   2 1226.48   38.70
   0  -4   2 1197.98   39.00
   0  -4  -2 1192.28   38.80
   0  -4   2 1223.08   39.10
   0  -4   2 1239.78   38.10
   0  -4  -2 1214.38   39.10
   0  -4  -2 1271.67   38.20
   0   4  -2 1302.27   38.80
   0   4  -2 1246.58   39.00
   0   4   2 1193.18   39.40
   0   4   2 1260.37   38.50
   0   4   2 1255.57   38.10
   0   4  -2 1257.87   38.60
   0   4  -2 1201.48   39.10
   0   4   2 1239.08   38.80
   0   4  -2 1275.87   38.40
   0   4   2 1234.08   39.10
   0   4   2 1252.97   38.60
   0   4  -2 1222.08   39.10
  -1  -4  -2 1217.28   36.50
  -1  -4  -2 1165.08   37.00
   1  -4   2 1143.49   36.20
   1  -4   2 1041.30   37.60
  -1  -4  -2 1186.78   36.40
   1  -4   2 1202.98   36.30
  -1  -4  -2 1136.49   36.70
  -1   4  -2 1220.48   36.30
  -1   4  -2 1004.70   37.50
   1   4   2 1206.38   36.20
  -1   4  -2 1131.89   36.60
   1   4   2 1134.99   37.30
  -1   4  -2 1118.39   36.60
   1   4   2 1229.28   36.10
  -1   4  -2 1187.58   35.90
   1   4   2 1240.78   36.50
   1   4   2 1178.48   37.00
  -1   4  -2 1166.68   36.90
   2  -4   2 2449.16   77.89
  -2  -4  -2 2509.45   78.19
   2  -4   2 2620.14   78.19
  -2  -4  -2 2473.95   78.09
  -2  -4  -2 2524.55   78.59
  -2  -4  -2 2513.65   78.29
  -2  -4  -2 2707.43   78.29
  -2  -4  -2 2679.23   78.69
   2  -4   2 2511.35   77.79
   2  -4   2 2563.24   77.79
   2   4   2 2577.14   78.09
  -2   4  -2 2458.05   77.99
  -2   4  -2 2510.65   78.49
   2   4   2 2629.34   78.19
   2   4   2 2351.96   78.09
   2   4   2 2584.94   77.99
  -2   4  -2 2469.15   77.69
   2   4   2 2537.35   78.49
   2   4   2 2437.16   78.89
  -2   4  -2 2535.95   77.79
  -2   4  -2 2588.24   77.59
  -3  -4  -2    0.70    1.90
   3  -4   2    1.60    0.80
  -3  -4  -2   -3.10    1.60
  -3  -4  -2   -5.00    5.70
  -3  -4  -2    3.80    4.70
  -3  -4  -2   -1.70    5.00
  -3  -4  -2    4.10    5.50
   3  -4   2    0.50    0.90
   3  -4   2    0.50    1.00
  -3   4  -2    1.80    1.00
  -3   4  -2    1.90    1.00
   3   4   2    0.20    5.70
   3   4   2   -2.00    1.30
  -3   4  -2   -5.50    5.60
   3   4   2    3.60    1.20
  -3   4  -2   -0.10    3.80
   3   4   2    0.80    0.50
   4  -4   2 1132.89   34.80
  -4  -4  -2 1148.59   36.30
  -4  -4  -2 1153.68   37.30
  -4  -4  -2 1090.79   37.10
  -4  -4  -2 1170.98   35.80
   4  -4   2 1062.19   34.80
  -4  -4  -2 1162.08   36.50
  -4  -4  -2 1122.29   37.20
   4   4   2 1080.19   37.00
   4   4   2 1170.98   35.30
  -4   4  -2 1091.09   37.10
   4   4   2 1156.98   35.70
  -4   4  -2 1117.69   34.70
  -4   4  -2 1091.69   35.30
  -4   4  -2 1122.59   34.60
   4   4   2 1130.69   35.70
  -4   4  -2 1099.79   37.20
  -5  -4  -2  182.38    8.30
  -5  -4  -2  195.48    7.90
  -5  -4  -2  176.98   14.50
   5  -4   2  188.18    6.30
   5  -4   2  188.48    6.30
  -5  -4  -2  203.68   12.30
  -5  -4  -2  188.98   14.70
  -5  -4  -2  189.48   14.70
  -5   4  -2  190.58   14.60
  -5   4  -2  196.98   14.70
   5   4   2  208.38    7.00
   5   4   2  189.18    7.40
  -5   4  -2  169.58   11.50
   5   4   2  190.08    7.70
   5   4   2  179.98   14.70
  -5   4  -2  173.68   10.40
  -6  -4  -2  152.48   17.50
  -6  -4  -2  149.79   17.90
  -6  -4  -2  152.08    7.10
  -6  -4  -2  147.89   16.50
  -6  -4  -2  156.68   13.90
  -6  -4  -2  133.39    7.50
  -6   4  -2  154.08   16.90
   6   4   2  138.29    7.80
  -6   4  -2  135.39   13.50
   6   4   2  174.18    6.30
  -6   4  -2  153.18   16.40
   6   4   2  146.29   16.20
  -6   4  -2  142.99   12.60
  -6   4  -2  145.69   17.00
  -7  -4  -2  195.68   21.20
  -7  -4  -2  224.98   17.70
  -7  -4  -2  212.08   22.60
  -7  -4  -2  205.18   10.90
   7   4   2  223.68    7.90
  -7   4  -2  185.88   17.20
  -7   4  -2  212.48   17.10
  -7   4  -2  211.38   21.70
   7   4   2  213.08   20.30
  -7   4  -2  220.48   20.60
  -7   4  -2  198.48   19.90
  -7   4  -2  215.48   22.40
  -8  -4  -2   37.20   17.90
  -8  -4  -2   36.70   13.50
  -8  -4  -2   20.80   16.60
  -8  -4  -2   18.90   15.40
  -8   4  -2   12.10   13.90
  -8   4  -2   36.70   17.30
  -8   4  -2   28.40   16.30
  -8   4  -2   24.90   13.70
  -8   4  -2   30.00   17.70
  -8   4  -2   38.10   15.00
  -8  -5   2    1.50   17.70
  -8  -5   2   -6.10   16.50
  -8  -5   2    2.00   19.10
  -8  -5   2   -0.80   23.10
  -8   5   2   -0.30   15.40
  -8   5   2   -5.90   16.60
  -8   5   2    6.00   14.30
  -8   5   2    7.50   27.10
  -8   5   2    0.80   20.40
  -8   5   2  -17.80   17.40
  -7  -5   2  230.88   23.20
  -7  -5   2  252.67   28.70
  -7  -5   2  234.38   10.20
  -7  -5   2  243.38   24.40
  -7   5   2  256.77   16.90
  -7   5   2  209.58   22.30
  -7   5   2  248.68   22.70
   7   5  -2  208.38   21.90
  -7   5   2  252.17   23.30
  -7   5   2  237.38   19.10
  -7   5   2  243.48   21.80
   7   5  -2  251.37    8.40
  -6  -5   2  267.67   20.10
  -6  -5   2  292.57   20.10
  -6  -5   2  288.57   11.40
  -6  -5   2  284.87   21.00
  -6   5   2  255.47   18.90
  -6   5   2  269.47   19.60
  -6   5   2  268.67   15.90
  -6   5   2  258.47   14.50
   6   5  -2  292.07   19.90
  -6   5   2  285.77   19.80
   6   5  -2  293.07    9.50
  -5  -5   2  181.28   16.80
  -5  -5   2  153.38    8.50
  -5  -5   2  173.68   16.10
   5  -5  -2  171.98    6.20
  -5  -5   2  191.18   15.50
   5   5  -2  190.98    6.50
  -5   5   2  188.28   11.50
   5   5  -2  182.58    7.60
  -5   5   2  165.28   16.20
   5   5  -2  190.68   15.80
  -5   5   2  167.78   14.20
  -5   5   2  188.48   10.30
   5   5  -2  197.78    7.50
   5   5  -2  172.28    8.70
  -4  -5   2 1187.78   38.50
  -4  -5   2 1151.08   39.20
  -4  -5   2 1197.18   39.30
  -4  -5   2 1238.98   37.80
   4  -5  -2 1191.58   37.70
  -4  -5   2 1168.48   39.80
   4  -5  -2 1184.08   36.80
   4   5  -2 1199.78   37.70
  -4   5   2 1142.69   39.10
   4   5  -2 1177.08   37.50
  -4   5   2 1178.08   36.50
   4   5  -2 1197.08   37.90
  -4   5   2 1163.38   36.70
  -4   5   2 1181.68   39.70
  -4   5   2 1227.58   36.50
  -4   5   2 1146.89   37.30
   4   5  -2 1175.48   39.30
   3  -5  -2    3.20    1.40
   3  -5  -2    7.80    1.30
  -3  -5   2    4.00    2.00
  -3  -5   2    5.10    2.00
  -3  -5   2   11.50    6.40
  -3  -5   2    5.70    5.60
   3  -5  -2    8.20    1.70
  -3  -5   2    6.80    7.00
  -3   5   2   -1.70    4.80
   3   5  -2   11.90    2.20
  -3   5   2    6.60    1.30
   3   5  -2    6.80    1.70
  -3   5   2   -6.50    6.30
   3   5  -2    3.80    1.10
   3   5  -2    9.90    1.90
  -3   5   2   10.80    1.10
  -3   5   2    1.50    2.10
  -3   5   2   12.60    6.40
   3   5  -2    8.70    6.50
  -2  -5   2 1805.72   57.59
  -2  -5   2 1918.21   57.49
   2  -5  -2 1801.02   56.89
   2  -5  -2 1866.71   56.39
   2  -5  -2 1806.12   56.39
  -2  -5   2 1865.91   56.99
  -2  -5   2 1786.42   57.19
  -2  -5   2 1788.02   57.09
   2  -5  -2 1742.93   55.59
  -2   5   2 1802.92   56.89
  -2   5   2 1867.61   56.49
   2   5  -2 1902.91   56.49
  -2   5   2 1781.52   57.49
   2   5  -2 1826.22   57.59
  -2   5   2 1758.52   57.39
   2   5  -2 1908.51   56.89
  -2   5   2 1755.72   55.59
   2   5  -2 1852.71   56.69
  -2   5   2 1841.02   56.29
   2   5  -2 1773.32   56.49
   1  -5  -2  370.06   12.00
  -1  -5   2  368.56   14.30
   1  -5  -2  345.27   15.00
   1  -5  -2  375.86   13.10
  -1  -5   2  402.06   13.40
  -1  -5   2  401.66   13.20
  -1  -5   2  368.16   14.70
   1  -5  -2  383.76   12.90
   1  -5  -2  391.06   12.10
  -1  -5   2  373.96   15.50
   1   5  -2  392.56   13.10
   1   5  -2  401.56   12.90
   1   5  -2  365.36   14.20
  -1   5   2  371.76   14.60
   1   5  -2  389.66   15.30
  -1   5   2  379.56   12.60
  -1   5   2  379.26   12.90
  -1   5   2  350.66   14.90
   1   5  -2  400.46   12.70
  -1   5   2  372.76   15.50
  -1   5   2  394.56   12.00
   0  -5  -2 1428.56   46.70
   0  -5  -2 1505.35   46.80
   0  -5   2 1444.96   47.20
   0  -5   2 1357.26   47.00
   0  -5   2 1464.15   46.40
   0  -5   2 1551.84   46.50
   0  -5   2 1508.95   45.70
   0  -5  -2 1488.45   47.10
   0  -5  -2 1527.25   46.50
   0  -5  -2 1484.95   46.00
   0  -5   2 1434.96   46.90
   0   5  -2 1521.35   46.40
   0   5   2 1500.45   45.80
   0   5   2 1512.45   46.30
   0   5   2 1537.25   46.50
   0   5   2 1484.45   47.10
   0   5   2 1447.36   47.40
   0   5  -2 1488.75   47.00
   0   5  -2 1537.25   46.00
   0   5  -2 1488.05   46.90
   0   5  -2 1533.15   46.50
   0   5  -2 1439.46   47.10
   0   5   2 1530.15   46.30
  -1  -5  -2 1920.71   59.39
  -1  -5  -2 1873.81   59.89
   1  -5   2 1924.61   59.49
   1  -5   2 1943.41   59.49
   1  -5   2 1854.41   58.39
  -1  -5  -2 2019.70   59.79
  -1  -5  -2 1802.52   61.09
   1  -5   2 1891.51   59.89
   1  -5   2 1872.81   59.39
  -1  -5  -2 1895.41   60.29
  -1   5  -2 1905.81   60.09
  -1   5  -2 1953.90   58.99
   1   5   2 1975.40   59.59
  -1   5  -2 1867.61   59.79
   1   5   2 1971.80   59.39
  -1   5  -2 1971.50   59.49
   1   5   2 1914.01   60.19
  -1   5  -2 1888.91   59.89
   1   5   2 1856.31   60.59
   1   5   2 1991.40   59.79
  -1   5  -2 1967.70   59.49
   1   5   2 1974.10   59.09
  -2  -5  -2  303.87   14.40
  -2  -5  -2  312.27   11.40
  -2  -5  -2  303.17   13.40
  -2  -5  -2  301.07   13.00
   2  -5   2  283.97   10.80
  -2  -5  -2  316.97   11.40
   2  -5   2  314.27   10.50
   2  -5   2  295.77   10.50
   2   5   2  312.17   10.50
  -2   5  -2  316.97   10.60
  -2   5  -2  294.67   12.60
  -2   5  -2  311.97   10.10
   2   5   2  303.07   14.90
   2   5   2  299.77   10.40
   2   5   2  296.87   14.10
   2   5   2  304.07   11.00
  -2   5  -2  302.07   10.50
   2   5   2  301.67   11.90
   2   5   2  330.57   10.70
  -2   5  -2  306.37   12.70
  -2   5  -2  298.17   13.80
  -3  -5  -2 1790.72   53.79
  -3  -5  -2 1673.53   53.29
   3  -5   2 1721.23   52.49
   3  -5   2 1586.64   53.59
  -3  -5  -2 1698.33   54.19
   3  -5   2 1701.83   52.59
  -3  -5  -2 1691.73   53.89
  -3  -5  -2 1787.52   53.29
  -3  -5  -2 1688.83   53.69
  -3   5  -2 1713.83   52.49
  -3   5  -2 1651.03   52.99
  -3   5  -2 1717.73   52.29
  -3   5  -2 1654.83   54.09
   3   5   2 1779.12   53.19
   3   5   2 1730.63   52.99
   3   5   2 1750.92   52.59
   3   5   2 1681.83   54.19
   3   5   2 1572.64   52.19
  -3   5  -2 1606.74   52.99
  -4  -5  -2   46.00    4.40
  -4  -5  -2   72.19    8.80
   4  -5   2   48.90    3.00
  -4  -5  -2   51.89    4.40
  -4  -5  -2   63.79    7.10
  -4  -5  -2   54.49    8.80
  -4  -5  -2   48.70    7.70
  -4   5  -2   52.69    3.00
   4   5   2   67.19    8.70
  -4   5  -2   61.49    3.10
   4   5   2   59.29    3.60
  -4   5  -2   60.59    8.70
   4   5   2   59.29    3.00
  -4   5  -2   65.79    6.00
  -4   5  -2   63.49    9.30
   4   5   2   41.50    4.90
   5  -5   2  947.01   29.30
  -5  -5  -2 1023.50   30.90
  -5  -5  -2  969.20   34.20
  -5  -5  -2  930.21   31.90
  -5  -5  -2  983.80   32.30
  -5  -5  -2  951.00   34.00
   5  -5   2  911.31   29.30
  -5  -5  -2  986.10   33.80
   5   5   2  928.01   30.50
   5   5   2  956.20   30.60
  -5   5  -2  880.71   31.50
   5   5   2  913.91   33.60
  -5   5  -2  881.61   29.20
  -5   5  -2  963.00   29.20
  -5   5  -2  914.81   30.20
   5   5   2  984.30   30.00
  -5   5  -2  947.71   34.00
  -5   5  -2  949.01   33.70
  -5   5  -2  894.41   29.30
  -6  -5  -2   85.49   12.80
  -6  -5  -2   99.69   13.10
  -6  -5  -2   76.39    6.70
  -6  -5  -2  100.89   10.30
  -6  -5  -2   81.49   12.80
  -6   5  -2   85.59   11.90
  -6   5  -2   91.69    9.80
  -6   5  -2   74.19   11.90
   6   5   2   98.99   12.00
  -6   5  -2   93.19    7.80
   6   5   2   83.09    4.40
  -7  -5  -2  109.89    8.60
  -7  -5  -2  129.29   16.40
  -7  -5  -2  117.79   15.80
  -7  -5  -2  123.59   12.60
  -7  -5  -2   79.89   14.50
   7   5   2  122.39   15.00
  -7   5  -2  113.19   14.60
   7   5   2  108.59    5.60
  -7   5  -2  111.19   13.50
  -7   5  -2  118.09   14.80
  -7   5  -2  124.59   17.10
  -7   5  -2  107.39   18.50
  -7   5  -2  117.09   15.30
  -8  -5  -2  100.79   20.60
  -8  -5  -2   68.49   18.20
  -8  -5  -2   68.79   19.00
  -8  -5  -2  100.69   15.20
  -8   5  -2   81.29   14.10
  -8   5  -2  111.79   22.60
  -8   5  -2   89.79   18.10
  -8   5  -2   77.49   19.50
  -8   5  -2  108.99   19.40
  -8   5  -2   71.89   17.50
  -7  -6   2   27.80   16.60
  -7  -6   2   40.60   16.90
  -7  -6   2   37.60   20.00
  -7  -6   2   19.50   16.80
  -7   6   2   33.00   11.70
  -7   6   2   30.50   14.90
  -7   6   2   33.30   14.50
  -7   6   2   36.90    9.80
   7   6  -2   17.00   14.80
  -7   6   2   37.70   15.20
  -6  -6   2  234.28   21.30
  -6  -6   2  221.48    9.60
  -6  -6   2  218.08   21.20
   6   6  -2  222.08   21.40
  -6   6   2  207.18   20.70
  -6   6   2  224.98   19.70
  -6   6   2  218.98   21.50
   6   6  -2  219.68    7.70
  -6   6   2  198.58    7.80
  -6   6   2  207.68   14.90
  -6   6   2  214.78   12.60
  -5  -6   2  373.56   13.00
   5  -6  -2  311.77   11.00
  -5  -6   2  351.46   22.10
   5  -6  -2  315.07   11.10
  -5  -6   2  363.66   20.00
  -5  -6   2  338.27   19.90
  -5   6   2  328.87   11.00
   5   6  -2  353.36   11.40
  -5   6   2  312.87   18.90
  -5   6   2  309.67   13.80
  -5   6   2  321.17   11.40
   5   6  -2  359.86   21.10
  -5   6   2  343.47   14.70
  -5   6   2  348.77   20.30
  -5   6   2  339.97   10.60
  -4  -6   2   65.89    9.50
  -4  -6   2   49.90    4.60
  -4  -6   2   58.19   10.40
   4  -6  -2   44.60    3.10
  -4  -6   2   77.19   10.00
   4  -6  -2   45.50    3.00
  -4   6   2   45.50    9.40
  -4   6   2   41.10    3.30
  -4   6   2   58.09    6.60
   4   6  -2   58.59    4.60
   4   6  -2   52.29    9.40
   4   6  -2   48.80    2.30
  -4   6   2   63.59    3.50
  -4   6   2   68.19    9.40
   4   6  -2   51.99    4.40
   4   6  -2   54.99    3.60
  -4   6   2   64.09    2.50
   3  -6  -2 1509.15   47.90
  -3  -6   2 1615.84   48.80
   3  -6  -2 1485.85   47.50
   3  -6  -2 1493.55   47.20
  -3  -6   2 1501.45   49.90
  -3  -6   2 1622.24   48.10
  -3  -6   2 1513.95   49.10
  -3  -6   2 1513.65   49.00
   3   6  -2 1477.55   48.30
   3   6  -2 1522.25   47.70
  -3   6   2 1523.25   47.30
   3   6  -2 1567.44   48.00
  -3   6   2 1490.75   46.40
   3   6  -2 1458.85   47.40
  -3   6   2 1479.95   48.00
   3   6  -2 1549.24   47.20
  -3   6   2 1492.15   47.20
  -3   6   2 1473.95   49.40
   3   6  -2 1531.05   49.60
  -3   6   2 1486.15   49.20
  -2  -6   2   87.79    5.00
  -2  -6   2   76.79    7.10
   2  -6  -2   75.49    4.60
   2  -6  -2   86.79    2.90
  -2  -6   2   83.29    7.50
  -2  -6   2   85.39    5.00
  -2  -6   2   92.89    9.10
  -2   6   2   59.49    7.40
  -2   6   2   87.49    3.10
   2   6  -2   93.89    4.30
   2   6  -2   86.29    4.20
  -2   6   2   86.89   11.90
   2   6  -2   86.49    4.70
  -2   6   2   86.89    4.00
  -2   6   2   74.39    9.80
  -2   6   2   82.69    4.40
   2   6  -2   71.09    8.40
   2   6  -2   99.89   12.50
   2   6  -2   85.99    3.80
  -1  -6   2 1278.27   42.70
   1  -6  -2 1351.06   41.70
   1  -6  -2 1264.17   42.80
   1  -6  -2 1289.27   40.70
  -1  -6   2 1322.67   42.20
  -1  -6   2 1282.27   43.10
  -1  -6   2 1364.66   42.20
   1  -6  -2 1355.56   42.10
  -1  -6   2 1390.46   43.00
   1  -6  -2 1281.67   40.90
  -1   6   2 1301.67   42.60
   1   6  -2 1334.27   42.50
   1   6  -2 1327.97   43.00
  -1   6   2 1273.47   43.20
   1   6  -2 1314.17   42.30
   1   6  -2 1360.56   41.40
   1   6  -2 1357.26   41.90
  -1   6   2 1353.06   41.50
  -1   6   2 1347.37   40.80
  -1   6   2 1377.76   41.80
  -1   6   2 1271.27   42.70
   0  -6   2  725.93   26.20
   0  -6   2  681.53   24.40
   0  -6   2  770.62   24.40
   0  -6   2  725.93   25.90
   0  -6  -2  755.42   24.60
   0  -6   2  730.73   24.70
   0  -6  -2  737.23   24.20
   0  -6  -2  732.23   25.60
   0  -6  -2  752.42   23.40
   0  -6  -2  715.63   26.10
   0  -6  -2  751.52   24.20
   0  -6   2  752.12   24.30
   0   6   2  789.42   24.10
   0   6  -2  745.73   26.40
   0   6  -2  761.82   24.10
   0   6   2  762.12   24.30
   0   6   2  747.53   23.90
   0   6   2  752.12   26.90
   0   6  -2  715.73   25.50
   0   6   2  695.93   25.50
   0   6  -2  765.72   24.10
   0   6   2  774.72   23.40
   0   6   2  732.33   26.00
   0   6  -2  778.82   24.40
   0   6  -2  751.12   25.80
  -1  -6  -2  729.43   23.50
  -1  -6  -2  669.83   24.50
   1  -6   2  724.13   22.90
  -1  -6  -2  681.13   25.30
  -1  -6  -2  695.63   23.60
  -1  -6  -2  730.33   23.40
   1  -6   2  676.63   23.70
   1  -6   2  670.03   25.00
   1  -6   2  702.03   23.70
   1   6   2  739.83   23.40
   1   6   2  685.83   24.00
  -1   6  -2  707.33   22.80
  -1   6  -2  716.03   22.30
   1   6   2  722.83   22.40
   1   6   2  725.93   23.20
  -1   6  -2  718.63   22.90
  -1   6  -2  693.83   24.80
   1   6   2  691.63   26.00
   1   6   2  727.23   22.70
  -1   6  -2  685.63   24.60
  -1   6  -2  676.83   24.70
   1   6   2  678.63   25.10
   2  -6   2 1322.37   45.00
   2  -6   2 1428.86   44.00
   2  -6   2 1334.17   44.60
  -2  -6  -2 1376.16   45.20
  -2  -6  -2 1403.36   44.80
  -2  -6  -2 1467.05   45.00
  -2  -6  -2 1360.76   45.90
  -2  -6  -2 1496.25   44.60
  -2   6  -2 1356.66   45.50
   2   6   2 1427.56   44.50
  -2   6  -2 1366.06   44.90
   2   6   2 1379.76   44.30
  -2   6  -2 1421.66   44.00
  -2   6  -2 1437.56   43.50
   2   6   2 1424.86   44.10
   2   6   2 1384.36   45.70
  -2   6  -2 1391.86   45.00
   2   6   2 1373.56   46.60
   2   6   2 1459.25   44.00
  -2   6  -2 1403.76   44.10
   2   6   2 1437.16   43.90
  -3  -6  -2   31.20    3.30
   3  -6   2   29.30    2.80
  -3  -6  -2   31.00    8.20
  -3  -6  -2   22.20    8.60
   3  -6   2   27.40    2.60
  -3  -6  -2   26.80    7.10
   3  -6   2   32.30    2.50
  -3   6  -2   29.40    3.20
  -3   6  -2   29.50    6.30
   3   6   2   23.80    2.90
   3   6   2   28.80    2.50
  -3   6  -2   26.40    3.00
   3   6   2   30.60    5.00
  -3   6  -2   18.40    7.90
  -3   6  -2   27.30    2.20
   3   6   2   29.10    3.40
   3   6   2   30.50    8.40
  -3   6  -2   32.40    7.00
  -4  -6  -2 1145.99   35.00
   4  -6   2 1026.80   33.80
  -4  -6  -2 1094.49   37.30
  -4  -6  -2 1107.79   37.80
   4  -6   2 1098.39   34.00
  -4  -6  -2 1097.99   37.20
  -4  -6  -2 1108.19   35.70
   4  -6   2  985.60   34.70
  -4   6  -2 1073.09   33.90
  -4   6  -2 1034.80   35.50
   4   6   2 1050.29   37.20
  -4   6  -2 1060.99   37.30
   4   6   2 1060.99   34.80
   4   6   2 1116.69   34.10
  -4   6  -2 1104.19   33.70
   4   6   2 1080.39   33.20
   4   6   2 1069.49   34.60
  -4   6  -2 1046.00   35.20
  -5  -6  -2  162.98   18.10
   5  -6   2  129.49    5.50
  -5  -6  -2  161.78   17.40
  -5  -6  -2  165.38    7.70
  -5  -6  -2  138.19   14.80
  -5  -6  -2  137.59   18.90
   5  -6   2  146.89    5.60
  -5   6  -2  145.49   17.60
  -5   6  -2  142.29   18.20
  -5   6  -2  142.59    5.70
  -5   6  -2  152.78   13.60
   5   6   2  145.29    6.10
   5   6   2  152.68   18.80
  -5   6  -2  142.39    5.90
  -5   6  -2  142.69   11.50
  -6  -6  -2  164.98   22.10
  -6  -6  -2  156.28    8.60
  -6  -6  -2  180.38   22.40
  -6  -6  -2  183.98   21.40
  -6  -6  -2  166.78   17.40
  -6   6  -2  179.18   21.80
  -6   6  -2  173.08   15.90
   6   6   2  180.88   22.10
  -6   6  -2  165.78    7.40
   6   6   2  173.58    6.90
  -6   6  -2  177.28   21.50
  -7  -6  -2  134.69   19.00
  -7  -6  -2   97.39   17.80
  -7  -6  -2  132.99   18.60
  -7  -6  -2  123.49   14.10
  -7   6  -2  112.89   13.00
  -7   6  -2  111.39   13.40
  -7   6  -2   95.59   16.70
   7   6   2  127.09    5.80
  -7   6  -2  119.69    6.90
  -7   6  -2   92.49   16.40
   7   6   2  109.69   17.40
  -7   6  -2  119.29   14.60
  -7  -7   2  103.79   24.10
  -7  -7   2   56.69   20.70
  -7  -7   2   88.09   19.40
  -7  -7   2   93.19   19.20
  -7   7   2   80.89   18.10
   7   7  -2   59.89   18.20
  -7   7   2   80.69   17.60
  -7   7   2   79.59   12.60
  -7   7   2   91.99   19.30
  -6  -7   2  219.78   24.90
  -6  -7   2  215.28   26.10
  -6  -7   2  190.18   10.90
  -6  -7   2  226.68   24.50
   6   7  -2  215.98    8.10
  -6   7   2  208.88    8.60
  -6   7   2  222.88   23.80
  -6   7   2  205.78   22.30
  -6   7   2  195.18   14.60
   6   7  -2  214.48   23.80
   5  -7  -2   81.99    5.20
  -5  -7   2   85.99   12.50
  -5  -7   2   84.39   12.80
   5  -7  -2   80.79    4.60
  -5   7   2  114.09   13.20
  -5   7   2   88.29   11.90
  -5   7   2   89.59    3.60
  -5   7   2   78.89   12.60
   5   7  -2   82.69   13.20
  -5   7   2  100.79    5.00
   5   7  -2   89.19    4.30
  -5   7   2   76.29    4.30
  -4  -7   2  679.73   21.70
  -4  -7   2  629.34   27.80
  -4  -7   2  640.24   26.40
  -4  -7   2  644.24   26.70
   4  -7  -2  614.14   22.60
   4  -7  -2  602.34   20.20
   4   7  -2  627.74   26.70
   4   7  -2  588.44   21.40
  -4   7   2  609.44   20.40
   4   7  -2  606.64   20.60
  -4   7   2  639.94   26.20
  -4   7   2  641.24   27.30
  -4   7   2  610.44   19.40
   4   7  -2  641.54   22.20
  -4   7   2  589.84   23.10
  -4   7   2  616.14   20.50
  -3  -7   2   -8.60    9.60
  -3  -7   2    0.10    8.10
   3  -7  -2    3.40    1.80
   3  -7  -2   -4.90    1.90
  -3  -7   2    3.10    2.50
  -3  -7   2    4.00    9.20
  -3   7   2   -5.20    6.90
   3   7  -2   -3.00    9.20
  -3   7   2    4.70    1.60
  -3   7   2   -7.00    9.10
   3   7  -2    4.90    1.90
  -3   7   2    0.40    9.20
   3   7  -2   -0.40    1.50
   3   7  -2    3.20    1.90
   3   7  -2    0.60    5.50
  -3   7   2   -3.80    1.90
  -2  -7   2 1088.89   38.30
   2  -7  -2 1050.09   37.30
   2  -7  -2 1077.09   35.10
  -2  -7   2 1097.59   37.30
  -2  -7   2 1111.99   37.00
  -2  -7   2 1125.09   35.70
  -2  -7   2 1157.58   36.20
   2  -7  -2 1150.28   35.70
  -2   7   2 1133.69   35.30
   2   7  -2 1108.59   37.90
   2   7  -2 1071.19   36.00
  -2   7   2 1125.29   37.00
  -2   7   2 1103.39   35.00
   2   7  -2 1108.49   35.70
  -2   7   2 1071.69   37.70
  -2   7   2 1086.89   34.00
  -2   7   2 1092.59   38.00
   2   7  -2 1101.79   34.90
   2   7  -2 1078.79   35.00
   2   7  -2 1115.29   35.40
  -1  -7   2   30.90    9.30
  -1  -7   2   35.00    7.60
   1  -7  -2   27.00    1.70
   1  -7  -2   29.00    3.20
  -1  -7   2   28.50    3.90
  -1  -7   2   25.50    3.20
   1  -7  -2   26.00    8.00
   1  -7  -2   28.20    5.30
   1  -7  -2   28.30    3.50
  -1  -7   2   35.40    6.90
  -1   7   2   16.40    7.20
  -1   7   2   27.30    3.60
   1   7  -2   27.30    6.40
  -1   7   2   35.30    8.90
  -1   7   2   32.10    2.60
   1   7  -2   32.60    2.70
   1   7  -2   26.50    3.50
  -1   7   2   29.30    2.00
   1   7  -2   29.80    2.90
  -1   7   2   34.50    7.60
   1   7  -2   43.30    8.40
   0  -7  -2  400.36   19.80
   0  -7   2  429.16   17.20
   0  -7   2  430.96   15.30
   0  -7   2  450.25   15.40
   0  -7   2  413.56   15.60
   0  -7  -2  441.06   15.20
   0  -7  -2  443.26   14.10
   0  -7  -2  430.86   18.40
   0  -7   2  414.66   19.50
   0  -7  -2  440.86   16.30
   0  -7  -2  448.36   15.50
   0   7  -2  440.16   14.90
   0   7   2  448.36   14.80
   0   7   2  418.16   14.40
   0   7  -2  446.66   14.40
   0   7  -2  413.36   18.60
   0   7   2  455.05   20.40
   0   7   2  434.16   15.30
   0   7  -2  405.76   18.20
   0   7   2  412.16   18.30
   0   7   2  424.36   18.80
   0   7  -2  459.35   19.80
   0   7   2  456.35   15.10
   0   7  -2  450.85   15.30
  -1  -7  -2  497.65   20.40
  -1  -7  -2  499.95   19.20
  -1  -7  -2  523.25   18.20
   1  -7   2  541.15   18.90
  -1  -7  -2  517.65   17.80
   1  -7   2  505.25   16.10
   1  -7   2  501.65   21.30
  -1  -7  -2  487.75   22.20
   1  -7   2  519.05   17.50
   1  -7   2  513.35   19.40
   1  -7   2  502.55   16.00
   1   7   2  542.65   16.90
  -1   7  -2  519.05   21.00
  -1   7  -2  492.25   20.90
   1   7   2  510.15   21.70
  -1   7  -2  532.05   17.60
   1   7   2  505.95   18.40
   1   7   2  532.35   17.40
   1   7   2  514.35   19.80
  -1   7  -2  519.55   20.50
  -1   7  -2  522.45   17.30
   1   7   2  539.25   22.90
  -1   7  -2  526.55   16.70
   1   7   2  506.65   17.60
  -2  -7  -2  112.39   14.80
   2  -7   2  110.19    6.90
  -2  -7  -2  134.89   12.20
   2  -7   2  136.79    5.70
  -2  -7  -2  129.19    6.60
  -2  -7  -2  139.39    6.40
  -2  -7  -2  141.09   13.30
   2  -7   2  112.09   13.70
  -2   7  -2  129.69    5.70
  -2   7  -2  124.79    6.10
   2   7   2  125.29   10.90
   2   7   2  135.59   14.40
   2   7   2  133.89    6.70
  -2   7  -2  112.39    5.90
   2   7   2  133.09    5.60
  -2   7  -2  129.89   12.70
   2   7   2  152.08   16.90
   2   7   2  132.79    5.50
  -2   7  -2  103.79   13.70
  -2   7  -2  139.79   13.10
  -3  -7  -2  663.13   26.20
  -3  -7  -2  639.64   26.90
  -3  -7  -2  692.73   22.50
  -3  -7  -2  659.83   25.20
   3  -7   2  656.43   21.60
   3  -7   2  651.73   21.60
  -3  -7  -2  678.43   22.90
   3  -7   2  616.14   27.30
  -3   7  -2  627.34   26.00
   3   7   2  660.93   22.40
  -3   7  -2  642.24   24.30
  -3   7  -2  677.03   25.10
   3   7   2  636.94   21.80
   3   7   2  668.83   21.50
  -3   7  -2  663.13   21.70
  -3   7  -2  663.93   21.70
  -3   7  -2  640.64   21.00
   3   7   2  657.83   26.70
   3   7   2  659.73   22.90
   4  -7   2   -0.40    1.90
   4  -7   2    3.80    1.70
  -4  -7  -2   -5.70    9.70
  -4  -7  -2    8.90    2.90
   4  -7   2   -0.30    1.60
  -4  -7  -2   -4.80   11.40
  -4  -7  -2   -5.00    9.30
   4   7   2   -0.60    1.80
  -4   7  -2    3.20    8.80
  -4   7  -2   -0.70    2.30
  -4   7  -2    1.00    7.70
  -4   7  -2    5.10    1.90
  -4   7  -2   -3.50    9.70
  -4   7  -2    0.40    1.50
   4   7   2    0.10    5.20
   4   7   2    3.30   10.80
   5  -7   2  365.66   12.40
  -5  -7  -2  374.06   14.30
  -5  -7  -2  376.36   23.10
  -5   7  -2  366.36   23.30
  -5   7  -2  367.46   12.40
  -5   7  -2  323.17   12.90
  -5   7  -2  349.47   18.00
   5   7   2  389.76   12.80
  -5   7  -2  392.56   23.40
   5   7   2  383.76   24.90
  -5   7  -2  348.97   21.30
  -6  -7  -2   49.30   17.10
  -6  -7  -2   42.90    6.40
  -6  -7  -2   42.40   15.50
  -6  -7  -2   37.40   16.20
  -6   7  -2   42.90    4.20
  -6   7  -2   48.10   11.80
  -6   7  -2   53.69   15.40
  -6   7  -2   62.29   16.30
   6   7   2   43.70   15.40
  -6   7  -2   43.40    7.90
  -7  -7  -2   62.69   19.40
  -7  -7  -2   96.79   20.60
  -7  -7  -2   58.89   18.40
   7   7   2   65.89   19.90
  -7   7  -2   93.49   20.10
  -7   7  -2   74.99   18.60
  -6  -8   2   81.49   20.80
  -6  -8   2   66.39   19.80
  -6  -8   2   48.10    7.20
  -6  -8   2   72.49   17.50
  -6  -8   2   58.59   17.00
   6   8  -2   72.59   17.60
  -6   8   2   87.29   17.30
  -6   8   2   59.89    9.30
  -6   8   2   63.39   17.00
  -5  -8   2  122.39   16.00
  -5  -8   2  127.19   17.50
   5  -8  -2   90.59    6.00
   5  -8  -2  115.79    5.10
  -5  -8   2   88.69    8.20
  -5  -8   2  147.49   16.20
  -5   8   2  132.79   15.80
   5   8  -2   99.19   15.20
   5   8  -2  120.59    5.30
  -5   8   2   91.49    5.40
  -5   8   2  106.09    6.00
  -5   8   2  110.49   10.50
   5   8  -2   91.99    4.10
  -5   8   2  105.89   14.30
   4  -8  -2   19.90    2.90
  -4  -8   2   22.80   11.50
  -4  -8   2   14.40   17.40
   4  -8  -2   19.20    2.40
  -4  -8   2   20.10    3.80
  -4  -8   2   24.30   13.40
  -4   8   2   19.70    9.20
   4   8  -2   29.70    3.10
   4   8  -2   20.90   12.60
  -4   8   2   20.20    2.90
  -4   8   2   27.30    3.50
  -4   8   2   21.30   13.50
  -4   8   2   28.10   12.40
   4   8  -2   22.90    6.90
  -3  -8   2  386.16   13.80
  -3  -8   2  357.26   23.40
   3  -8  -2  335.47   12.90
   3  -8  -2  358.36   13.20
  -3  -8   2  351.26   21.00
  -3  -8   2  368.86   21.00
   3  -8  -2  318.67   20.00
  -3   8   2  337.17   18.40
  -3   8   2  341.57   13.00
   3   8  -2  365.46   12.40
  -3   8   2  377.96   13.30
  -3   8   2  349.87   11.30
   3   8  -2  375.06   21.90
   3   8  -2  359.86   13.00
  -3   8   2  353.76   21.70
   3   8  -2  336.77   16.10
  -3   8   2  373.96   21.50
  -2  -8   2  125.59    7.30
   2  -8  -2  115.89   11.80
  -2  -8   2  137.39   13.00
  -2  -8   2  126.19   14.70
  -2  -8   2  131.29    6.80
  -2  -8   2  137.69   16.80
   2  -8  -2  116.99    6.30
   2   8  -2  122.99    5.90
  -2   8   2  149.29   17.50
  -2   8   2  130.49    5.90
  -2   8   2  129.59    7.30
  -2   8   2  133.29    4.70
   2   8  -2  145.89    6.00
   2   8  -2  132.19   17.50
  -2   8   2  129.89   15.60
   2   8  -2  122.29    6.80
   2   8  -2  127.19   12.70
  -2   8   2  126.19   14.60
   2   8  -2  125.69    7.60
  -1  -8   2  666.13   28.70
   1  -8  -2  689.73   24.00
   1  -8  -2  668.13   27.40
  -1  -8   2  669.33   24.40
  -1  -8   2  667.53   25.50
   1  -8  -2  677.53   23.00
  -1  -8   2  699.93   23.30
  -1  -8   2  675.73   26.80
  -1  -8   2  720.83   23.40
   1  -8  -2  679.43   21.50
   1  -8  -2  671.23   23.80
  -1   8   2  696.13   26.50
   1   8  -2  695.53   23.20
   1   8  -2  690.83   22.80
  -1   8   2  661.63   21.60
  -1   8   2  696.73   23.10
   1   8  -2  693.63   22.30
  -1   8   2  738.33   28.90
  -1   8   2  693.13   22.60
   1   8  -2  673.43   25.60
  -1   8   2  681.63   26.90
   1   8  -2  673.43   27.40
   1   8  -2  658.13   22.70
   0  -8  -2  618.44   20.80
   0  -8  -2  569.34   19.30
   0  -8  -2  586.24   20.40
   0  -8   2  624.64   20.70
   0  -8  -2  566.94   25.20
   0  -8   2  605.94   20.50
   0  -8   2  596.14   22.80
   0  -8  -2  588.44   24.40
   0  -8  -2  592.14   21.70
   0  -8   2  586.14   25.50
   0  -8   2  569.54   20.70
   0   8   2  617.84   26.30
   0   8   2  612.24   19.30
   0   8   2  606.04   20.00
   0   8   2  593.34   23.80
   0   8   2  612.74   20.60
   0   8  -2  602.94   24.80
   0   8  -2  572.24   23.50
   0   8  -2  588.24   19.50
   0   8   2  604.64   19.90
   0   8  -2  595.84   20.10
   0   8  -2  618.94   20.50
   0   8   2  607.84   24.60
  -1  -8  -2  549.25   19.40
  -1  -8  -2  541.85   24.60
  -1  -8  -2  530.35   23.60
   1  -8   2  539.35   24.10
   1  -8   2  556.24   17.10
   1  -8   2  543.35   21.60
   1  -8   2  543.45   19.00
  -1  -8  -2  546.25   19.20
  -1  -8  -2  555.34   21.20
   1  -8   2  546.55   17.00
   1  -8   2  577.04   18.90
   1   8   2  535.45   19.10
  -1   8  -2  520.95   18.50
  -1   8  -2  528.05   23.20
  -1   8  -2  550.64   17.90
  -1   8  -2  574.34   24.50
  -1   8  -2  564.64   19.00
   1   8   2  535.75   18.50
   1   8   2  542.65   22.00
   1   8   2  565.64   25.90
   1   8   2  569.94   18.40
  -1   8  -2  527.85   22.60
   1   8   2  551.04   24.10
   1   8   2  541.15   18.00
   2  -8   2  566.04   20.20
  -2  -8  -2  582.94   21.40
  -2  -8  -2  620.74   24.00
  -2  -8  -2  589.14   26.70
   2  -8   2  578.84   25.70
  -2  -8  -2  594.94   25.30
  -2  -8  -2  605.24   21.00
   2  -8   2  618.94   20.40
  -2   8  -2  632.34   25.40
   2   8   2  604.94   20.90
  -2   8  -2  599.04   20.20
   2   8   2  610.74   26.30
  -2   8  -2  605.14   20.40
  -2   8  -2  607.54   19.60
  -2   8  -2  594.64   24.50
   2   8   2  598.94   20.50
   2   8   2  598.84   22.90
   2   8   2  619.24   20.00
   2   8   2  591.34   19.90
  -2   8  -2  606.74   25.70
  -3  -8  -2   66.49   13.10
   3  -8   2   59.79   11.40
  -3  -8  -2   74.49   10.60
   3  -8   2   80.09    4.10
  -3  -8  -2   61.79    6.20
  -3  -8  -2   83.59   12.10
   3   8   2   69.39    7.90
  -3   8  -2   82.49   11.00
  -3   8  -2   66.99   11.20
  -3   8  -2   64.39    9.80
   3   8   2   72.29   12.10
  -3   8  -2   54.39    4.50
  -4  -8  -2  242.88   10.60
  -4  -8  -2  267.97   31.70
  -4  -8  -2  233.88   20.00
   4  -8   2  254.37    9.50
   4  -8   2  214.08    9.10
   4   8   2  237.98    8.80
   4   8   2  230.58   22.50
  -4   8  -2  216.18    8.20
  -4   8  -2  222.18    9.20
  -4   8  -2  253.17   19.10
  -4   8  -2  193.28   20.60
   4   8   2  220.88   13.10
  -4   8  -2  211.78   17.10
  -5  -8  -2    6.60   15.00
   5  -8   2    9.40    2.20
  -5  -8  -2   15.10    4.50
  -5  -8  -2    5.70   17.00
  -5  -8  -2    9.00   13.10
  -5   8  -2   20.30   10.50
   5   8   2   12.50   15.00
  -5   8  -2   12.30    2.10
  -5   8  -2    9.30    2.80
   5   8   2   12.60    2.70
  -5   8  -2   28.50   12.40
  -5   8  -2   15.80   14.20
  -6  -8  -2   64.79   18.30
  -6  -8  -2   58.19    9.00
  -6  -8  -2   62.99   19.10
  -6  -8  -2   49.80   20.50
  -6   8  -2   63.59   10.80
   6   8   2   49.20   18.40
  -6   8  -2   79.29   14.40
  -6   8  -2   62.39   18.60
  -6   8  -2   52.89   18.00
  -6  -9   2   97.59   25.30
  -6  -9   2  110.09   21.00
  -6  -9   2   76.29   23.20
  -6  -9   2  102.29   21.20
  -6   9   2  110.79   20.70
   6   9  -2   80.39   20.80
  -6   9   2  123.89   22.30
  -5  -9   2   13.40   18.00
  -5  -9   2    1.20   19.00
   5  -9  -2   18.70    3.70
  -5  -9   2    8.10   15.80
  -5  -9   2   16.40   17.00
   5   9  -2    7.30    8.00
   5   9  -2   17.70    3.00
  -5   9   2   14.70   17.00
   5   9  -2   14.30   17.30
  -5   9   2   16.70   16.60
  -5   9   2   14.80   13.50
  -4  -9   2  302.97   26.30
  -4  -9   2  292.37   29.10
   4  -9  -2  267.27   23.90
   4  -9  -2  271.57   12.00
  -4  -9   2  327.67   26.30
  -4   9   2  290.37   20.40
   4   9  -2  316.67   25.60
  -4   9   2  334.77   26.10
   4   9  -2  293.67   16.30
  -4   9   2  282.47   11.80
  -4   9   2  292.57   25.00
   4   9  -2  313.47   10.90
  -3  -9   2   13.00   21.40
  -3  -9   2   29.40   15.00
   3  -9  -2   34.00   13.10
  -3  -9   2   37.50   12.10
  -3   9   2   54.59   14.50
  -3   9   2   42.70   13.70
  -3   9   2   33.30   10.70
   3   9  -2   42.20    8.70
  -3   9   2   38.70    2.20
   3   9  -2   39.60   14.00
  -3   9   2   29.80    4.60
  -2  -9   2  416.06   24.10
   2  -9  -2  469.65   15.40
  -2  -9   2  407.56   22.10
  -2  -9   2  388.46   27.00
  -2  -9   2  401.46   20.90
   2  -9  -2  391.66   23.60
  -2   9   2  414.56   23.10
  -2   9   2  402.56   13.20
   2   9  -2  411.76   19.90
   2   9  -2  386.36   14.20
  -2   9   2  463.25   26.30
   2   9  -2  387.56   14.40
  -2   9   2  416.56   15.00
  -2   9   2  412.26   15.20
  -2   9   2  397.36   21.80
   2   9  -2  397.86   24.10
  -1  -9   2   90.69   14.40
  -1  -9   2   97.29   12.50
   1  -9  -2  103.59    9.10
  -1  -9   2  100.49   10.80
   1  -9  -2   77.49    5.60
   1  -9  -2   82.29   13.00
   1  -9  -2   98.69    3.60
  -1  -9   2   99.89    9.30
  -1   9   2   81.09    5.50
  -1   9   2   84.09    6.20
  -1   9   2   90.89    5.60
   1   9  -2   97.09    4.80
  -1   9   2  115.79   14.40
  -1   9   2   87.79   11.70
  -1   9   2   78.99   11.20
   1   9  -2   84.09   10.00
   1   9  -2   98.69   12.50
   1   9  -2   88.89    6.60
   1   9  -2   81.19    6.30
   0  -9   2  302.77   23.40
   0  -9  -2  288.97   22.10
   0  -9  -2  330.97   16.70
   0  -9   2  333.37   12.40
   0  -9  -2  312.87   14.70
   0  -9  -2  318.97   21.10
   0  -9   2  310.47   14.80
   0  -9   2  311.77   18.20
   0  -9  -2  326.07   10.80
   0   9   2  349.27   23.90
   0   9   2  314.07   11.00
   0   9  -2  303.47   11.60
   0   9  -2  300.17   20.40
   0   9  -2  328.27   13.10
   0   9   2  329.17   20.90
   0   9   2  330.77   19.30
   0   9   2  316.77   13.30
   0   9  -2  315.27   19.30
   1  -9   2  227.48    9.10
  -1  -9  -2  210.18   15.80
   1  -9   2  220.48   16.80
   1  -9   2  225.78    7.00
   1  -9   2  217.38    6.90
  -1  -9  -2  225.48   19.90
   1  -9   2  219.58   21.10
  -1  -9  -2  204.28   21.30
  -1  -9  -2  213.58    8.20
   1   9   2  205.48    9.70
  -1   9  -2  197.78   18.60
  -1   9  -2  195.08   18.00
  -1   9  -2  229.18   20.70
   1   9   2  204.08   16.70
   1   9   2  235.08   22.80
  -1   9  -2  195.28    9.30
   1   9   2  200.48    8.10
  -1   9  -2  217.58    9.50
   1   9   2  211.58   19.90
   2  -9   2   -3.10   12.80
  -2  -9  -2    4.60   13.80
  -2  -9  -2    2.90   10.20
  -2  -9  -2   10.60   11.40
  -2   9  -2    1.10   11.40
  -2   9  -2   13.50    1.80
   2   9   2    3.10   12.20
  -2   9  -2    9.80   10.70
   2   9   2    5.70    8.60
  -2   9  -2   17.20   12.30
  -3  -9  -2  287.67   23.50
  -3  -9  -2  298.37   21.70
   3  -9   2  262.37   10.60
   3  -9   2  243.68   22.90
   3   9   2  275.07   23.50
  -3   9  -2  263.77    9.50
  -3   9  -2  308.57   22.10
  -3   9  -2  267.07   19.80
   3   9   2  277.87   16.70
  -3   9  -2  257.17   23.00
   4  -9   2    0.40   14.90
   4  -9   2   14.40    5.90
  -4  -9  -2   -1.80   16.00
  -4  -9  -2    8.50   26.80
  -4  -9  -2   -7.00   17.10
  -4   9  -2    2.50    1.90
   4   9   2    2.40    8.30
   4   9   2    1.80   14.60
  -4   9  -2   11.80   13.20
  -4   9  -2   -7.10   15.00
  -4   9  -2   -4.10    2.90
  -5  -9  -2  129.99   20.70
  -5  -9  -2  177.18   19.60
  -5  -9  -2  145.89   17.70
  -5   9  -2  129.29   16.20
   5   9   2  140.09   20.50
   5   9   2  137.29   12.30
  -5   9  -2  167.98   22.40
  -5   9  -2  164.38   19.10
  -5 -10   2   62.09   21.50
  -5 -10   2   69.09   21.20
  -5 -10   2   58.69   23.40
  -5 -10   2   66.29   21.00
  -5  10   2   78.79   21.50
  -5  10   2  101.59   21.80
   5  10  -2   45.60   20.90
   4 -10  -2   18.30   18.00
  -4 -10   2   27.90   17.00
  -4 -10   2   27.90   18.20
  -4 -10   2   29.60   18.00
  -4 -10   2   30.70   20.60
  -4  10   2   35.40   18.90
  -4  10   2   31.10   13.50
   4  10  -2   26.90   17.90
  -4  10   2   39.00   17.70
   4  10  -2   33.60   10.50
  -3 -10   2  239.48   23.60
  -3 -10   2  225.88   30.40
  -3 -10   2  259.37   26.40
   3 -10  -2  198.08   26.30
  -3  10   2  233.68   25.50
  -3  10   2  237.68   11.10
   3  10  -2  234.48   18.60
  -3  10   2  222.58   21.60
   3  10  -2  248.18   27.00
  -3  10   2  282.27   29.70
  -2 -10   2    5.30   11.30
  -2 -10   2    9.70   14.60
  -2 -10   2   14.90   12.90
   2 -10  -2   -0.40   15.00
  -2  10   2   12.40    1.80
   2  10  -2   13.00   14.80
  -2  10   2    6.80   12.90
  -2  10   2   19.10   15.90
   2  10  -2   12.40   10.50
  -2  10   2    4.00    3.80
  -2  10   2    6.30   12.40
  -1 -10   2  388.26   25.90
   1 -10  -2  382.06   19.70
   1 -10  -2  325.57   27.50
  -1 -10   2  366.56   28.40
  -1 -10   2  360.96   19.40
  -1 -10   2  378.96   22.50
   1 -10  -2  380.86   12.40
  -1  10   2  379.56   15.00
   1  10  -2  371.16   13.50
  -1  10   2  371.96   12.70
   1  10  -2  379.66   25.60
  -1  10   2  415.56   28.80
   1  10  -2  401.26   22.50
  -1  10   2  372.36   24.90
   0 -10   2  165.08   13.50
   0 -10   2  156.28    6.30
   0 -10   2  175.68   18.60
   0 -10   2  171.18   17.80
   0 -10  -2  148.79   16.90
   0 -10  -2  170.68    6.40
   0 -10  -2  183.58   16.80
   0  10   2  194.38   22.00
   0  10   2  151.18    7.00
   0  10   2  212.18   26.90
   0  10  -2  176.98   14.20
   0  10   2  178.78   19.50
   0  10   2  176.78   10.10
   0  10  -2  169.18   21.40
   0  10  -2  176.18    7.20
   0  10  -2  195.38   20.10
   1 -10   2  164.18    8.30
  -1 -10  -2  187.28   23.40
   1 -10   2  180.68   18.90
  -1 -10  -2  169.38   18.20
   1 -10   2  169.78   17.90
  -1 -10  -2  176.28    6.70
  -1 -10  -2  147.59   17.60
   1  10   2  170.48   19.00
  -1  10  -2  174.88    7.70
   1  10   2  143.89   31.20
   1  10   2  150.18    7.20
  -1  10  -2  172.28   10.40
   1  10   2  179.78   22.80
  -1  10  -2  169.98   21.40
   2 -10   2  456.95   15.60
   2 -10   2  393.56   30.10
  -2 -10  -2  400.06   14.40
  -2 -10  -2  430.66   27.20
  -2 -10  -2  417.56   23.70
  -2  10  -2  458.55   28.30
   2  10   2  407.76   22.70
   2  10   2  426.56   28.40
  -2  10  -2  424.56   17.30
  -2  10  -2  400.76   14.20
  -2  10  -2  424.76   26.40
  -2  10  -2  412.06   25.80
   3 -10   2    0.20   17.40
  -3 -10  -2   -5.00   18.50
  -3 -10  -2  -14.30   14.40
  -3 -10  -2    7.00   15.10
  -3  10  -2   -1.60    4.10
  -3  10  -2   -0.50   13.30
  -3  10  -2   -3.80   14.50
  -3  10  -2   16.10   15.70
  -3  10  -2    7.30    2.50
   3  10   2    4.70   16.80
   3  10   2    2.40   10.30
  -4 -10  -2  194.48   18.70
  -4 -10  -2  215.28   21.40
  -4 -10  -2  195.38   23.70
   4 -10   2  174.88   21.40
  -4  10  -2  169.28   18.80
   4  10   2  189.08   21.10
  -4  10  -2  224.48   26.40
   4  10   2  180.18   17.40
  -4  10  -2  189.98   24.20
  -3 -11   2   -9.80   22.50
  -3 -11   2   -2.40   17.60
   3 -11  -2  -10.30   21.40
  -3 -11   2   -6.60   19.10
  -3 -11   2    7.90   20.50
  -3  11   2   -4.30   15.80
   3  11  -2  -12.50   18.50
   3  11  -2    4.00   12.90
  -3  11   2    2.00   18.70
  -2 -11   2  196.48   21.70
  -2 -11   2  204.68   17.60
  -2 -11   2  194.08   20.80
  -2 -11   2  191.78   23.50
   2 -11  -2  158.88   21.80
  -2  11   2  176.68   27.60
   2  11  -2  186.68   22.20
   2  11  -2  183.78   20.70
  -2  11   2  164.78   18.00
  -2  11   2  149.79   17.30
   1 -11  -2   76.69    9.20
   1 -11  -2   63.59   19.80
  -1 -11   2   85.39   15.10
  -1 -11   2   65.99   20.40
   1 -11  -2   70.19   12.00
  -1 -11   2   77.59   12.80
  -1  11   2   61.29   15.10
  -1  11   2   49.70    6.90
  -1  11   2  114.19   21.20
  -1  11   2   77.69   16.50
   1  11  -2   72.29   17.50
   0 -11   2   82.79   20.40
   0 -11   2   85.19   14.50
   0 -11  -2   60.19   20.10
   0 -11  -2   70.39   12.90
   0 -11   2   82.09   10.60
   0  11   2   51.79    5.10
   0  11   2   83.19   20.10
   0  11  -2   60.59   14.40
   0  11  -2   61.59    5.40
   0  11   2   73.09   16.80
   0  11  -2   51.49   15.60
   0  11   2   73.09   14.80
  -1 -11  -2   72.99   22.30
   1 -11   2   72.89   21.30
   1 -11   2  103.69   14.70
  -1 -11  -2  103.49   14.20
  -1 -11  -2  100.29    7.10
  -1 -11  -2   91.89   17.90
  -1  11  -2   67.99    9.30
   1  11   2   87.19   17.60
  -1  11  -2   99.59   15.70
  -1  11  -2   92.29    5.70
  -1  11  -2   91.79   17.30
  -2 -11  -2    3.10   14.70
   2 -11   2  -10.80   20.80
  -2 -11  -2    6.30   17.10
  -2 -11  -2  -20.40   21.20
   2  11   2   15.50   18.90
  -2  11  -2    7.60   16.60
   2  11   2    5.20   12.50
  -2  11  -2    4.70   15.60
   3 -11   2   99.29   23.50
  -3 -11  -2  110.49   20.70
  -3 -11  -2  108.69   17.70
  -3 -11  -2   89.99   25.00
  -3  11  -2  133.99   20.70
   3  11   2  117.99   14.40
   3  11   2  117.89   21.60
  -3  11  -2  108.39   17.90
   0 -12   2   30.00   25.50
   0 -12   2   36.00   17.30
   0 -12  -2   14.50   24.30
   0 -12  -2   31.60   15.30
   0  12  -2   35.70   16.90
   0  12   2   51.09   17.40
  -9   0   3    9.80   23.00
  -9   0   3   13.90   19.90
  -9   0   3   -1.50   20.20
  -9   0   3    3.80   13.00
  -9   0   3    1.80   21.10
  -8   0   3   -2.00    8.10
  -8   0   3    2.90   15.10
  -8   0   3    8.60    9.60
  -8   0   3    1.80   12.90
  -7   0   3    0.30    6.60
  -7   0   3   -3.90   10.40
  -7   0   3   -4.40    9.60
  -7   0   3   -0.30    7.30
  -7   0   3  -15.40   11.50
  -6   0   3    2.60    8.50
  -6   0   3   -5.40    5.20
  -6   0   3    6.80    5.70
  -6   0   3   -0.20    7.40
  -6   0   3    3.10    8.20
  -5   0   3   -9.00    4.20
  -5   0   3   -5.40    4.60
  -5   0   3   -3.80    5.20
  -5   0   3   -2.90    5.80
  -5   0   3   -5.40    6.40
  -4   0   3    2.00    5.00
  -4   0   3   -0.30    0.70
  -4   0   3   -1.60    3.90
   4   0  -3    1.10    0.90
  -4   0   3  -12.80    4.40
  -3   0   3   -1.70    0.60
   3   0  -3   -1.00    0.80
   3   0  -3    0.30    0.60
   3   0  -3   -0.70    0.60
  -3   0   3   -1.40    0.50
   3   0  -3    0.40    0.60
  -3   0   3   -5.10    3.20
  -3   0   3   -1.00    0.60
  -3   0   3   -2.40    3.40
  -2   0   3   -0.60    0.50
  -2   0   3   -0.10    0.60
  -2   0   3    0.70    0.60
  -2   0   3    0.60    0.80
   2   0  -3   -0.10    0.70
  -2   0   3   -2.20    0.80
   2   0  -3    0.20    0.50
   2   0  -3    0.60    0.50
   2   0  -3    0.10    0.70
   1   0  -3    0.40    0.50
   1   0  -3    1.00    0.30
   1   0  -3   -0.20    0.60
  -1   0   3    0.00    0.30
  -1   0   3    0.80    0.60
   1   0  -3    0.70    0.30
   1   0  -3    0.40    0.50
   1   0  -3    1.00    0.50
  -1   0   3    0.30    0.30
  -1   0   3    0.70    0.70
  -1   0   3    0.60    0.60
  -1   0   3   -0.10    0.60
  -1   0  -3   -0.20    0.70
  -1   0  -3   -0.40    0.70
  -1   0  -3   -0.20    0.60
   1   0   3   -0.70    0.70
   1   0   3    0.20    0.60
   1   0   3   -0.30    0.50
  -1   0  -3    0.50    0.60
  -1   0  -3   -0.30    0.60
   1   0   3   -0.40    0.70
  -1   0  -3    0.80    0.60
   1   0   3   -0.30    0.60
  -1   0  -3   -0.10    0.70
  -2   0  -3    0.70    2.30
   2   0   3    0.90    0.80
  -2   0  -3   -1.10    0.60
  -2   0  -3   -1.10    0.70
   2   0   3   -1.20    0.70
  -2   0  -3    0.40    0.70
  -2   0  -3    0.60    2.50
   2   0   3   -0.40    0.60
   2   0   3   -0.80    0.70
  -2   0  -3   -0.70    0.80
  -3   0  -3    0.40    0.90
   3   0   3    0.30    0.80
  -3   0  -3    2.40    3.60
  -3   0  -3   -1.20    3.60
  -3   0  -3    1.80    0.70
   3   0   3   -0.10    0.70
  -3   0  -3    0.00    2.90
   3   0   3    2.60    1.00
   3   0   3    0.80    0.70
  -4   0  -3   -1.60    1.00
  -4   0  -3   -5.10    3.60
  -4   0  -3    1.00    4.50
   4   0   3    3.80    1.10
   4   0   3    0.10    0.90
  -4   0  -3    5.70    5.30
  -5   0  -3   -1.70    1.00
  -5   0  -3    0.70    6.30
   5   0   3   -2.30    1.30
   5   0   3   -2.40    1.00
   5   0   3   -1.30    1.00
  -5   0  -3   -4.00    6.70
  -5   0  -3   -2.50    4.20
  -5   0  -3   -3.70    5.80
  -5   0  -3   -2.10    4.40
  -6   0  -3    3.40    9.30
   6   0   3   -2.20    1.00
   6   0   3    1.20    1.30
  -6   0  -3   -0.50    5.10
  -6   0  -3    6.00    7.40
  -6   0  -3   -1.30    5.70
  -6   0  -3    9.60    9.00
   6   0   3    3.90    1.60
  -7   0  -3   -2.50    6.90
   7   0   3   -3.90    1.50
   7   0   3    0.20    1.20
  -7   0  -3   -6.80   11.70
  -7   0  -3   -1.10   11.20
  -7   0  -3   -1.60    9.60
  -8   0  -3    5.40    8.10
  -8   0  -3    4.60   17.20
  -8   0  -3    3.80   14.20
  -8   0  -3    3.80   12.70
  -9  -1   3   -4.50   20.20
  -9  -1   3    9.00   21.60
  -9  -1   3    0.30   24.70
  -9   1   3   -5.20   13.80
  -9   1   3    4.30   19.90
  -9   1   3    5.00   17.30
  -9   1   3    9.70   19.80
  -8  -1   3    1.90   13.10
  -8  -1   3  -12.60   17.10
  -8  -1   3    1.30    9.40
  -8  -1   3    5.50   15.10
  -8   1   3   -3.60   10.50
  -8   1   3   -0.90   13.80
  -8   1   3   -6.20   13.00
  -8   1   3   -2.90   14.80
  -8   1   3   -2.20    9.80
  -8   1   3    4.50   16.90
  -7  -1   3    0.40   11.90
  -7  -1   3    1.60    9.60
  -7  -1   3    8.00    7.10
  -7  -1   3    5.50   10.50
  -7  -1   3    0.70    5.70
  -7   1   3    3.40   11.30
  -7   1   3   11.10   12.60
  -7   1   3    3.90    9.90
  -7   1   3    1.50    8.10
   7   1  -3    0.80    1.20
  -7   1   3    1.50   10.60
  -7   1   3   -1.20    7.80
  -6  -1   3    2.70    5.40
  -6  -1   3    2.70    9.00
  -6  -1   3    2.00    0.90
  -6  -1   3   -1.90    7.50
  -6  -1   3    1.30    1.10
  -6  -1   3    4.30    0.90
  -6  -1   3    0.90    8.20
  -6  -1   3    5.60    5.30
  -6   1   3    2.50    9.80
   6   1  -3    3.00    1.50
  -6   1   3    2.90    6.40
  -6   1   3    6.20    6.30
   6   1  -3    3.10    1.50
  -6   1   3    1.60    8.20
  -6   1   3    5.20    7.10
  -6   1   3   -0.70    7.70
   6   1  -3    2.60    1.10
  -5  -1   3   10.00    1.40
  -5  -1   3    5.00    4.40
  -5  -1   3    7.30    1.00
  -5  -1   3    5.00    6.10
  -5  -1   3    8.00    5.80
  -5  -1   3   11.80    7.40
  -5   1   3   11.80    4.90
  -5   1   3    8.10    6.20
  -5   1   3    2.30    5.80
  -5   1   3   10.70    5.40
   5   1  -3    6.60    1.30
  -5   1   3   -1.20    5.30
  -5   1   3   17.50    7.70
  -4  -1   3    1.50    0.70
  -4  -1   3    1.50    1.10
  -4  -1   3    6.20    5.30
  -4  -1   3    1.00    3.70
  -4  -1   3   -2.20    4.70
  -4  -1   3    0.80    4.20
  -4  -1   3    2.00    0.70
   4   1  -3    4.20    1.00
   4   1  -3    2.90    1.30
  -4   1   3   -0.70    3.60
  -4   1   3    8.00    5.80
   4   1  -3    5.00    1.10
  -4   1   3    3.20    3.90
   4   1  -3    5.10    1.20
  -4   1   3   -1.70    4.20
  -4   1   3    0.60    4.50
  -3  -1   3   61.69    6.40
   3  -1  -3   63.29    2.10
  -3  -1   3   63.39    5.30
  -3  -1   3   57.79    2.20
  -3  -1   3   59.09    2.70
  -3  -1   3   56.59    5.10
  -3  -1   3   60.49    2.30
  -3  -1   3   62.39    6.10
  -3   1   3   70.79    7.20
   3   1  -3   63.69    2.90
   3   1  -3   58.49    2.60
  -3   1   3   59.59    5.50
  -3   1   3   51.59    5.80
   3   1  -3   61.79    2.70
  -3   1   3   58.39    2.50
   3   1  -3   66.89    2.70
   2  -1  -3   26.00    1.50
  -2  -1   3   31.80    1.60
  -2  -1   3   24.40    3.00
  -2  -1   3   25.00    3.10
  -2  -1   3   28.70    1.80
   2  -1  -3   33.30    1.70
   2   1  -3   30.70    1.80
   2   1  -3   29.40    1.50
  -2   1   3   30.30    3.00
   2   1  -3   29.50    1.70
  -2   1   3   34.00    1.40
   2   1  -3   24.30    1.90
  -2   1   3   26.50    1.50
  -2   1   3   28.10    1.70
  -2   1   3   25.70    1.40
  -1  -1   3   72.59    2.70
  -1  -1   3   68.69    2.90
  -1  -1   3   71.29    2.90
  -1  -1   3   74.69    2.90
  -1  -1   3   79.59    3.40
   1  -1  -3   72.79    2.70
   1  -1  -3   71.49    2.70
   1  -1  -3   74.19    2.40
   1  -1  -3   75.49    3.10
  -1  -1   3   72.79    2.80
   1  -1  -3   71.49    2.70
  -1   1   3   68.89    2.40
   1   1  -3   73.49    2.80
   1   1  -3   71.19    2.80
  -1   1   3   73.49    2.70
  -1   1   3   74.79    2.70
   1   1  -3   68.59    3.10
  -1   1   3   76.99    3.20
   1   1  -3   74.09    2.90
  -1   1   3   71.89    2.70
   1   1  -3   71.19    2.90
  -1   1   3   72.29    2.40
   1   1  -3   69.99    2.60
   0  -1  -3  733.53   23.30
   0  -1   3  772.82   23.30
   0  -1   3  763.32   23.30
   0  -1   3  761.32   23.20
   0  -1  -3  769.42   23.30
   0  -1  -3  738.33   23.20
   0  -1   3  697.03   23.20
   0  -1   3  821.92   23.90
   0  -1  -3  717.93   23.20
   0  -1  -3  768.02   23.90
   0  -1  -3  731.43   23.10
   0   1  -3  733.33   23.10
   0   1  -3  774.72   23.30
   0   1   3  752.62   23.40
   0   1   3  775.12   23.30
   0   1   3  727.93   23.20
   0   1   3  744.63   23.20
   0   1  -3  767.92   23.30
   0   1  -3  759.32   23.20
   0   1   3  747.83   23.10
   0   1   3  766.62   23.30
   0   1  -3  720.13   23.50
  -1  -1  -3  852.81   26.60
   1  -1   3  864.81   26.50
   1  -1   3  866.61   26.60
  -1  -1  -3  853.41   26.70
  -1  -1  -3  846.92   26.50
   1  -1   3  875.41   26.60
  -1  -1  -3  862.51   26.60
   1  -1   3  867.41   26.50
  -1  -1  -3  866.81   26.60
   1   1   3  873.21   26.60
   1   1   3  833.52   26.70
   1   1   3  954.90   27.00
  -1   1  -3  853.61   26.50
   1   1   3  863.01   26.60
   1   1   3  831.02   26.40
   1   1   3  854.31   26.50
  -1   1  -3  858.81   26.50
  -1   1  -3  850.41   26.60
  -1   1  -3  859.21   26.60
  -1   1  -3  791.32   26.30
   2  -1   3  109.59    4.10
   2  -1   3  107.29    4.10
   2  -1   3  111.09    3.80
  -2  -1  -3  108.79    5.80
  -2  -1  -3  109.49    5.70
   2  -1   3  112.99    3.80
  -2  -1  -3  105.69    4.30
  -2  -1  -3  108.09    4.10
  -2   1  -3  112.69    3.90
   2   1   3  104.69    4.10
   2   1   3   97.29    5.00
  -2   1  -3  105.09    3.90
   2   1   3  114.39    4.20
   2   1   3  113.59    3.70
  -2   1  -3  106.49    4.10
  -2   1  -3   98.09    5.60
   2   1   3  110.29    4.10
  -3  -1  -3   -1.90    3.50
  -3  -1  -3   -2.20    1.00
  -3  -1  -3    1.30    0.60
   3  -1   3   -3.20    1.40
  -3  -1  -3    3.10    3.50
   3  -1   3   -0.80    0.90
  -3  -1  -3   -0.50    0.90
   3  -1   3    1.80    0.70
  -3  -1  -3   -1.60    3.40
   3   1   3    1.70    1.00
   3   1   3    0.70    0.60
  -3   1  -3    0.10    3.40
  -3   1  -3    2.00    3.40
  -3   1  -3   -0.10    0.70
  -3   1  -3    0.50    3.10
  -3   1  -3    0.80    2.50
   3   1   3   -0.20    0.90
   3   1   3    2.40    0.90
  -4  -1  -3  109.79    3.70
  -4  -1  -3   93.99    9.00
  -4  -1  -3  104.89    4.80
   4  -1   3  104.59    4.20
   4  -1   3  101.19    4.80
  -4  -1  -3  106.39    8.00
  -4  -1  -3   99.19    7.90
  -4  -1  -3  101.79    9.30
   4  -1   3  106.29    3.80
   4  -1   3   94.19    3.70
  -4   1  -3   87.39    7.50
   4   1   3  105.39    3.70
  -4   1  -3  103.49    3.70
  -4   1  -3   98.09    6.10
  -4   1  -3  100.29    8.50
  -4   1  -3  105.89    9.10
   4   1   3   95.29    4.20
   4   1   3  100.89    4.50
   4   1   3  106.09    4.60
   4   1   3   97.29    4.20
  -5  -1  -3   22.60    2.90
   5  -1   3   27.10    1.80
  -5  -1  -3   21.30    5.50
  -5  -1  -3   30.60    6.80
  -5  -1  -3   26.20    1.80
  -5  -1  -3   31.50    6.20
  -5  -1  -3   25.40    7.20
   5  -1   3   26.60    1.70
   5   1   3   24.30    2.50
  -5   1  -3   21.10    5.40
  -5   1  -3   23.40    3.80
   5   1   3   36.20    2.60
  -5   1  -3   28.50    6.30
   5   1   3   27.90    2.30
  -5   1  -3   31.50    7.10
  -6  -1  -3    0.40    7.40
  -6  -1  -3    5.90    9.00
  -6  -1  -3   -1.20    0.80
  -6  -1  -3   -4.30    2.00
  -6  -1  -3   -3.60    8.10
  -6  -1  -3   -3.50    6.50
   6  -1   3   -1.10    0.90
   6   1   3   -2.90    1.50
  -6   1  -3   -0.80    9.10
  -6   1  -3   -5.80    6.30
  -6   1  -3    2.10    8.60
  -6   1  -3   -3.10    8.00
  -7  -1  -3    1.00    0.90
  -7  -1  -3    3.10    7.70
  -7  -1  -3    7.30   11.90
  -7  -1  -3    5.10   11.00
  -7  -1  -3    4.30    9.80
  -7  -1  -3    3.50    2.00
   7   1   3    6.10    2.90
   7   1   3    0.00    1.40
   7   1   3   -0.70    1.90
  -7   1  -3   12.40   10.00
  -7   1  -3   11.10   11.90
  -7   1  -3    3.10    8.10
  -7   1  -3    4.20   11.40
  -8  -1  -3   12.80   15.90
  -8  -1  -3    4.60    8.10
  -8  -1  -3   13.70   12.40
  -8  -1  -3    8.30   15.60
   8   1   3    7.70    2.10
  -8   1  -3   13.70   14.80
   8   1   3    4.60    2.20
  -8   1  -3    5.20   13.10
  -8   1  -3    6.60   14.90
  -8   1  -3   10.40    9.90
  -8   1  -3   11.20   19.70
  -8  -2   3    3.20    9.20
  -8  -2   3    1.60   13.90
  -8  -2   3   -1.40    9.00
  -8  -2   3   -0.40   17.50
  -8  -2   3    4.50   15.50
  -8   2   3    3.40   16.60
  -8   2   3   10.80   14.20
  -8   2   3    4.50   14.30
   8   2  -3    2.30    1.80
  -8   2   3    3.50   13.30
   8   2  -3   -4.30    2.30
  -8   2   3    6.40   11.30
  -8   2   3   -1.50   11.70
  -7  -2   3   29.20   10.60
  -7  -2   3   23.20    7.10
  -7  -2   3   20.50   13.40
  -7  -2   3   24.10    2.30
  -7  -2   3   27.50    8.20
  -7  -2   3   34.70   12.50
   7   2  -3   26.20    3.30
  -7   2   3   28.80   10.60
  -7   2   3   30.70   10.30
  -7   2   3   26.10   12.90
  -7   2   3   35.70    9.30
  -7   2   3   29.00    9.10
   7   2  -3   26.40    2.40
  -7   2   3   20.10   10.70
  -6  -2   3    3.50    6.90
  -6  -2   3    4.10    5.30
  -6  -2   3    5.70    1.80
  -6  -2   3    2.30    9.70
  -6  -2   3   -2.60    8.10
  -6  -2   3    0.60    9.30
  -6   2   3   -0.40    6.70
   6   2  -3    5.10    1.50
  -6   2   3   -4.20    7.30
   6   2  -3    6.90    1.30
  -6   2   3    0.30    7.60
   6   2  -3    5.60    1.40
  -6   2   3    4.40    9.70
  -6   2   3    3.20    7.40
  -6   2   3   10.40    7.80
  -5  -2   3   40.90    2.20
  -5  -2   3   38.20    7.10
  -5  -2   3   43.30    6.10
  -5  -2   3   46.10    2.90
  -5  -2   3   44.50    8.20
  -5  -2   3   41.80    6.50
  -5   2   3   49.90    6.20
   5   2  -3   47.80    3.00
   5   2  -3   48.90    2.90
  -5   2   3   55.79    8.20
  -5   2   3   42.10    6.10
  -5   2   3   38.60    6.30
   5   2  -3   39.90    2.00
  -5   2   3   42.40    6.10
  -5   2   3   37.40    6.60
   5   2  -3   47.80    2.70
  -4  -2   3   -1.90    5.20
  -4  -2   3   -6.30    4.70
  -4  -2   3    0.40    1.40
  -4  -2   3   -0.80    4.60
  -4  -2   3    4.20    5.60
  -4  -2   3    0.80    0.60
   4   2  -3    1.70    1.30
   4   2  -3   -0.90    0.90
  -4   2   3   -6.10    3.80
   4   2  -3   -0.20    0.50
  -4   2   3   -0.90    4.20
  -4   2   3    2.10    5.60
  -4   2   3    0.00    4.20
   4   2  -3    0.90    1.10
  -3  -2   3   -0.60    3.50
  -3  -2   3   -4.40    4.10
  -3  -2   3   -6.90    3.80
  -3  -2   3   -2.30    4.20
  -3  -2   3    0.60    0.50
  -3   2   3   -3.00    3.20
   3   2  -3   -0.30    1.10
  -3   2   3    3.40    4.20
   3   2  -3   -1.80    1.00
  -2  -2   3   21.60    3.40
  -2  -2   3   20.50    1.90
  -2  -2   3   25.00    3.50
   2  -2  -3   19.80    1.50
  -2  -2   3   23.70    3.40
  -2  -2   3   23.30    1.20
   2  -2  -3   28.90    2.50
  -2  -2   3   21.90    3.50
   2  -2  -3   20.50    1.30
   2   2  -3   21.80    1.00
   2   2  -3   23.30    1.80
   2   2  -3   21.90    1.60
  -2   2   3   28.00    4.00
  -2   2   3   20.40    1.40
   2   2  -3   21.40    1.60
  -2   2   3   21.70    1.10
   2   2  -3   21.30    1.80
  -2   2   3   21.00    1.30
   2   2  -3   21.00    1.80
  -2   2   3   20.80    1.40
   1  -2  -3  329.57   10.70
  -1  -2   3  339.27   10.70
  -1  -2   3  334.47   10.70
  -1  -2   3  307.77   11.20
   1  -2  -3  338.47   11.00
   1  -2  -3  319.17   10.70
   1  -2  -3  348.67   10.60
  -1  -2   3  332.67   10.90
  -1  -2   3  339.37   10.60
  -1  -2   3  320.57   11.10
  -1   2   3  317.87   10.70
  -1   2   3  337.07   10.70
  -1   2   3  338.07   11.00
   1   2  -3  337.57   10.80
   1   2  -3  341.87   10.90
  -1   2   3  333.17   10.50
   1   2  -3  338.67   10.90
   1   2  -3  335.97   10.70
   1   2  -3  337.87   10.60
  -1   2   3  350.46   10.60
   0  -2  -3 1181.58   38.00
   0  -2  -3 1224.78   38.20
   0  -2   3 1345.27   38.40
   0  -2  -3 1205.68   38.10
   0  -2  -3 1243.98   38.20
   0  -2   3 1266.07   38.10
   0  -2   3 1274.77   38.20
   0  -2  -3 1201.68   38.40
   0  -2   3 1256.67   38.30
   0  -2   3 1237.98   38.20
   0  -2  -3 1213.38   38.00
   0   2  -3 1266.07   38.20
   0   2  -3 1227.38   38.10
   0   2  -3 1229.58   38.10
   0   2  -3 1233.48   38.10
   0   2   3 1233.38   38.10
   0   2   3 1192.48   38.10
   0   2   3 1262.87   38.20
   0   2   3 1261.37   38.20
   0   2  -3 1231.28   37.90
   0   2   3 1204.58   38.00
   0   2   3 1212.78   38.40
   0   2  -3 1270.57   38.20
   1  -2   3  323.37   10.60
   1  -2   3  318.87   10.60
   1  -2   3  335.97   11.00
   1  -2   3  355.36   11.20
  -1  -2  -3  312.07   11.20
  -1  -2  -3  346.97   11.30
  -1  -2  -3  355.76   11.20
   1  -2   3  352.96   11.00
  -1  -2  -3  338.67   11.00
  -1   2  -3  362.16   10.90
  -1   2  -3  353.66   10.60
  -1   2  -3  346.37   11.00
   1   2   3  310.67   11.70
   1   2   3  356.46   11.00
   1   2   3  357.76   11.20
  -1   2  -3  308.17   11.20
   1   2   3  340.77   11.00
   1   2   3  349.47   11.10
  -2  -2  -3    2.20    3.20
  -2  -2  -3    0.20    1.10
   2  -2   3    3.10    0.80
   2  -2   3    0.10    1.00
   2  -2   3    4.40    0.80
  -2  -2  -3    2.50    2.80
  -2  -2  -3    4.80    3.00
  -2  -2  -3    0.60    1.30
  -2  -2  -3   -0.10    3.30
   2   2   3    2.50    1.10
  -2   2  -3    2.20    0.50
   2   2   3    3.60    1.00
   2   2   3    7.40    3.60
  -2   2  -3    1.10    0.60
   2   2   3    3.00    0.80
  -2   2  -3    1.60    0.90
   2   2   3    1.90    1.00
  -2   2  -3   -1.30    3.10
  -2   2  -3    0.70    3.10
  -2   2  -3    1.40    2.50
  -3  -2  -3   84.99    7.50
  -3  -2  -3   92.69    6.60
  -3  -2  -3   80.89    7.30
  -3  -2  -3   82.29    3.90
  -3  -2  -3   73.99    7.50
   3  -2   3   87.19    3.30
  -3  -2  -3   78.89    4.10
   3  -2   3   87.39    3.90
  -3   2  -3   86.09    4.00
  -3   2  -3   88.79    5.40
   3   2   3   95.69    3.60
  -3   2  -3   78.49    7.10
  -3   2  -3   87.09    3.40
   3   2   3   87.19    3.80
  -3   2  -3   75.59    7.40
   3   2   3   85.29    3.90
   3   2   3   86.99    3.90
   3   2   3   89.69    3.00
  -4  -2  -3    0.30    5.20
  -4  -2  -3    2.80    5.50
  -4  -2  -3    1.40    1.40
  -4  -2  -3    0.00    5.00
  -4  -2  -3    4.60    1.70
   4  -2   3    5.10    1.30
  -4  -2  -3    6.80    4.70
  -4   2  -3    4.80    3.00
   4   2   3    4.30    1.40
   4   2   3    2.40    1.40
  -4   2  -3    1.90    4.90
   4   2   3    2.40    1.20
   4   2   3    2.70    0.90
  -4   2  -3   -2.00    4.70
  -5  -2  -3   12.40    6.00
  -5  -2  -3    8.90    6.60
  -5  -2  -3    5.50    6.80
   5  -2   3   11.10    1.50
   5  -2   3    9.80    1.00
  -5  -2  -3   11.70    2.30
  -5  -2  -3   12.30    1.90
  -5  -2  -3   15.50    6.30
   5   2   3   10.40    1.80
   5   2   3   12.80    1.40
  -5   2  -3   13.00    6.00
  -5   2  -3   11.30    5.90
  -5   2  -3    5.10    7.30
  -5   2  -3   12.20    6.80
   5   2   3   13.90    1.80
   5   2   3   14.80    1.80
  -6  -2  -3   12.60    7.60
  -6  -2  -3    2.60    8.30
  -6  -2  -3    3.30    7.50
  -6  -2  -3   12.80    9.60
  -6  -2  -3    0.40    2.20
   6   2   3    5.70    1.80
  -6   2  -3    9.10    9.20
   6   2   3    6.20    2.20
  -6   2  -3   10.00    7.40
  -6   2  -3   14.50    8.30
  -6   2  -3    7.10    7.90
  -7  -2  -3    2.60    1.90
  -7  -2  -3    1.30   12.90
  -7  -2  -3    1.70   12.10
  -7  -2  -3    2.80    9.80
  -7  -2  -3   -1.90    9.30
  -7   2  -3   -0.80    9.20
  -7   2  -3    1.10   11.20
  -7   2  -3   -5.70   10.20
   7   2   3   -3.90    1.50
   7   2   3    0.40    2.10
   7   2   3    6.50    2.00
  -7   2  -3    8.00   11.70
  -7   2  -3    3.60   12.00
  -8  -2  -3    3.90   13.10
  -8  -2  -3   -6.70   15.80
  -8  -2  -3   -0.20   10.90
  -8  -2  -3    0.20   15.60
  -8  -2  -3    0.60    2.50
  -8   2  -3    3.70   14.60
  -8   2  -3   11.70   17.40
  -8   2  -3    3.50   11.60
  -8   2  -3   -2.10   13.80
  -8   2  -3    4.00   14.00
   8   2   3   -0.30    2.90
  -8  -3   3  -10.20   19.40
  -8  -3   3   -1.40   15.10
  -8  -3   3    1.80   12.30
  -8  -3   3    0.70   16.40
  -8  -3   3   -3.50    3.80
  -8  -3   3    4.60    9.00
  -8   3   3    9.40   13.80
  -8   3   3   12.30   16.90
  -8   3   3   -5.90   14.20
  -8   3   3    3.50   12.50
  -8   3   3    5.30   14.30
  -8   3   3    2.20   12.90
  -7  -3   3    5.90    2.40
  -7  -3   3   13.50   11.20
  -7  -3   3    2.00   10.10
  -7  -3   3    0.30   12.60
  -7  -3   3    4.50    7.00
  -7   3   3   13.50   12.80
  -7   3   3    7.20   10.50
   7   3  -3   -0.30    2.30
  -7   3   3    0.00   10.50
  -7   3   3    5.30    9.80
  -7   3   3   -5.20    9.90
   7   3  -3    1.70    2.60
  -7   3   3    8.20   10.40
  -6  -3   3   13.00    2.10
  -6  -3   3   17.40   11.00
  -6  -3   3    9.20    8.30
  -6  -3   3   13.80    5.70
  -6  -3   3    5.00    9.00
  -6  -3   3   11.60    8.60
  -6   3   3    9.40    8.00
  -6   3   3   11.00    8.00
   6   3  -3   10.90    2.10
   6   3  -3   11.30    1.30
  -6   3   3    7.30    7.70
  -6   3   3   12.60    8.40
  -6   3   3   15.40   10.00
   6   3  -3   13.90    1.80
  -6   3   3    7.20    8.00
   6   3  -3   11.50    2.00
  -5  -3   3    3.20    1.60
  -5  -3   3   -1.40    6.90
  -5  -3   3    0.30    7.60
  -5  -3   3   -3.60    6.60
   5   3  -3   -2.10    1.50
   5   3  -3    1.40    1.40
  -5   3   3    0.00    5.80
   5   3  -3    3.50    1.30
   5   3  -3    3.30    0.80
  -5   3   3   -8.30    5.40
  -5   3   3    2.00    6.40
   5   3  -3   -2.20    1.40
  -5   3   3    9.50    7.80
  -5   3   3    2.10    5.80
  -4  -3   3   76.19    7.00
  -4  -3   3   91.09    3.30
  -4  -3   3   85.69    4.30
  -4  -3   3   85.89    9.70
  -4  -3   3   92.09    9.40
   4   3  -3   86.59    4.40
   4   3  -3  101.19    4.20
  -4   3   3   70.79    6.90
   4   3  -3   94.59    3.30
   4   3  -3   92.69    4.00
  -4   3   3   94.99   10.40
   4   3  -3   92.39    4.30
  -4   3   3   72.69    7.00
  -4   3   3   64.89    7.50
   3  -3  -3   61.49    3.20
  -3  -3   3   55.69    5.50
   3  -3  -3   49.60    2.30
  -3  -3   3   52.99    3.30
  -3  -3   3   56.39    7.80
  -3  -3   3   57.79    2.20
  -3  -3   3   59.09    5.20
  -3   3   3   58.09    7.60
  -3   3   3   52.19    4.80
   3   3  -3   59.89    3.10
   3   3  -3   52.89    3.50
   3   3  -3   61.09    2.30
  -3   3   3   53.29    2.40
  -3   3   3   55.79    2.40
   3   3  -3   61.19    2.90
  -3   3   3   52.19    2.60
   3   3  -3   55.09    3.20
   2  -3  -3  154.68    5.60
   2  -3  -3  157.98    5.40
  -2  -3   3  149.09    8.60
   2  -3  -3  155.08    5.60
  -2  -3   3  156.28    8.10
  -2  -3   3  159.28    5.50
   2  -3  -3  180.98    6.20
  -2  -3   3  156.68    6.10
  -2  -3   3  152.68    7.80
   2   3  -3  161.98    5.40
  -2   3   3  165.08    5.50
  -2   3   3  158.68    8.50
   2   3  -3  166.98    6.00
   2   3  -3  161.48    5.80
  -2   3   3  176.38    5.40
  -2   3   3  160.18    5.60
   2   3  -3  156.88    5.40
  -2   3   3  155.98    7.00
   2   3  -3  159.98    6.50
  -1  -3   3    3.10    1.00
   1  -3  -3    2.90    1.10
  -1  -3   3    2.90    3.30
  -1  -3   3    4.10    2.80
   1  -3  -3    2.20    1.10
  -1  -3   3    5.80    3.10
  -1  -3   3    4.10    1.20
   1  -3  -3    6.50    1.00
  -1   3   3    8.00    1.00
  -1   3   3    3.10    2.90
   1   3  -3    4.10    0.90
   1   3  -3    4.70    3.20
   1   3  -3    4.60    0.90
  -1   3   3    5.10    3.50
  -1   3   3    4.10    0.80
  -1   3   3    4.30    1.10
   1   3  -3    5.70    1.30
   0  -3  -3    3.50    2.00
   0  -3  -3    4.10    1.10
   0  -3  -3    7.20    0.90
   0  -3  -3    6.90    0.80
   0  -3   3    5.20    1.30
   0  -3   3    2.00    0.90
   0  -3  -3    4.80    1.30
   0  -3  -3    6.80    1.30
   0  -3   3    3.60    0.70
   0  -3   3    3.20    1.30
   0  -3   3    6.00    1.10
   0   3   3    3.90    2.90
   0   3  -3    4.50    3.00
   0   3  -3    3.80    2.90
   0   3   3    4.20    0.90
   0   3   3    5.00    1.30
   0   3   3    8.40    3.90
   0   3  -3    4.00    1.30
   0   3  -3    7.30    1.20
   0   3   3    6.00    1.10
   0   3  -3    3.20    0.90
   1  -3   3  193.08    6.00
   1  -3   3  187.18    6.60
  -1  -3  -3  188.18    8.10
   1  -3   3  193.38    6.80
  -1  -3  -3  194.78    8.00
  -1  -3  -3  196.38    7.10
   1  -3   3  188.88    6.70
  -1  -3  -3  187.18    8.80
  -1  -3  -3  194.28    7.10
  -1   3  -3  180.48    8.30
  -1   3  -3  191.68    6.70
  -1   3  -3  191.68    6.00
  -1   3  -3  184.88    6.50
   1   3   3  195.58    9.10
   1   3   3  183.38    8.50
  -1   3  -3  185.18    7.90
   1   3   3  204.28    6.70
  -1   3  -3  193.78    6.70
   1   3   3  198.58    6.70
   1   3   3  192.98    6.90
  -2  -3  -3   28.20    2.60
   2  -3   3   25.10    2.50
  -2  -3  -3   23.00    3.60
  -2  -3  -3   30.80    4.20
  -2  -3  -3   26.60    3.70
  -2  -3  -3   33.00    2.50
   2  -3   3   27.00    2.00
  -2  -3  -3   27.30    4.40
   2  -3   3   25.30    2.00
  -2   3  -3   32.50    2.00
  -2   3  -3   29.50    3.50
  -2   3  -3   33.50    2.40
   2   3   3   31.90    4.60
   2   3   3   32.00    1.90
  -2   3  -3   26.90    1.20
  -2   3  -3   25.10    2.00
  -2   3  -3   33.50    4.50
   2   3   3   36.70    5.20
  -3  -3  -3   -0.60    1.50
  -3  -3  -3    0.00    4.80
   3  -3   3    4.90    1.30
   3  -3   3    0.40    1.10
   3  -3   3    2.40    1.20
  -3  -3  -3   -2.30    4.50
  -3  -3  -3    0.00    4.20
  -3  -3  -3    2.20    4.10
  -3  -3  -3   -1.30    1.40
  -3   3  -3   -1.50    4.60
   3   3   3    2.20    1.40
  -3   3  -3    0.30    0.80
   3   3   3    0.20    4.80
  -3   3  -3   -0.90    4.90
  -3   3  -3   -1.70    3.40
  -3   3  -3    2.70    0.70
   3   3   3    1.40    1.10
  -3   3  -3    1.60    1.00
  -4  -3  -3   -1.40    1.60
  -4  -3  -3   -0.70    5.70
  -4  -3  -3   -1.10    1.40
  -4  -3  -3    2.20    5.00
   4  -3   3    1.50    0.80
   4  -3   3    3.20    1.00
  -4  -3  -3    2.00    6.20
  -4  -3  -3    1.70    5.80
   4   3   3   -2.10    1.20
  -4   3  -3    1.20    3.50
  -4   3  -3    1.20    0.90
  -4   3  -3   -4.00    6.00
   4   3   3   -0.90    6.80
  -4   3  -3   -7.40    5.60
   4   3   3   -0.80    1.50
   4   3   3    3.60    1.00
  -5  -3  -3   16.60    7.30
  -5  -3  -3   17.50    8.20
  -5  -3  -3    9.60    2.30
  -5  -3  -3   19.40    8.10
  -5  -3  -3   19.80    6.50
  -5  -3  -3   23.30    2.90
   5   3   3   12.50    3.20
  -5   3  -3   19.50    7.10
  -5   3  -3   24.20    7.70
   5   3   3   14.70    2.30
  -5   3  -3   13.90    6.00
   5   3   3   14.80    1.90
  -6  -3  -3    0.20    9.30
  -6  -3  -3   -3.70    1.90
  -6  -3  -3    4.00    8.30
  -6  -3  -3   -2.80    8.60
  -6  -3  -3    1.80    9.10
  -6  -3  -3   -2.90    2.60
   6   3   3    0.10    2.40
   6   3   3   -3.80    1.50
  -6   3  -3    2.70   10.00
  -6   3  -3   -1.30    8.30
   6   3   3   -0.60    1.70
  -6   3  -3   -0.70    7.90
  -6   3  -3    0.40    9.50
  -7  -3  -3    0.30   10.40
  -7  -3  -3   -7.60   12.60
  -7  -3  -3    1.50   12.70
  -7  -3  -3    0.40   10.90
  -7   3  -3    7.30   10.60
   7   3   3    6.70    2.00
  -7   3  -3   10.40   11.40
   7   3   3   -1.80    1.80
  -7   3  -3   -1.00   10.10
  -7   3  -3    5.80   10.40
  -7   3  -3    4.30   12.00
  -7   3  -3    5.60   12.60
  -8  -3  -3   -7.30   14.90
  -8  -3  -3    1.70   13.50
  -8  -3  -3   -4.30   15.70
  -8  -3  -3    2.30   16.30
   8   3   3    4.90    2.70
  -8   3  -3   -3.60   16.10
  -8   3  -3   -2.60   16.20
  -8   3  -3    3.20   13.20
  -8   3  -3    4.60   13.90
  -8   3  -3   -3.50   13.70
  -8   3  -3    7.70   19.30
  -8  -4   3    3.00   18.20
  -8  -4   3    0.30   14.50
  -8  -4   3   15.20   16.40
  -8  -4   3    9.80   21.00
  -8   4   3  -13.80   17.00
  -8   4   3   11.20   14.80
  -8   4   3    3.40   14.10
  -8   4   3   -2.70   14.50
  -8   4   3   -4.00   13.60
  -8   4   3    1.40   14.10
  -7  -4   3    0.70   12.30
  -7  -4   3   -5.90    2.40
  -7  -4   3   -2.90   13.60
  -7  -4   3   -4.60   16.20
  -7  -4   3   -8.80   11.50
   7   4  -3    1.10    1.30
  -7   4   3   -4.60   13.20
  -7   4   3   -2.80   10.10
  -7   4   3   -2.00   11.30
  -7   4   3   -8.10   10.80
  -7   4   3    7.20   10.40
  -7   4   3   -2.80   11.10
  -6  -4   3   10.50    2.60
  -6  -4   3    2.80   11.80
  -6  -4   3    3.20    9.60
  -6  -4   3    7.50   10.00
  -6  -4   3    6.30    9.90
  -6   4   3    7.60    7.80
  -6   4   3    4.30    7.70
  -6   4   3    4.80    9.50
  -6   4   3   12.10    8.80
  -6   4   3    7.30   10.50
   6   4  -3    6.00    9.00
  -6   4   3   13.30    9.30
   6   4  -3    8.30    1.10
   6   4  -3    4.90    2.00
   6   4  -3    7.90    2.60
  -5  -4   3    3.70    8.40
  -5  -4   3    5.90    8.10
  -5  -4   3    4.90    8.30
  -5  -4   3    6.80    2.40
  -5   4   3   -1.50    5.80
  -5   4   3    2.90    8.00
  -5   4   3    2.40    5.60
   5   4  -3    4.10    1.50
   5   4  -3    6.00    1.80
   5   4  -3   -1.10    1.70
   5   4  -3    1.90    7.30
   5   4  -3    4.70    1.50
  -5   4   3   -1.40    7.90
   4  -4  -3    1.10    0.80
  -4  -4   3   -1.70    6.80
  -4  -4   3    0.00    1.80
  -4  -4   3   -2.70    6.10
   4  -4  -3    3.70    0.90
  -4  -4   3    6.40    6.60
  -4   4   3    3.30    6.50
   4   4  -3    2.90    1.80
  -4   4   3   -3.40    3.20
   4   4  -3    2.60    0.90
   4   4  -3    1.10    1.30
  -4   4   3   -8.80    6.50
  -4   4   3   -1.50    1.20
   4   4  -3   -0.10    8.90
   4   4  -3    3.00    1.50
  -4   4   3    3.50    4.20
  -3  -4   3   26.10    5.30
  -3  -4   3   32.30    6.20
  -3  -4   3   37.20    3.30
   3  -4  -3   39.00    2.80
   3  -4  -3   45.60    3.40
  -3  -4   3   41.80    6.00
   3   4  -3   31.40    1.80
  -3   4   3   44.00    2.00
   3   4  -3   31.40    5.80
  -3   4   3   40.10    2.40
   3   4  -3   43.50    2.00
   3   4  -3   38.80    2.90
  -3   4   3   33.70    4.30
  -3   4   3   39.70    1.80
  -3   4   3   44.00    6.10
   3   4  -3   40.40    2.90
   3   4  -3   40.90    2.60
  -2  -4   3   56.69    3.60
  -2  -4   3   62.79    7.40
  -2  -4   3   59.79    7.40
  -2  -4   3   48.70    5.70
   2  -4  -3   70.39    2.50
   2  -4  -3   72.79    3.40
   2  -4  -3   48.40    4.10
  -2  -4   3   63.59    2.90
  -2  -4   3   65.99    3.60
   2  -4  -3   53.19    3.00
  -2   4   3   71.79    2.50
  -2   4   3   66.59    8.00
   2   4  -3   64.49    8.00
   2   4  -3   50.49    3.90
   2   4  -3   70.99    3.60
  -2   4   3   54.39    3.20
  -2   4   3   52.39    6.60
   2   4  -3   67.99    2.70
   2   4  -3   68.69    3.10
  -2   4   3   62.79    3.40
   2   4  -3   65.39    3.30
  -1  -4   3   18.70    1.80
  -1  -4   3   16.10    3.50
   1  -4  -3   15.40    1.00
  -1  -4   3   14.60    4.10
   1  -4  -3   16.70    1.80
  -1  -4   3   14.70    1.90
  -1  -4   3   15.20    4.40
  -1  -4   3   14.90    1.90
  -1  -4   3   16.40    4.90
   1  -4  -3   16.80    3.80
   1   4  -3   19.40    1.90
   1   4  -3   19.00    2.20
  -1   4   3   21.20    5.10
  -1   4   3   14.10    1.00
  -1   4   3   14.20    4.00
  -1   4   3   19.40    1.90
   1   4  -3   14.20    4.10
  -1   4   3   15.30    1.60
   1   4  -3   16.50    3.50
   0  -4   3    6.80    1.40
   0  -4  -3   10.30    1.10
   0  -4   3    4.00    4.10
   0  -4  -3   10.30    1.60
   0  -4   3    4.90    3.40
   0  -4   3    8.60    1.40
   0  -4   3    3.50    1.40
   0  -4  -3    5.10    3.40
   0  -4  -3    5.10    4.10
   0  -4  -3    8.80    0.90
   0  -4   3    6.70    0.90
   0   4   3    7.00    1.10
   0   4   3    7.70    1.80
   0   4  -3    5.10    3.50
   0   4   3    5.10    0.80
   0   4  -3    8.50    1.10
   0   4   3    4.00    3.80
   0   4  -3    8.20    1.60
   0   4   3    3.30    2.00
   0   4   3    6.90    4.70
   0   4  -3    2.30    3.50
  -1  -4  -3   54.59    4.20
  -1  -4  -3   46.30    5.10
  -1  -4  -3   52.49    6.50
   1  -4   3   49.40    1.90
  -1  -4  -3   53.99    3.40
   1  -4   3   48.40    3.60
   1  -4   3   56.69    5.80
   1  -4   3   51.99    3.00
   1  -4   3   53.09    2.70
  -1  -4  -3   49.50    3.20
   1  -4   3   49.70    3.20
  -1   4  -3   43.00    4.50
  -1   4  -3   44.30    6.30
   1   4   3   56.69    3.30
   1   4   3   65.09    5.50
  -1   4  -3   51.89    3.10
  -1   4  -3   55.99    3.10
   1   4   3   60.49    8.20
  -1   4  -3   54.39    2.70
  -1   4  -3   55.89    2.60
   2  -4   3  353.16   11.90
   2  -4   3  354.16   11.50
   2  -4   3  353.06   11.30
  -2  -4  -3  352.76   12.20
   2  -4   3  348.67   11.50
  -2  -4  -3  327.17   13.20
  -2  -4  -3  362.66   12.90
  -2  -4  -3  335.77   13.60
  -2  -4  -3  339.17   14.10
  -2  -4  -3  321.67   13.10
   2   4   3  348.87   11.70
   2   4   3  348.97   14.00
  -2   4  -3  345.47   11.50
   2   4   3  349.37   11.90
  -2   4  -3  341.87   12.90
  -2   4  -3  333.47   13.70
  -2   4  -3  332.57   11.20
   2   4   3  342.87   11.50
  -2   4  -3  356.56   11.30
   2   4   3  335.07   14.80
  -3  -4  -3    5.00    5.40
   3  -4   3    4.60    1.50
  -3  -4  -3    0.10    5.80
   3  -4   3    1.10    0.80
   3  -4   3   -1.10    1.00
   3  -4   3    0.70    1.20
  -3  -4  -3   -0.80    4.50
  -3  -4  -3    0.00    5.00
  -3  -4  -3    0.40    1.50
  -3   4  -3   -1.00    0.50
  -3   4  -3    2.90    0.90
  -3   4  -3   -4.80    5.50
   3   4   3   -1.30    1.60
   3   4   3   -5.60    5.80
  -3   4  -3    0.80    1.10
  -3   4  -3    0.20    1.20
   3   4   3   -2.50    1.20
   3   4   3    1.70    0.90
  -3   4  -3    0.40    4.30
  -4  -4  -3    8.80    7.00
  -4  -4  -3   12.10    6.90
  -4  -4  -3    5.40    5.90
   4  -4   3   10.50    1.40
  -4  -4  -3    9.60    2.20
  -4  -4  -3   11.10    5.80
  -4  -4  -3    3.90    2.10
  -4   4  -3    9.90    1.40
  -4   4  -3    7.80    6.50
   4   4   3    6.10    1.40
   4   4   3   10.60    2.00
   4   4   3    9.80    6.70
  -4   4  -3    9.20    4.50
  -4   4  -3   12.50    7.00
  -4   4  -3   12.10    1.20
   4   4   3   11.10    1.40
   5  -4   3    1.80    1.10
  -5  -4  -3   -6.70    8.20
  -5  -4  -3   -2.30    8.80
  -5  -4  -3   -0.40    7.50
  -5  -4  -3   -2.90    2.00
  -5  -4  -3   -1.80    6.90
  -5   4  -3   -8.80    5.30
   5   4   3   -2.40    1.80
  -5   4  -3   -1.80    7.90
   5   4   3   -3.70    7.80
   5   4   3    2.40    1.70
  -5   4  -3   -1.20    4.20
  -5   4  -3   -1.40    1.00
  -5   4  -3   -3.40    9.50
  -5   4  -3   -3.90    7.90
   5   4   3    2.10    1.60
  -6  -4  -3    2.40    2.50
  -6  -4  -3    1.10   10.10
  -6  -4  -3    3.00   10.90
  -6  -4  -3   -0.50   10.30
  -6  -4  -3   11.50    8.70
  -6   4  -3    4.70    7.40
  -6   4  -3   -7.20    7.60
  -6   4  -3    6.70    9.50
  -6   4  -3    4.90    9.70
   6   4   3    9.30    1.80
  -6   4  -3    9.50   10.30
   6   4   3    6.90    9.50
  -7  -4  -3   -2.60    2.80
  -7  -4  -3    1.60   11.10
  -7  -4  -3    1.00   14.00
  -7  -4  -3   -1.50   13.60
  -7  -4  -3    6.90   12.90
  -7   4  -3    9.50   10.60
  -7   4  -3    0.40   12.30
   7   4   3    9.30    2.20
  -7   4  -3    3.60   13.70
  -7   4  -3    2.10   11.80
  -7   4  -3   -8.00    9.90
   7   4   3    8.60   12.20
  -8  -4  -3   -8.90   16.50
  -8  -4  -3   -1.00   15.60
  -8  -4  -3    7.00   17.20
  -8  -4  -3    9.70   13.80
  -8   4  -3   10.70   16.40
  -8   4  -3    3.50   14.00
  -8   4  -3    7.40   17.80
  -8   4  -3    6.90   16.80
  -8   4  -3    6.10   14.90
  -8   4  -3  -10.90   13.40
  -8  -5   3    6.90   18.70
  -8  -5   3    7.30   17.30
  -8  -5   3   -1.10   23.10
  -8  -5   3    6.30   17.60
  -8   5   3   10.50   19.60
  -8   5   3   -2.30   14.50
  -8   5   3   -3.60   16.10
  -8   5   3   -5.10   17.10
  -8   5   3    9.70   13.80
  -8   5   3  -24.60   17.90
  -7  -5   3    6.10   17.90
  -7  -5   3    5.20   13.70
  -7  -5   3   -1.20   19.10
  -7  -5   3    3.50    3.10
  -7  -5   3   -1.10   13.50
  -7   5   3    6.70   12.90
  -7   5   3    6.30   10.80
   7   5  -3   -6.80   12.80
  -7   5   3    2.70   13.20
  -7   5   3    9.20   12.40
  -7   5   3   -7.80   14.10
  -7   5   3    3.70   10.00
  -6  -5   3   12.80   10.70
  -6  -5   3    7.70   13.30
  -6  -5   3    0.10   11.30
  -6  -5   3    9.40    3.00
  -6  -5   3    6.40   11.00
  -6   5   3    8.70   11.20
   6   5  -3   -0.40   10.20
  -6   5   3    6.70    7.60
  -6   5   3    5.40    7.90
  -6   5   3   -2.60   11.30
  -6   5   3    6.80   10.40
  -5  -5   3    1.30    2.50
  -5  -5   3    7.50    8.90
  -5  -5   3   13.70    4.40
  -5  -5   3   -0.30    8.50
  -5  -5   3    5.40    9.40
   5   5  -3    5.30    8.40
  -5   5   3   -1.30    5.50
  -5   5   3    2.60    8.90
   5   5  -3   -2.30    2.00
  -5   5   3   -9.00    8.60
   5   5  -3   -0.80    1.10
  -5   5   3    4.90    5.90
   5   5  -3   -3.30    2.00
   5   5  -3    4.60    2.90
   4  -5  -3    6.90    1.30
  -4  -5   3   12.30    7.70
  -4  -5   3   12.90    2.60
  -4  -5   3   10.80    8.10
  -4  -5   3    7.10    2.30
  -4  -5   3   12.70    6.90
  -4   5   3   16.50    7.50
   4   5  -3   10.00    2.00
   4   5  -3    8.60    0.90
  -4   5   3    9.40    4.50
   4   5  -3   12.20    1.80
  -4   5   3   15.80    1.60
   4   5  -3   15.00    7.70
  -4   5   3    9.80    1.40
  -4   5   3   11.50    1.10
   4   5  -3   10.90    2.40
  -4   5   3    5.80    8.10
  -3  -5   3    1.20    1.80
  -3  -5   3    3.70    6.20
   3  -5  -3    4.30    1.50
   3  -5  -3   -1.40    1.20
  -3  -5   3   -1.70    7.00
  -3  -5   3    0.40    1.90
  -3  -5   3   -1.00    6.10
  -3   5   3    8.60    6.80
   3   5  -3    0.50    6.60
   3   5  -3    0.60    0.80
  -3   5   3   -7.60    4.80
   3   5  -3    4.60    1.90
  -3   5   3  -11.30    6.10
  -3   5   3   -3.40    1.80
  -2  -5   3   -3.40    4.80
  -2  -5   3   -0.10    1.00
  -2  -5   3   -6.50    6.50
   2  -5  -3   -1.30    1.30
  -2  -5   3   -1.60    1.40
  -2  -5   3   -2.10    4.90
   2  -5  -3    0.90    0.60
   2   5  -3    2.40    1.50
   2   5  -3   -3.80    5.60
   2   5  -3   -0.80    1.30
  -2   5   3    0.20    5.90
  -2   5   3   -5.00    4.80
   2   5  -3    0.40    0.80
   2   5  -3    0.40    1.30
   2   5  -3   -7.30    3.80
  -2   5   3    1.00    1.20
  -1  -5   3    0.10    1.30
  -1  -5   3    1.30    1.50
   1  -5  -3    1.90    0.70
  -1  -5   3   -0.80    5.90
  -1  -5   3    1.60    5.00
   1  -5  -3    0.10    1.20
   1  -5  -3    1.20    4.50
  -1  -5   3    1.00    4.30
  -1  -5   3    0.20    1.10
  -1  -5   3    2.40    4.00
   1  -5  -3    2.10    0.70
   1  -5  -3   -3.60    4.90
  -1   5   3    3.20    1.10
   1   5  -3    2.50    1.40
   1   5  -3    2.80    1.20
  -1   5   3    0.90    5.60
   1   5  -3   -5.60    4.10
  -1   5   3    0.40    0.60
   1   5  -3   -0.60    5.00
  -1   5   3   -2.60    5.00
   1   5  -3   -0.80    1.50
   0  -5  -3   25.40    5.60
   0  -5   3   19.70    5.30
   0  -5   3   15.60    1.50
   0  -5   3   24.60    4.60
   0  -5   3   19.20    2.30
   0  -5  -3   26.30    2.50
   0  -5  -3   20.20    2.60
   0  -5  -3   23.00    4.60
   0  -5   3   25.30    2.60
   0  -5  -3   23.50    1.60
   0  -5   3   22.10    2.40
   0   5   3   19.20    5.00
   0   5   3   22.60    2.00
   0   5  -3   27.50    2.20
   0   5  -3   21.90    4.60
   0   5  -3   23.30    5.30
   0   5  -3   24.50    2.00
   0   5   3   16.90    2.10
   0   5  -3   18.70    2.60
   0   5   3   23.90    2.20
   0   5   3   26.30    6.00
   0   5   3   17.70    1.70
   1  -5   3  152.78    6.10
   1  -5   3  148.89    5.90
  -1  -5  -3  150.38    8.40
  -1  -5  -3  142.09   10.20
   1  -5   3  145.99    8.70
   1  -5   3  140.99   10.00
   1  -5   3  157.48    6.30
   1  -5   3  137.19    4.80
  -1  -5  -3  150.18    6.30
  -1  -5  -3  132.19    9.30
  -1  -5  -3  160.18    6.50
   1   5   3  153.58    5.90
   1   5   3  152.88    6.30
  -1   5  -3  144.89    9.40
  -1   5  -3  155.68    6.10
  -1   5  -3  156.18    5.90
   1   5   3  153.88   10.70
  -1   5  -3  147.69    9.30
   1   5   3  152.28   11.30
   1   5   3  149.59    5.60
  -1   5  -3  132.59    9.80
  -1   5  -3  153.88    5.50
   1   5   3  152.58    5.80
  -2  -5  -3    2.90    1.80
   2  -5   3    7.20    1.80
  -2  -5  -3   10.40    5.50
  -2  -5  -3    4.10    4.90
   2  -5   3    3.30    1.40
   2  -5   3    5.40    1.60
  -2  -5  -3    9.30    1.90
  -2  -5  -3    5.10    6.00
  -2   5  -3    0.70    4.80
   2   5   3    6.80    6.40
  -2   5  -3   11.90    4.80
  -2   5  -3    5.70    1.20
  -2   5  -3    6.60    5.80
  -2   5  -3    6.70    1.60
   2   5   3   11.80    7.10
   2   5   3    6.40    2.00
  -3  -5  -3    1.80    7.00
  -3  -5  -3   -2.00    6.10
  -3  -5  -3    7.10    1.90
  -3  -5  -3   -0.10    5.80
  -3  -5  -3   -1.40    1.80
  -3  -5  -3   -0.60    5.70
   3  -5   3    1.80    1.40
   3  -5   3    2.10    1.00
   3  -5   3    2.80    1.30
  -3   5  -3    1.20    1.50
   3   5   3    6.70    2.90
   3   5   3    3.10    1.10
  -3   5  -3   -2.80    4.90
   3   5   3   -0.10    1.70
  -3   5  -3   -0.90    6.90
   3   5   3    1.40    6.60
   4  -5   3    6.00    1.40
  -4  -5  -3    3.00    8.20
  -4  -5  -3    6.80    8.00
  -4  -5  -3    6.30    6.60
  -4  -5  -3    0.40    2.00
   4  -5   3    3.50    1.30
  -4  -5  -3   -3.40    7.30
  -4   5  -3   -3.90    8.00
   4   5   3    8.50    1.50
   4   5   3    6.90    1.70
   4   5   3    0.60    8.10
  -4   5  -3    2.40    5.50
  -4   5  -3    2.80    1.40
  -4   5  -3    3.60    1.40
   4   5   3    4.40    2.00
  -4   5  -3   -4.50    7.50
   4   5   3    3.90    0.70
   4   5   3    3.20    0.80
  -5  -5  -3   12.40    9.90
  -5  -5  -3   11.60    2.70
  -5  -5  -3   17.30    9.90
  -5  -5  -3   19.40    9.50
   5  -5   3   10.10    1.50
  -5  -5  -3   16.10    8.00
  -5   5  -3   14.90    1.50
   5   5   3   16.50    9.30
  -5   5  -3   16.80    9.20
  -5   5  -3   15.60    1.40
   5   5   3   12.80    1.70
  -5   5  -3   17.30    6.90
  -5   5  -3   14.60    5.60
   5   5   3   12.00    2.60
  -5   5  -3   10.60    8.90
   5   5   3    9.90    2.30
  -6  -5  -3   -0.50   11.30
  -6  -5  -3    3.10    9.40
  -6  -5  -3   -0.90   16.10
  -6  -5  -3   -5.70   11.80
   6   5   3    3.90    1.90
  -6   5  -3    2.20    6.60
  -6   5  -3   -3.80    1.30
   6   5   3   -8.10   10.80
  -6   5  -3   -4.90    7.90
  -6   5  -3   -3.70   11.00
  -6   5  -3   -3.40   11.00
  -7  -5  -3    6.00   13.90
  -7  -5  -3    7.30   11.70
  -7  -5  -3    9.30   14.40
  -7  -5  -3   -4.20   14.70
  -7   5  -3    4.50   15.00
  -7   5  -3    4.10    9.50
  -7   5  -3    5.90   10.30
   7   5   3    9.30    2.50
   7   5   3   -4.00   13.70
  -7   5  -3    2.80   23.00
  -7   5  -3    5.20   13.10
  -7   5  -3    0.50    2.00
  -8  -5  -3   -0.70   14.70
  -8  -5  -3  -11.80   17.90
  -8  -5  -3   -7.50   19.00
  -8  -5  -3    3.50   18.90
  -8   5  -3    6.90   18.00
  -8   5  -3    3.20   19.50
  -8   5  -3    1.30   18.40
  -8   5  -3    4.40   13.50
  -8   5  -3   13.10   17.30
  -7  -6   3    8.70   20.10
  -7  -6   3    1.00   16.20
  -7  -6   3    3.40   15.80
  -7  -6   3    1.80   14.80
  -7   6   3    7.80    9.80
  -7   6   3    2.90   11.00
   7   6  -3    4.20   14.80
  -7   6   3   15.30   18.20
  -7   6   3    7.90   15.30
  -7   6   3    3.20   14.60
  -7   6   3   12.60   13.80
  -6  -6   3    5.70   11.90
  -6  -6   3    1.60   12.70
  -6  -6   3    2.10   18.40
  -6  -6   3    9.50   15.80
  -6  -6   3   -1.80    3.00
   6   6  -3  -12.10   11.80
  -6   6   3   13.40   12.40
  -6   6   3    7.50    7.50
  -6   6   3    1.40   12.40
  -6   6   3    4.00    2.10
   6   6  -3    3.20    1.60
  -6   6   3    5.30    7.90
  -5  -6   3    4.50    9.50
  -5  -6   3    7.00    2.70
   5  -6  -3   -1.10    1.20
   5  -6  -3    3.80    1.20
  -5  -6   3    0.10   10.20
  -5  -6   3    4.60   11.20
   5   6  -3    1.40    1.40
   5   6  -3    4.80   10.10
  -5   6   3    1.70    1.60
  -5   6   3    4.80   10.50
  -5   6   3    1.50    5.50
  -5   6   3   -1.20    1.60
  -5   6   3    0.10    1.10
  -5   6   3    2.10   11.00
   5   6  -3    0.80    2.70
  -5   6   3    4.90    2.30
  -4  -6   3   -0.70    8.90
   4  -6  -3    3.30    1.30
  -4  -6   3    0.30    8.20
  -4  -6   3   -7.10    9.50
   4  -6  -3    1.60    1.90
  -4  -6   3    5.60    2.60
  -4   6   3  -12.30    8.40
   4   6  -3   -1.60    8.60
   4   6  -3   -5.00    1.90
   4   6  -3    1.70    2.00
   4   6  -3    2.90    1.20
  -4   6   3  -13.60    6.00
  -4   6   3   -0.30    8.90
  -4   6   3    3.70    1.50
   3  -6  -3   -3.20    1.80
  -3  -6   3    5.50    2.20
  -3  -6   3    4.30    8.60
  -3  -6   3    3.10    7.40
   3  -6  -3   -3.70    1.60
   3  -6  -3    3.30    1.40
  -3  -6   3   -0.70    6.90
   3   6  -3   -3.70    1.60
   3   6  -3   -5.90    4.50
   3   6  -3   -1.20    1.50
  -3   6   3    6.60    5.90
  -3   6   3   -8.10    7.40
  -3   6   3    2.70    1.20
   3   6  -3    1.30    7.60
  -3   6   3    7.80    8.00
   3   6  -3    1.20    1.10
  -3   6   3   -2.50    1.50
  -2  -6   3    1.90    6.50
  -2  -6   3   -0.10    6.50
   2  -6  -3    2.70    7.30
  -2  -6   3    0.60    1.80
  -2  -6   3   -2.50    7.80
  -2  -6   3    6.60    2.00
   2  -6  -3   -3.20    1.70
  -2   6   3    1.90    1.30
   2   6  -3    4.20    1.50
  -2   6   3   -2.40    1.60
   2   6  -3    7.60    1.70
  -2   6   3   -1.70    5.80
  -2   6   3    5.70    7.30
   2   6  -3    3.50    6.50
  -2   6   3   -9.50    6.40
   2   6  -3    2.30    2.00
   2   6  -3   -3.60    4.80
   1  -6  -3   33.50    3.30
  -1  -6   3   37.80    3.30
   1  -6  -3   46.60    2.00
  -1  -6   3   43.00    4.00
  -1  -6   3   39.30    7.90
  -1  -6   3   29.70    6.40
  -1  -6   3   35.00    6.20
   1  -6  -3   40.50    2.10
  -1  -6   3   33.60    5.40
   1  -6  -3   35.00    6.90
   1  -6  -3   32.70    6.20
   1   6  -3   46.40    5.90
   1   6  -3   36.10    2.80
   1   6  -3   43.00    7.20
   1   6  -3   46.40    3.70
  -1   6   3   35.30    3.40
   1   6  -3   46.00    2.90
  -1   6   3   39.20    7.00
  -1   6   3   42.00    6.60
  -1   6   3   44.50    2.80
  -1   6   3   49.20    7.90
   0  -6   3   84.79   11.00
   0  -6  -3   79.99   10.80
   0  -6  -3   84.59    9.60
   0  -6  -3   95.49    5.60
   0  -6   3   96.09    4.80
   0  -6  -3   84.09    4.80
   0  -6   3   88.09    4.50
   0  -6  -3   89.69    7.20
   0  -6   3   81.09    7.80
   0  -6  -3   97.99    3.60
   0  -6   3   90.69    8.70
   0   6   3   93.59    4.20
   0   6  -3   91.09    4.00
   0   6   3   97.89   12.00
   0   6  -3   93.39    4.30
   0   6  -3   69.39    6.70
   0   6  -3   89.79    9.90
   0   6   3   88.59    3.70
   0   6  -3   92.59    4.90
   0   6   3   82.59   10.80
   0   6   3   95.29    4.20
   0   6   3   80.69    4.70
  -1  -6  -3   52.29    3.90
  -1  -6  -3   52.39    4.40
   1  -6   3   53.79    3.70
  -1  -6  -3   44.20    5.40
   1  -6   3   49.00    3.70
   1  -6   3   47.70    7.30
  -1  -6  -3   57.69    7.00
  -1  -6  -3   46.40    7.70
   1  -6   3   55.69    6.20
   1   6   3   40.10    2.80
  -1   6  -3   58.59    6.90
   1   6   3   54.89    7.50
  -1   6  -3   49.70    3.20
   1   6   3   53.79    8.10
   1   6   3   58.59    3.20
  -1   6  -3   54.69    3.30
  -1   6  -3   52.69    6.40
   1   6   3   39.10    3.80
   1   6   3   49.40    3.00
  -1   6  -3   38.10    6.30
  -1   6  -3   49.40    3.70
  -2  -6  -3    5.20    2.00
  -2  -6  -3    4.20    7.50
  -2  -6  -3    6.50    5.80
   2  -6   3    2.90    6.50
   2  -6   3    1.50    1.70
  -2  -6  -3    0.40    6.30
  -2   6  -3    0.90    1.60
   2   6   3    4.80    7.30
  -2   6  -3    6.40    1.40
   2   6   3   -0.70    1.20
  -2   6  -3   -6.00    6.80
  -2   6  -3    2.50    5.90
   2   6   3    1.90    8.10
   2   6   3    1.60    1.60
   2   6   3   -6.30    5.00
  -2   6  -3    1.30    5.80
   2   6   3    3.90    1.90
  -3  -6  -3    5.10    8.10
  -3  -6  -3   -0.90    8.50
   3  -6   3    1.20    1.70
  -3  -6  -3    1.90    6.80
  -3  -6  -3    8.10    2.20
  -3  -6  -3   -0.90    1.90
   3  -6   3    3.40    1.70
  -3   6  -3    2.70    1.70
  -3   6  -3   -3.30    8.10
  -3   6  -3    7.80    1.50
   3   6   3    2.80    4.90
   3   6   3    0.30    2.10
  -3   6  -3   12.30    6.50
   3   6   3    5.50    1.40
  -3   6  -3    4.20    6.20
   3   6   3    3.30    1.90
   3   6   3    2.40    8.10
   4  -6   3    3.60    1.30
  -4  -6  -3    4.80    9.70
  -4  -6  -3    2.40    7.70
   4  -6   3    0.40    1.40
  -4  -6  -3    5.70    8.90
  -4  -6  -3   -2.80    2.40
  -4  -6  -3   -1.00    2.40
  -4  -6  -3    4.20    8.80
  -4   6  -3    2.00    6.70
  -4   6  -3    3.40    7.00
   4   6   3    3.20    2.40
  -4   6  -3    1.00    2.00
   4   6   3    0.90    0.80
   4   6   3    2.50    1.00
   4   6   3    2.20    1.50
  -4   6  -3    2.60    8.70
   4   6   3    6.30    9.20
   4   6   3    3.10    2.10
  -5  -6  -3   15.40    9.80
  -5  -6  -3   14.20    9.10
  -5  -6  -3    1.60   11.40
  -5  -6  -3   15.20    3.70
   5  -6   3    8.50    3.10
  -5  -6  -3   14.40   11.80
  -5   6  -3   14.40    2.50
  -5   6  -3   15.00    7.00
  -5   6  -3   15.10   10.80
  -5   6  -3   13.70    7.60
   5   6   3   18.70    2.40
   5   6   3   10.20   10.90
  -5   6  -3   11.40    1.80
  -5   6  -3   10.00   10.60
  -6  -6  -3    5.00   13.60
  -6  -6  -3    8.90    3.40
  -6  -6  -3   -1.60   13.70
   6  -6   3    0.50    1.50
  -6  -6  -3   12.10   14.50
   6  -6   3    2.80    2.10
  -6  -6  -3    1.70   10.70
  -6   6  -3    8.90   20.50
   6   6   3    8.00   12.60
   6   6   3   -1.10    2.20
  -6   6  -3    2.40   12.30
  -6   6  -3    5.10    2.40
  -6   6  -3   13.60    9.10
  -7  -6  -3    6.80   17.20
  -7  -6  -3    4.90   17.30
  -7  -6  -3    6.20   16.80
  -7  -6  -3   -3.50   13.20
  -7   6  -3    8.00    3.90
  -7   6  -3   13.00   11.10
  -7   6  -3    2.10   15.30
   7   6   3    8.30    2.90
  -7   6  -3    7.90    9.90
   7   6   3    9.70   16.40
  -7   6  -3   -9.60   16.40
  -7  -7   3    3.90   19.70
  -7  -7   3   11.30   18.00
  -7  -7   3   -2.70   17.90
  -7  -7   3    6.80   22.10
  -7   7   3    4.50   17.20
   7   7  -3    1.70   17.30
  -7   7   3    6.10   16.70
  -7   7   3   -4.30   17.50
   6  -7  -3   -3.10    1.30
  -6  -7   3   11.40   13.40
  -6  -7   3   -3.00    4.30
  -6  -7   3    4.00   17.10
  -6  -7   3    3.00   14.50
  -6  -7   3   -9.10   15.80
  -6   7   3    0.50    2.80
   6   7  -3    4.30    2.40
  -6   7   3   -3.10    1.40
   6   7  -3  -16.00   14.00
  -6   7   3   -3.50   14.40
  -6   7   3    2.30    8.50
  -6   7   3   -2.00   13.90
  -5  -7   3   17.50    3.70
   5  -7  -3    3.20    2.00
  -5  -7   3   15.70   13.90
   5  -7  -3    4.10    2.50
  -5  -7   3   14.20   16.00
  -5  -7   3   11.50   11.70
   5   7  -3    5.10   12.00
  -5   7   3    6.90    7.40
  -5   7   3    5.70   12.70
  -5   7   3    7.60    1.90
   5   7  -3    5.00    1.70
  -5   7   3   11.30   12.40
  -5   7   3   10.40    2.20
   4  -7  -3   13.20    2.10
  -4  -7   3   19.80   11.80
  -4  -7   3   25.20   11.20
  -4  -7   3   18.60   10.00
  -4   7   3   21.10   10.30
  -4   7   3   18.30    7.10
   4   7  -3   15.40    5.90
  -4   7   3   20.50    2.40
  -4   7   3   17.50    2.20
   4   7  -3   24.50    2.30
  -4   7   3   23.80   11.00
   4   7  -3   18.40   10.90
  -3  -7   3    3.10   10.80
  -3  -7   3    4.60    8.60
  -3  -7   3    4.30    8.40
  -3  -7   3    5.80    2.70
   3  -7  -3    4.60    2.00
  -3   7   3   -4.90    9.60
   3   7  -3    9.30    1.50
   3   7  -3    3.20    9.20
   3   7  -3    9.00    2.00
  -3   7   3    5.00    7.30
  -3   7   3   10.10    1.70
  -3   7   3    2.60    2.00
   3   7  -3    7.80    2.70
   3   7  -3    7.30    2.10
   3   7  -3    1.10    5.60
  -3   7   3   14.20    9.80
   2  -7  -3   -5.80    8.00
  -2  -7   3    5.20    9.50
  -2  -7   3    3.90    2.20
  -2  -7   3   -3.00    7.90
  -2  -7   3    4.10    7.20
  -2  -7   3   -1.10    7.50
  -2  -7   3    1.90    2.10
   2   7  -3   -1.50    1.40
  -2   7   3   -1.90    8.40
   2   7  -3    2.80    8.10
  -2   7   3    0.60    1.90
  -2   7   3   -0.40    1.40
   2   7  -3    5.70    1.30
   2   7  -3    6.30    1.80
   2   7  -3   -1.60    5.80
   2   7  -3    3.30    2.20
  -2   7   3    5.30    7.30
  -2   7   3    3.60    9.00
  -1  -7   3   23.20    7.90
  -1  -7   3   22.10    6.90
  -1  -7   3   23.40    3.00
  -1  -7   3   25.80    3.90
   1  -7  -3   16.10    8.20
   1  -7  -3   30.70    3.90
  -1  -7   3   17.20    8.60
   1  -7  -3   23.40    2.80
  -1  -7   3   30.00    5.90
   1  -7  -3   26.00    1.80
   1   7  -3   22.50    2.90
   1   7  -3   24.30    6.70
   1   7  -3   20.60    7.40
  -1   7   3   23.40    2.60
  -1   7   3   28.20    7.60
   1   7  -3   25.10    2.30
  -1   7   3   33.90    9.50
   1   7  -3   22.30    2.90
  -1   7   3   18.50    7.60
  -1   7   3   24.60    1.80
  -1   7   3   28.50    2.60
   0  -7   3   28.10    3.30
   0  -7  -3   27.90    3.10
   0  -7   3   20.30    5.00
   0  -7  -3   17.10    8.50
   0  -7   3   23.40    8.20
   0  -7  -3   23.90    7.30
   0  -7  -3   26.60    5.40
   0  -7   3   27.20    6.80
   0  -7   3   23.50    3.00
   0   7   3   34.00    2.70
   0   7   3   24.90    2.30
   0   7   3   23.20    8.00
   0   7   3   14.50    6.90
   0   7   3   29.10    2.90
   0   7  -3   21.30    2.40
   0   7   3   17.80    2.70
   0   7  -3   29.50    7.70
   0   7  -3   27.20    2.90
   0   7   3   41.60    9.80
   0   7  -3   20.10    6.80
   0   7  -3   26.30    2.90
   1  -7   3    1.00    1.50
  -1  -7  -3    3.30    7.20
   1  -7   3   -1.00    2.00
  -1  -7  -3   -1.40    1.10
   1  -7   3    1.40    8.20
  -1  -7  -3    1.40    1.90
  -1  -7  -3    5.40    6.00
   1  -7   3    1.00    6.70
  -1  -7  -3    3.20    8.80
  -1  -7  -3    6.50    2.20
  -1   7  -3    1.30    7.60
   1   7   3   -5.70    6.30
   1   7   3   -3.10    1.10
  -1   7  -3    0.90    6.90
   1   7   3   -4.80    1.90
   1   7   3    1.50    8.20
  -1   7  -3    1.70    1.30
   1   7   3    2.50    9.30
   1   7   3    0.10    1.60
   1   7   3    0.40    1.30
  -1   7  -3   -2.90    1.00
  -1   7  -3   -2.60    7.50
  -1   7  -3    0.60    1.80
  -2  -7  -3   14.40    3.00
  -2  -7  -3    8.90    6.80
  -2  -7  -3   15.50    7.80
  -2  -7  -3   19.40    3.00
   2  -7   3   19.60    2.70
   2  -7   3   13.90    2.80
  -2  -7  -3   11.00    9.10
   2  -7   3   11.40    8.30
   2   7   3   14.50    9.20
  -2   7  -3    6.80    8.00
   2   7   3   12.40    2.60
  -2   7  -3   17.70    2.20
   2   7   3   17.20    2.20
  -2   7  -3    9.30    7.30
  -2   7  -3   11.10    2.40
   2   7   3   22.30    2.70
   2   7   3   13.70    6.30
   2   7   3   21.20   10.40
  -2   7  -3   20.80    2.60
  -2   7  -3   24.50    7.80
   3  -7   3   44.50    9.20
  -3  -7  -3   57.79    5.10
  -3  -7  -3   41.30    4.40
  -3  -7  -3   34.40    9.00
   3  -7   3   41.40    4.00
  -3  -7  -3   36.90   10.30
  -3  -7  -3   45.10    8.70
  -3   7  -3   47.50    3.50
  -3   7  -3   43.60    3.90
  -3   7  -3   38.90    3.90
   3   7   3   39.70    4.90
  -3   7  -3   35.20    9.00
   3   7   3   48.40   10.50
   3   7   3   51.19    3.80
  -3   7  -3   53.09    8.30
   3   7   3   42.10    6.40
   3   7   3   60.29    4.40
  -3   7  -3   41.40    8.00
  -4  -7  -3    8.00   11.30
  -4  -7  -3   20.00   10.60
   4  -7   3   19.30    2.20
  -4  -7  -3   10.90    3.10
   4  -7   3   17.00    2.40
  -4  -7  -3   22.60   10.90
   4   7   3   15.70   10.50
  -4   7  -3   23.70    8.50
  -4   7  -3   14.10    2.80
   4   7   3   20.40    2.20
  -4   7  -3   17.10   10.60
  -4   7  -3   25.70    2.80
  -4   7  -3   33.20    8.70
   4   7   3   21.50    5.60
  -5  -7  -3   -1.80   16.30
  -5  -7  -3   14.50   14.70
   5  -7   3    5.40    1.80
  -5  -7  -3   -0.10    3.50
   5  -7   3    8.00    2.10
  -5  -7  -3    7.20   12.70
  -5   7  -3    4.80   13.00
  -5   7  -3    6.00    2.40
  -5   7  -3   14.00    9.50
  -5   7  -3    2.20    8.60
   5   7   3    4.10   12.70
   5   7   3    9.40    2.30
  -5   7  -3   15.70    2.40
  -5   7  -3    9.90   16.50
   6  -7   3    0.10    1.70
   6  -7   3    5.80    3.10
  -6  -7  -3   -9.60   16.20
  -6  -7  -3    3.00   15.40
  -6  -7  -3   -4.40   16.50
  -6  -7  -3    0.50    4.20
  -6   7  -3    0.40   14.50
   6   7   3    5.90   15.20
  -6   7  -3    2.80    8.10
  -6   7  -3   -1.60   15.90
  -6   7  -3    4.90   10.50
  -6   7  -3   -5.90    2.50
  -7  -7  -3   12.00   18.20
  -7  -7  -3    0.80   19.50
  -7  -7  -3   10.50   20.10
  -7   7  -3    1.70   17.60
   7   7   3    5.20   19.20
  -7   7  -3   -4.90   17.60
  -6  -8   3    7.60   17.10
  -6  -8   3    6.70   17.20
  -6  -8   3    1.30   19.30
  -6  -8   3    7.20   20.10
  -6   8   3   18.30   17.60
  -6   8   3    6.50    8.60
  -6   8   3   11.50   17.10
   6   8  -3   -2.00   16.80
  -5  -8   3    1.70   13.40
  -5  -8   3   12.70    4.30
   5  -8  -3    4.40    1.90
  -5  -8   3   -2.30   15.60
  -5  -8   3   -8.60   15.30
  -5  -8   3    6.80   14.50
   5  -8  -3   -6.40    3.30
   5   8  -3   -0.30    2.10
  -5   8   3   -6.30    9.00
  -5   8   3   -3.20    2.30
   5   8  -3   -7.20   14.30
  -5   8   3    2.00   14.50
  -5   8   3   -1.40    2.50
  -5   8   3   10.20   14.70
  -4  -8   3   -7.00   12.20
   4  -8  -3    7.20    2.70
  -4  -8   3    0.90   13.10
  -4  -8   3   -4.70   12.50
  -4  -8   3    0.10   25.50
  -4  -8   3   10.10    3.60
  -4   8   3    1.60   12.90
   4   8  -3   -2.10    6.60
  -4   8   3    4.30    2.10
  -4   8   3    1.70   16.50
  -4   8   3   -0.30    8.70
   4   8  -3    3.70   12.70
   4   8  -3    4.30    1.90
  -3  -8   3    2.30   11.10
   3  -8  -3    2.90    2.90
  -3  -8   3   10.80   10.30
  -3  -8   3    7.30   13.00
  -3  -8   3    5.50    3.40
   3  -8  -3   -4.10   10.10
  -3  -8   3    8.60   10.80
  -3   8   3   11.60   11.80
   3   8  -3    7.90    2.50
   3   8  -3    9.10   10.70
  -3   8   3    3.50    2.60
  -3   8   3    3.40    8.70
   3   8  -3    7.50    1.70
  -3   8   3    8.20    2.00
   3   8  -3    2.20    7.00
  -3   8   3    5.80   10.80
  -2  -8   3   10.60    3.30
  -2  -8   3   20.60    9.40
  -2  -8   3   15.20    8.60
  -2  -8   3    9.80   11.90
   2  -8  -3   12.70    1.30
   2  -8  -3    5.80   10.10
  -2  -8   3   15.00    9.70
  -2  -8   3    9.70    2.90
   2   8  -3   15.50    2.40
   2   8  -3   15.60    3.20
  -2   8   3   11.50    9.70
  -2   8   3   18.30   11.20
  -2   8   3   15.30    9.20
   2   8  -3   12.70    9.60
   2   8  -3   10.20    7.20
  -2   8   3   16.00    1.60
   2   8  -3   22.30    4.10
  -2   8   3    9.60    2.80
   2   8  -3   21.20    2.60
   1  -8  -3    2.30    1.00
   1  -8  -3    4.10    3.20
  -1  -8   3    0.10    8.20
  -1  -8   3    0.60    6.80
  -1  -8   3   -1.10    2.60
  -1  -8   3    6.80    3.10
  -1  -8   3    4.40   10.20
  -1  -8   3    3.70   10.00
   1  -8  -3   -4.70   10.10
   1  -8  -3   -0.10    6.00
  -1   8   3    0.20    2.40
   1   8  -3    1.30    7.50
  -1   8   3    2.80    2.00
   1   8  -3    2.20    8.90
  -1   8   3   -0.50    8.80
  -1   8   3    2.30    1.80
   1   8  -3   -1.90    2.40
   1   8  -3    1.80    1.80
  -1   8   3   -3.30    8.30
  -1   8   3    0.90    1.70
  -1   8   3    9.70   10.70
   1   8  -3   10.50    2.60
   0  -8   3  115.09    6.40
   0  -8   3  101.89    9.60
   0  -8   3  118.69   13.00
   0  -8  -3  127.89    6.10
   0  -8  -3  125.09   14.90
   0  -8  -3  109.99    6.20
   0  -8  -3  118.49    4.60
   0  -8  -3  109.59   10.70
   0  -8  -3   98.69   11.60
   0  -8   3   98.29   11.50
   0  -8   3  114.39    6.30
   0   8   3  124.39    5.40
   0   8  -3  121.89    5.30
   0   8   3  124.59    5.60
   0   8  -3  116.89    5.60
   0   8   3  140.59   17.60
   0   8   3  110.59    6.10
   0   8  -3  111.79   14.60
   0   8  -3  111.79    6.20
   0   8   3  104.79    9.60
   0   8   3  100.09    4.70
   0   8  -3   96.59    9.50
   0   8   3  110.99   15.00
   1  -8   3   19.50    1.30
  -1  -8  -3   16.10    2.70
  -1  -8  -3   20.20    9.70
  -1  -8  -3   21.90    2.30
   1  -8   3   32.70    3.80
  -1  -8  -3   32.20    3.70
  -1  -8  -3   14.00   10.10
   1  -8   3   21.40   10.50
  -1  -8  -3   14.40    7.50
   1  -8   3   24.50    8.50
   1  -8   3   26.60    1.30
   1  -8   3   20.20    3.30
   1   8   3   15.60    2.20
   1   8   3   19.70    7.70
  -1   8  -3   21.80    9.20
   1   8   3   28.20   10.30
  -1   8  -3   34.20    4.20
   1   8   3   29.00    2.90
  -1   8  -3   23.60    8.70
   1   8   3   16.60    3.00
  -1   8  -3   24.00    2.80
   1   8   3   24.00    2.60
  -1   8  -3   25.60    3.30
   1   8   3   34.50   11.20
   2  -8   3   -1.70    2.50
   2  -8   3   -1.00   10.20
  -2  -8  -3   -0.40   11.10
  -2  -8  -3   -1.20    2.70
  -2  -8  -3    2.70    9.40
  -2  -8  -3    3.10    8.40
   2  -8   3    6.00    2.10
  -2  -8  -3    0.30    3.40
  -2   8  -3    4.70    1.40
   2   8   3    2.20    1.80
  -2   8  -3    5.20    9.00
   2   8   3    2.90    7.30
  -2   8  -3    1.30    1.90
   2   8   3   -3.80    2.60
   2   8   3    8.10   10.00
  -2   8  -3    0.00    9.30
   2   8   3   15.70   11.50
  -2   8  -3   11.70    9.70
  -2   8  -3    9.30    2.40
   2   8   3    7.70    2.60
  -3  -8  -3   43.00    5.40
   3  -8   3   30.60   11.20
  -3  -8  -3   30.80   10.80
  -3  -8  -3   23.50    9.40
  -3  -8  -3   22.30   12.60
  -3   8  -3   35.20    3.00
  -3   8  -3   37.60   10.90
  -3   8  -3   29.40    9.30
   3   8   3   37.70   11.90
   3   8   3   25.30    7.40
  -3   8  -3   44.70   10.10
   3   8   3   37.90    3.40
  -3   8  -3   27.10    3.40
  -4  -8  -3    5.90    3.50
  -4  -8  -3    0.30   11.50
  -4  -8  -3    3.10   18.00
   4   8   3    7.40   12.80
  -4   8  -3   12.10   10.20
  -4   8  -3    0.80    1.80
   4   8   3    2.20    3.50
  -4   8  -3    6.00    9.30
  -4   8  -3    0.30    2.50
   4   8   3    3.10    6.90
  -5  -8  -3  -12.10   16.70
  -5  -8  -3   -2.90   13.10
  -5  -8  -3   -3.40   14.80
  -5   8  -3    9.60   11.10
  -5   8  -3    2.40   13.70
  -5   8  -3    0.20    2.80
   5   8   3    3.10    1.10
  -5   8  -3    0.20   14.60
   5   8   3   12.30   14.90
  -5   8  -3    7.40    2.30
  -5   8  -3    4.10   10.40
  -6  -8  -3    7.50   10.60
  -6  -8  -3   -7.40   19.50
  -6  -8  -3    0.70   17.50
  -6  -8  -3   -9.10   18.20
  -6   8  -3   12.00   17.90
  -6   8  -3   10.70   23.40
   6   8   3    4.40   21.00
  -6   8  -3    8.30   10.90
  -6   8  -3   18.40   12.90
  -6  -9   3   -9.70   20.70
  -6  -9   3    8.00   21.20
  -6   9   3   -3.40   20.70
  -5  -9   3    1.30   16.90
  -5  -9   3   -8.30   17.40
  -5  -9   3    2.70   19.10
  -5  -9   3    0.70   18.70
   5   9  -3   -5.40   17.40
  -5   9   3   -3.80   13.40
  -5   9   3    9.00   17.00
   5   9  -3    5.60    8.30
  -5   9   3    8.50   17.50
   5   9  -3   12.70    3.00
   4  -9  -3    7.50    3.50
  -4  -9   3   -5.20   14.20
  -4  -9   3   -4.40   14.30
   4  -9  -3    1.80   13.60
  -4  -9   3    2.20   14.20
  -4  -9   3    8.30   16.80
   4   9  -3    3.90   14.40
  -4   9   3   -0.60    2.90
  -4   9   3    5.40   15.70
   4   9  -3    0.40    8.30
   4   9  -3    1.00    2.50
  -4   9   3    5.60   14.30
  -4   9   3    5.10   12.00
  -3  -9   3  -12.70   11.90
  -3  -9   3   -1.50   11.80
  -3  -9   3   -2.80   13.00
   3  -9  -3   -7.80   12.70
  -3   9   3   -8.30   10.20
  -3   9   3   -7.10    3.80
   3   9  -3   -1.70   12.50
   3   9  -3   -1.30    8.30
  -3   9   3    3.60   14.30
   3   9  -3    8.50    2.00
  -3   9   3    1.10   12.40
  -3   9   3    2.40    2.40
  -2  -9   3    6.90   13.80
  -2  -9   3   11.00   12.00
   2  -9  -3    7.00   12.20
  -2  -9   3    9.30   11.00
  -2  -9   3   11.10    9.60
   2   9  -3   17.50   12.60
  -2   9   3   10.30    3.10
   2   9  -3   11.60    8.70
  -2   9   3   15.10   10.90
   2   9  -3   11.90    2.50
   2   9  -3    3.60    2.10
  -2   9   3   29.80   13.80
  -2   9   3    6.60   11.00
  -1  -9   3    0.40   11.60
   1  -9  -3    1.90    7.60
  -1  -9   3   -5.00    8.20
  -1  -9   3    0.90    9.90
   1  -9  -3   -4.20   12.00
  -1  -9   3   -8.40   13.60
   1  -9  -3    1.60    1.20
   1  -9  -3   -1.70    2.80
   1   9  -3   -2.70    8.80
  -1   9   3    5.10   10.30
  -1   9   3   -1.70    1.40
  -1   9   3   -3.60    9.80
  -1   9   3   11.20   13.40
  -1   9   3   10.40    2.40
   1   9  -3    3.30    2.10
   1   9  -3   -1.20    1.90
   1   9  -3   -2.70   11.40
   1   9  -3    2.90    2.80
   0  -9   3   11.90   12.40
   0  -9  -3    3.90   12.60
   0  -9  -3    8.80   11.10
   0  -9   3    6.90    3.70
   0  -9   3    7.50    6.80
   0  -9  -3   12.20    1.60
   0  -9   3    5.70    9.50
   0  -9  -3   14.50    7.90
   0   9  -3    9.10   10.40
   0   9   3   -1.30    4.00
   0   9  -3    2.80    3.70
   0   9   3   12.60   12.60
   0   9   3   16.10   11.20
   0   9  -3   12.00   10.10
   0   9   3   10.90   10.00
   0   9  -3    9.30    3.20
  -1  -9  -3    0.60    8.40
  -1  -9  -3    1.40    1.70
   1  -9   3   -0.10    9.80
  -1  -9  -3   -1.90   10.80
   1  -9   3   -2.60   12.80
  -1  -9  -3  -11.60   13.40
   1   9   3    1.70   11.70
   1   9   3    1.90    9.10
   1   9   3   -0.10    2.90
   1   9   3    9.40   14.20
  -1   9  -3   -0.20    1.70
  -1   9  -3   -2.90    9.70
  -1   9  -3    1.10    2.70
  -1   9  -3   -1.10   10.40
  -2  -9  -3    5.40   11.50
   2  -9   3   10.40    2.60
   2  -9   3    4.70   13.40
  -2  -9  -3   -8.70   14.20
  -2  -9  -3    0.20    9.90
  -2   9  -3    4.60   12.00
  -2   9  -3    0.20   10.50
   2   9   3    2.40   11.90
   2   9   3    0.60    8.70
  -2   9  -3    7.70   11.70
  -2   9  -3    7.70    1.90
  -3  -9  -3   -4.40   11.80
  -3  -9  -3    0.20   14.00
   3  -9   3    3.90   13.50
  -3   9  -3   13.10   12.30
  -3   9  -3   -4.80    3.00
  -3   9  -3   -1.90    1.80
  -3   9  -3   -1.40   11.70
   3   9   3    7.00   13.70
  -3   9  -3    7.20   13.20
   3   9   3    3.30    8.70
  -4  -9  -3   -4.30   17.50
  -4  -9  -3   12.60   21.90
  -4  -9  -3    0.90   15.00
   4  -9   3    6.90    2.80
   4  -9   3    3.40   14.30
  -4   9  -3    1.80   14.20
  -4   9  -3    9.70   12.80
   4   9   3  -10.20   15.70
   4   9   3    2.50    8.30
  -4   9  -3    1.10   15.50
  -4   9  -3    8.00    3.00
  -4   9  -3    2.60    2.20
  -5  -9  -3   -3.40   20.60
  -5  -9  -3    3.60   16.30
  -5  -9  -3   -3.40   18.60
  -5   9  -3    7.20   17.40
  -5   9  -3   -3.70   18.60
  -5   9  -3    5.60   12.70
  -5   9  -3   14.00   14.00
   5   9   3    7.00   18.50
   5   9   3   -0.70    7.70
  -5 -10   3  -11.50   24.10
  -5 -10   3    6.70   21.40
  -5 -10   3   -7.00   21.40
  -5 -10   3   -5.00   19.90
  -5  10   3    2.40   20.70
  -5  10   3    5.70   21.60
  -4 -10   3   -3.00   20.50
   4 -10  -3    0.00   17.90
  -4 -10   3    4.70   19.10
  -4 -10   3    4.80   16.40
  -4 -10   3    9.00   17.40
  -4  10   3   11.40   19.40
  -4  10   3    4.10   17.80
  -4  10   3   -0.90   13.60
   4  10  -3  -12.80   17.20
   4  10  -3   10.30   10.80
  -3 -10   3   11.60   13.90
  -3 -10   3   12.30   18.40
  -3 -10   3    9.60   18.90
  -3 -10   3   17.90   15.20
   3 -10  -3   -6.10   16.00
  -3  10   3   24.10   18.10
   3  10  -3   10.40   15.80
  -3  10   3   12.50   12.90
   3  10  -3   18.60   10.70
  -3  10   3   11.80   14.20
  -3  10   3    9.50    4.20
  -2 -10   3    9.30   11.80
  -2 -10   3    7.50   13.10
  -2 -10   3    4.40   22.80
  -2 -10   3    8.30   15.20
   2 -10  -3   -3.90   15.10
   2  10  -3   14.20   10.80
  -2  10   3   32.60   17.10
  -2  10   3    0.50   12.90
  -2  10   3    7.10   13.60
   2  10  -3   -1.90   13.70
  -2  10   3    6.50    3.80
  -1 -10   3   -0.40   12.10
   1 -10  -3    2.60    9.20
   1 -10  -3   -5.40   15.50
  -1 -10   3    9.90   10.20
  -1 -10   3   12.90   16.40
   1 -10  -3    4.00    1.50
   1  10  -3    6.90   12.80
   1  10  -3    5.00   11.10
  -1  10   3    7.40   15.50
   1  10  -3   -9.50    3.50
  -1  10   3    8.90   17.90
  -1  10   3   10.10   13.10
   0 -10   3   11.30   11.70
   0 -10   3   11.20    8.60
   0 -10  -3    9.30   16.00
   0 -10   3   15.20   16.50
   0 -10  -3   11.20    9.70
   0 -10  -3   16.10   15.50
   0 -10  -3   12.30    1.80
   0  10  -3   14.40   12.40
   0  10  -3   17.00   11.50
   0  10   3   17.60   13.20
   0  10   3   11.90    4.90
   0  10  -3   17.50    2.60
   0  10   3   15.50   11.40
   0  10  -3    6.20    6.60
   0  10   3   25.10   16.10
  -1 -10  -3   13.00   14.70
  -1 -10  -3    7.50   16.70
  -1 -10  -3    7.30   10.60
   1 -10   3   12.00   11.80
   1 -10   3   17.60    5.20
   1 -10   3    2.20   15.80
  -1 -10  -3    4.90    2.10
   1  10   3   12.50   14.20
  -1  10  -3   11.10   13.20
  -1  10  -3    4.50   14.20
   1  10   3   13.70   11.20
  -1  10  -3   -0.30    5.90
   1  10   3   14.40   16.70
  -1  10  -3   10.10    2.50
   2 -10   3    3.20   17.10
  -2 -10  -3   -0.30   14.20
  -2 -10  -3    4.50    2.50
  -2 -10  -3    7.80   25.40
  -2 -10  -3    3.20   12.20
   2  10   3   13.10   15.10
  -2  10  -3   12.20   13.30
   2  10   3    6.00   10.60
  -2  10  -3    8.10    4.50
  -2  10  -3    5.90   13.10
  -2  10  -3    6.20    2.40
  -3 -10  -3    8.20   14.10
  -3 -10  -3    6.40   16.30
   3 -10   3    3.00   18.00
  -3 -10  -3    9.60   18.80
  -3  10  -3    6.80   13.50
  -3  10  -3   12.50   15.60
   3  10   3    2.40   10.80
  -3  10  -3   10.20    2.60
   3  10   3    9.10   17.10
  -3  10  -3   15.90    5.20
  -4 -10  -3    0.40   21.20
  -4 -10  -3    9.10   16.90
  -4 -10  -3   -0.70   18.30
   4 -10   3   -0.50   19.30
  -4  10  -3   11.30   14.20
   4  10   3    6.90   10.50
  -4  10  -3   14.90   16.20
   4  10   3   14.80   19.30
  -4  10  -3   12.70   17.20
  -3 -11   3    7.30   17.40
  -3 -11   3    5.00   24.60
  -3 -11   3    5.00   18.30
  -3 -11   3   14.70   20.00
   3 -11  -3  -17.80   20.20
  -3  11   3   11.40   19.00
   3  11  -3    1.40   19.50
  -3  11   3   15.90   22.30
   3  11  -3   14.00   13.20
  -3  11   3   11.40   15.60
  -2 -11   3    2.60   14.10
   2 -11  -3  -20.80   19.30
  -2 -11   3    6.50   19.70
  -2 -11   3    4.80   22.50
  -2  11   3   12.30   20.10
   2  11  -3    7.50   17.30
   2  11  -3    4.00   13.00
  -2  11   3   -6.80   15.40
  -2  11   3   -3.90   16.20
  -1 -11   3    7.80   14.70
   1 -11  -3    5.20   11.30
  -1 -11   3   15.40   12.40
  -1 -11   3    4.90   21.00
   1 -11  -3    5.80   18.90
  -1  11   3   15.00   15.60
   1  11  -3    7.80   16.30
  -1  11   3    3.50   15.50
  -1  11   3    7.50    5.40
  -1  11   3   22.40   20.10
   1  11  -3    4.20   22.10
   0 -11  -3   -0.40   12.00
   0 -11  -3    7.20   19.40
   0 -11   3  -10.60   19.20
   0 -11   3   -0.60   10.10
   0 -11   3    9.80   14.20
   0  11   3   16.40   20.30
   0  11   3    8.90   16.00
   0  11  -3   -3.60    3.30
   0  11   3    0.10   13.30
   0  11  -3    1.60   13.80
   0  11  -3    2.60   15.70
  -1 -11  -3    0.90   17.20
  -1 -11  -3   -1.40    2.80
   1 -11   3  -13.10   19.90
  -1 -11  -3   -1.60   12.90
   1 -11   3   -1.40   14.10
  -1 -11  -3  -10.10   20.60
  -1  11  -3    3.50    2.80
  -1  11  -3   -2.60   14.70
  -1  11  -3    2.40   16.10
   1  11   3   10.10   20.90
  -1  11  -3   16.20    5.50
   1  11   3    1.60   17.60
  -2 -11  -3    8.20   18.00
   2 -11   3    8.30   21.70
  -2 -11  -3   -8.30   21.90
  -2 -11  -3    4.50   14.60
  -2  11  -3    6.60   16.70
   2  11   3   -3.60   18.20
   2  11   3    3.10   13.30
  -2  11  -3    2.10   15.90
   3 -11   3    0.10   23.10
  -3 -11  -3  -12.90   17.30
  -3 -11  -3    3.70   20.60
  -3 -11  -3  -18.80   23.70
   3  11   3    0.60   12.70
  -3  11  -3    1.30   17.60
  -3  11  -3  -15.20   16.40
   3  11   3    2.80   20.90
  -9   0   4   62.49   22.30
  -9   0   4   59.69   20.50
  -9   0   4   75.09   23.90
  -9   0   4   64.79   18.10
  -8   0   4  191.88   20.20
  -8   0   4  187.28   15.80
  -8   0   4  194.98   29.00
  -8   0   4  185.98   14.00
  -8   0   4  220.18   23.90
  -7   0   4   59.09    9.90
  -7   0   4   65.89    7.80
  -7   0   4   71.19   11.80
  -7   0   4   69.09    7.60
  -7   0   4   67.89   12.80
  -6   0   4  361.56   17.90
  -6   0   4  349.47   18.60
  -6   0   4  357.36   14.80
  -6   0   4  351.76   16.10
  -6   0   4  349.47   14.10
  -5   0   4   24.70    6.20
  -5   0   4   40.60    5.00
  -5   0   4   28.80    5.50
  -5   0   4   34.60    6.80
  -4   0   4 2779.62   87.19
   4   0  -4 2879.41   87.19
  -4   0   4 2821.32   87.99
   4   0  -4 2971.10   87.49
   4   0  -4 2847.71   87.19
  -4   0   4 2779.32   87.29
  -4   0   4 2767.72   87.69
   4   0  -4 3001.40   87.79
  -4   0   4 2932.91   88.19
  -4   0   4 2813.52   87.19
  -3   0   4  466.35   15.40
   3   0  -4  486.15   15.40
   3   0  -4  510.95   15.40
   3   0  -4  504.85   15.70
  -3   0   4  498.05   15.40
  -3   0   4  489.95   15.80
  -3   0   4  478.35   16.70
  -3   0   4  486.55   16.40
  -2   0   4 1074.39   33.40
  -2   0   4 1086.59   33.40
   2   0  -4 1100.09   33.50
  -2   0   4 1063.39   34.20
   2   0  -4 1119.09   33.60
  -2   0   4 1117.19   33.50
   2   0  -4 1087.89   33.20
   2   0  -4 1086.89   33.40
   2   0  -4 1099.79   33.40
  -2   0   4 1024.00   33.20
  -1   0   4 7365.76  246.08
   1   0  -4 7283.67  246.28
  -1   0   4 8777.92  246.68
   1   0  -4 7338.67  245.98
  -1   0   4 8784.62  246.38
  -1   0   4 8637.34  246.28
   1   0  -4 7101.99  246.28
   1   0  -4 8734.63  246.38
   1   0  -4 7255.77  246.08
   1   0  -4 8533.75  246.28
  -1   0   4 9387.36  246.48
   0   0   4   46.00    2.10
   0   0  -4   48.60    2.20
   0   0  -4   46.10    2.00
   0   0  -4   47.20    2.00
   0   0   4   47.30    2.20
   0   0   4   47.50    2.00
   0   0   4   53.39    2.90
   0   0  -4   48.00    2.00
   0   0   4   56.49    2.10
   0   0   4   48.70    2.00
   0   0   4   50.49    2.20
   0   0  -4   48.70    2.10
  -1   0  -4 7364.36  214.88
   1   0   4 7663.53  214.88
  -1   0  -4 6638.44  214.88
   1   0   4 6494.25  214.68
  -1   0  -4 6511.45  214.68
   1   0   4 7545.75  215.68
   1   0   4 7060.19  214.88
   1   0   4 7546.04  214.88
   1   0   4 6797.32  214.78
  -2   0  -4   41.80    4.30
   2   0   4   42.70    2.20
  -2   0  -4   37.80    4.70
   2   0   4   42.50    2.10
  -2   0  -4   41.60    2.20
  -2   0  -4   44.50    2.10
   2   0   4   44.50    2.00
  -2   0  -4   44.20    2.00
  -2   0  -4   39.60    4.80
  -3   0  -4 4602.54  145.69
   3   0   4 4696.53  145.29
  -3   0  -4 4752.32  145.39
   3   0   4 4763.72  145.29
  -3   0  -4 4830.22  145.39
   3   0   4 4893.31  145.39
  -3   0  -4 4564.04  145.79
  -3   0  -4 4799.22  145.29
   3   0   4 5163.48  145.89
  -3   0  -4 4631.24  145.39
  -4   0  -4  628.34   19.80
   4   0   4  633.24   20.30
  -4   0  -4  637.24   20.10
  -4   0  -4  602.04   21.40
  -4   0  -4  628.64   20.60
  -4   0  -4  627.14   20.80
   4   0   4  632.34   19.80
   4   0   4  619.54   19.70
   4   0   4  624.84   19.80
  -4   0  -4  611.74   21.80
  -5   0  -4  117.19    4.60
  -5   0  -4  115.99    9.10
   5   0   4  115.29    4.60
  -5   0  -4  117.79   10.70
  -5   0  -4  126.89    8.50
   5   0   4  108.39    4.90
   5   0   4  120.09    4.50
  -5   0  -4  112.59   11.50
  -6   0  -4  726.03   23.50
  -6   0  -4  721.83   27.80
   6   0   4  734.63   23.30
  -6   0  -4  694.83   26.20
   6   0   4  694.13   23.00
  -6   0  -4  705.23   24.30
  -6   0  -4  719.83   22.50
   6   0   4  698.43   22.50
  -6   0  -4  754.12   27.40
  -6   0  -4  700.53   24.30
  -7   0  -4    4.30   12.10
   7   0   4   -2.30    1.20
  -7   0  -4   -1.80   10.00
  -7   0  -4    2.20    1.30
  -7   0  -4   -1.50    6.50
   7   0   4   -1.00    1.40
  -7   0  -4    2.30   12.20
  -7   0  -4   -3.10    6.90
  -8   0  -4  116.59   16.20
  -8   0  -4  161.38   15.10
  -8   0  -4  140.89   14.20
  -8   0  -4  170.68   18.20
  -8   0  -4  108.19    9.40
  -9  -1   4   67.79   21.30
  -9  -1   4   85.49   25.40
  -9  -1   4   84.39   23.60
  -9   1   4   67.19   18.40
  -9   1   4   92.29   20.50
  -9   1   4   85.49   21.10
  -9   1   4   77.69   24.40
  -9   1   4   82.09   14.30
  -8  -1   4   43.30   17.60
  -8  -1   4   40.70   13.40
  -8  -1   4   50.69    9.20
  -8  -1   4   46.00   17.30
  -8   1   4   70.29   14.90
  -8   1   4   45.50   15.60
  -8   1   4   47.90   10.50
  -8   1   4   45.10   10.20
  -8   1   4   57.69   17.90
  -8   1   4   60.19   13.10
  -7  -1   4  437.56   24.90
  -7  -1   4  392.26   16.40
  -7  -1   4  407.86   15.60
  -7  -1   4  419.66   20.60
  -7  -1   4  444.76   22.90
  -7  -1   4  403.66   13.00
  -7  -1   4  410.66   13.40
   7   1  -4  384.16   14.00
   7   1  -4  412.76   13.30
  -7   1   4  396.86   18.30
  -7   1   4  444.26   26.00
  -7   1   4  437.16   22.60
  -7   1   4  444.86   22.00
  -7   1   4  390.96   18.20
  -7   1   4  409.56   20.00
  -6  -1   4   65.39    8.50
  -6  -1   4   78.09    3.00
  -6  -1   4   69.29    3.00
  -6  -1   4   75.59    9.00
  -6  -1   4   69.09    3.30
  -6  -1   4   71.29    8.40
  -6  -1   4   67.89    9.60
  -6  -1   4   82.69   10.70
  -6   1   4   72.19    7.90
   6   1  -4   74.99    3.20
  -6   1   4   70.39    9.30
  -6   1   4   79.99   11.10
  -6   1   4   72.39    7.70
   6   1  -4   71.29    3.80
   6   1  -4   70.29    4.20
  -6   1   4   77.99    8.90
  -6   1   4   76.39    6.90
  -5  -1   4 2385.96   72.19
  -5  -1   4 2364.96   73.69
  -5  -1   4 2280.97   72.99
  -5  -1   4 2326.77   71.99
  -5  -1   4 2388.76   73.59
  -5  -1   4 2354.56   71.89
  -5  -1   4 2409.26   72.59
   5   1  -4 2397.66   72.19
   5   1  -4 2385.56   72.49
  -5   1   4 2336.37   73.29
  -5   1   4 2282.87   72.79
  -5   1   4 2383.66   73.19
  -5   1   4 2383.26   74.39
  -5   1   4 2268.57   72.49
  -4  -1   4 1044.10   32.80
  -4  -1   4 1022.10   33.60
  -4  -1   4 1059.69   32.30
  -4  -1   4 1015.90   33.70
  -4  -1   4  979.60   33.00
  -4  -1   4 1019.30   32.00
  -4   1   4 1050.09   34.50
   4   1  -4 1087.89   32.30
   4   1  -4 1079.09   32.30
  -4   1   4 1035.90   33.30
   4   1  -4 1073.49   32.50
  -4   1   4 1027.60   33.10
  -4   1   4 1010.30   33.30
   4   1  -4 1090.19   32.80
  -4   1   4  992.50   32.70
   3  -1  -4 2214.38   67.09
  -3  -1   4 2155.08   67.19
   3  -1  -4 2262.07   67.39
  -3  -1   4 2144.79   67.79
  -3  -1   4 2180.78   67.89
   3  -1  -4 2160.78   67.09
  -3  -1   4 2256.07   67.39
  -3  -1   4 2189.18   67.59
  -3   1   4 2215.98   67.79
   3   1  -4 2214.98   67.39
   3   1  -4 2213.78   67.39
  -3   1   4 2176.78   67.19
   3   1  -4 2216.48   67.39
  -3   1   4 2190.18   66.99
   3   1  -4 2237.48   67.59
  -3   1   4 2172.68   68.39
  -2  -1   4 4358.96  134.09
  -2  -1   4 4435.86  133.79
   2  -1  -4 4420.36  133.69
  -2  -1   4 4443.46  133.89
  -2  -1   4 4395.76  133.69
   2  -1  -4 4351.36  133.69
  -2  -1   4 4440.76  133.99
   2  -1  -4 4419.96  133.89
  -2  -1   4 4423.46  134.09
  -2   1   4 4096.69  133.49
  -2   1   4 4096.79  134.19
  -2   1   4 4286.17  133.69
   2   1  -4 4601.14  133.99
  -2   1   4 4340.97  134.39
   2   1  -4 4262.77  133.69
  -2   1   4 4457.25  133.69
   2   1  -4 4539.75  133.99
   2   1  -4 4627.74  133.99
   2   1  -4 4516.45  133.99
   1  -1  -4 2056.69   64.89
  -1  -1   4 2153.98   64.99
  -1  -1   4 2129.89   64.99
  -1  -1   4 2103.89   64.89
   1  -1  -4 2134.79   64.89
  -1  -1   4 2153.18   64.99
   1  -1  -4 2102.79   64.89
   1  -1  -4 2096.59   65.29
  -1  -1   4 2132.09   64.99
   1  -1  -4 2136.99   64.69
  -1  -1   4 2167.78   64.89
   1   1  -4 2022.20   64.59
   1   1  -4 2144.79   64.99
  -1   1   4 2116.79   64.89
  -1   1   4 2092.09   65.29
  -1   1   4 2134.39   64.89
   1   1  -4 2168.78   64.99
  -1   1   4 2119.19   64.69
   1   1  -4 2073.89   64.89
   1   1  -4 2265.87   65.09
   1   1  -4 2072.09   64.79
   1   1  -4 2179.78   65.09
   0  -1  -4 3564.94  111.79
   0  -1   4 3699.23  111.69
   0  -1  -4 3572.94  111.59
   0  -1   4 3766.62  111.69
   0  -1   4 3623.04  111.59
   0  -1   4 3723.33  111.59
   0  -1  -4 3675.03  111.69
   0  -1   4 3841.52  111.79
   0  -1   4 3823.22  111.79
   0  -1  -4 3588.04  111.59
   0  -1  -4 3400.46  111.59
   0   1   4 3722.33  111.79
   0   1  -4 3628.64  111.59
   0   1  -4 3786.72  111.69
   0   1   4 3548.24  111.79
   0   1   4 3532.65  111.59
   0   1  -4 3647.74  111.69
   0   1   4 3643.14  111.79
   0   1  -4 3674.63  111.59
   0   1  -4 3854.21  111.79
   0   1   4 3591.74  111.49
   0   1  -4 3803.42  111.79
   0   1   4 3619.44  111.59
   1  -1   4 1049.40   32.20
  -1  -1  -4 1041.20   32.20
   1  -1   4 1005.50   32.50
  -1  -1  -4 1064.99   32.40
  -1  -1  -4 1022.40   32.20
   1  -1   4 1075.69   32.40
  -1  -1  -4 1016.70   32.30
  -1  -1  -4 1078.59   32.40
  -1  -1  -4 1021.10   32.40
  -1  -1  -4 1054.59   32.30
   1  -1   4 1066.29   32.30
   1  -1   4 1005.60   32.10
   1   1   4 1016.10   32.40
  -1   1  -4 1010.30   32.10
   1   1   4 1017.00   32.10
   1   1   4 1044.70   32.30
  -1   1  -4 1064.19   32.30
   1   1   4 1092.99   32.40
  -1   1  -4 1069.19   32.30
  -1   1  -4 1033.40   32.30
   1   1   4 1049.49   32.30
   1   1   4 1064.99   32.30
  -1   1  -4 1069.89   32.30
   2  -1   4 2361.46   68.79
  -2  -1  -4 2203.18   68.79
   2  -1   4 2338.37   68.69
  -2  -1  -4 2294.57   68.69
  -2  -1  -4 2269.27   68.79
   2  -1   4 2304.17   68.49
  -2  -1  -4 2159.48   68.89
  -2  -1  -4 2234.98   68.39
  -2  -1  -4 2203.58   68.79
   2  -1   4 2253.67   68.49
   2   1   4 2201.18   68.79
   2   1   4 2298.67   68.39
  -2   1  -4 2228.48   68.49
  -2   1  -4 2146.19   68.59
   2   1   4 2255.37   68.69
   2   1   4 2277.67   68.79
   2   1   4 2253.07   68.69
  -2   1  -4 2150.48   68.19
  -2   1  -4 2150.38   68.39
   2   1   4 2320.07   68.69
  -2   1  -4 2135.29   68.79
   3  -1   4  868.21   26.90
  -3  -1  -4  821.02   28.00
  -3  -1  -4  858.81   27.80
  -3  -1  -4  876.71   26.80
   3  -1   4  895.71   27.20
  -3  -1  -4  841.32   27.80
  -3  -1  -4  912.41   27.40
  -3   1  -4  840.32   28.00
  -3   1  -4  849.61   26.90
   3   1   4  890.21   26.80
  -3   1  -4  851.41   27.60
  -3   1  -4  818.52   27.20
   3   1   4  878.41   27.30
   3   1   4  948.01   27.60
  -3   1  -4  832.82   27.90
   3   1   4  864.01   27.30
  -3   1  -4  867.41   26.90
  -4  -1  -4  399.76   15.50
  -4  -1  -4  410.16   15.20
  -4  -1  -4  426.76   13.20
   4  -1   4  425.86   13.80
   4  -1   4  427.16   13.60
  -4  -1  -4  414.96   14.00
   4  -1   4  406.76   13.50
  -4  -1  -4  397.66   16.20
   4   1   4  433.76   13.70
  -4   1  -4  424.86   13.20
   4   1   4  427.76   13.20
   4   1   4  380.36   13.90
   4   1   4  423.06   14.00
  -4   1  -4  403.36   15.90
  -4   1  -4  406.96   15.10
  -4   1  -4  401.76   16.10
   4   1   4  423.36   13.60
  -4   1  -4  406.26   14.40
  -5  -1  -4  763.32   27.20
  -5  -1  -4  773.22   24.30
  -5  -1  -4  766.52   23.90
  -5  -1  -4  769.12   27.10
   5  -1   4  726.93   23.90
  -5  -1  -4  770.22   24.90
  -5  -1  -4  765.02   25.90
  -5  -1  -4  744.03   26.30
  -5   1  -4  765.12   26.70
   5   1   4  804.02   24.60
  -5   1  -4  776.42   23.90
   5   1   4  744.13   24.20
   5   1   4  781.92   24.40
  -5   1  -4  774.82   27.10
  -5   1  -4  753.02   25.70
  -5   1  -4  765.22   24.80
  -6  -1  -4   46.00    3.00
  -6  -1  -4   48.30    7.20
   6  -1   4   37.90    2.40
  -6  -1  -4   52.19    9.90
   6  -1   4   50.39    2.30
  -6  -1  -4   45.90    2.90
  -6  -1  -4   55.09   10.30
  -6  -1  -4   37.10    3.90
  -6  -1  -4   47.50    8.20
   6   1   4   44.90    3.40
   6   1   4   48.30    3.00
  -6   1  -4   44.00    2.30
  -6   1  -4   43.00    8.50
   6   1   4   39.40    2.80
  -6   1  -4   47.90    7.10
  -6   1  -4   49.40    9.90
  -6   1  -4   36.40    3.30
  -6   1  -4   52.59    5.10
  -7  -1  -4  379.56   20.00
  -7  -1  -4  347.17   12.00
  -7  -1  -4  350.46   13.40
  -7  -1  -4  361.36   22.70
  -7  -1  -4  356.06   17.40
  -7  -1  -4  399.56   23.00
  -7  -1  -4  341.77   11.70
  -7   1  -4  358.86   12.90
  -7   1  -4  375.86   22.90
  -7   1  -4  392.86   22.90
  -7   1  -4  362.56   17.80
   7   1   4  364.56   12.60
   7   1   4  343.87   12.40
  -7   1  -4  366.96   20.80
  -8  -1  -4   29.10   13.20
  -8  -1  -4   18.50   16.30
  -8  -1  -4   13.40    8.90
  -8  -1  -4   22.70   16.50
  -8   1  -4   14.30   15.40
  -8   1  -4    6.50    3.90
  -8   1  -4   23.90   10.60
  -8   1  -4   17.10   14.50
  -8   1  -4   19.20   13.20
  -8   1  -4    9.70   15.50
  -8  -2   4  155.88   13.40
  -8  -2   4  170.58   20.80
  -8  -2   4  185.08   18.40
  -8  -2   4  162.68   15.40
  -8  -2   4  149.49   15.00
  -8  -2   4  143.39    6.40
  -8   2   4  174.28   21.10
  -8   2   4  181.98   16.20
  -8   2   4  186.68   19.50
  -8   2   4  144.19   18.40
  -8   2   4  155.38   18.50
  -8   2   4  151.08   16.30
   8   2  -4  139.19    6.80
  -7  -2   4   61.59   13.70
  -7  -2   4   50.89    3.50
  -7  -2   4   68.09    8.80
  -7  -2   4   58.49   10.60
  -7  -2   4   63.79   12.60
  -7  -2   4   60.19    6.80
  -7   2   4   70.39   10.90
  -7   2   4   67.89    9.20
   7   2  -4   47.10    3.70
   7   2  -4   62.89    4.00
  -7   2   4   57.59   10.20
  -7   2   4   66.49   11.60
  -7   2   4   52.59    9.80
  -7   2   4   65.79   13.90
  -6  -2   4  691.43   21.80
  -6  -2   4  681.23   26.60
  -6  -2   4  657.33   25.00
  -6  -2   4  690.53   21.40
  -6  -2   4  668.33   24.10
  -6  -2   4  678.53   27.20
   6   2  -4  662.93   21.70
  -6   2   4  672.73   25.00
  -6   2   4  674.93   24.40
  -6   2   4  691.23   25.50
  -6   2   4  678.83   27.50
   6   2  -4  699.93   22.00
   6   2  -4  669.33   21.60
  -6   2   4  666.23   24.90
  -6   2   4  641.84   24.00
  -5  -2   4   18.70    6.30
  -5  -2   4   16.80    6.90
  -5  -2   4    9.80    1.30
  -5  -2   4   14.30    7.40
  -5  -2   4   13.70    5.70
  -5   2   4   16.10    5.60
  -5   2   4   12.20    7.90
  -5   2   4    4.90    6.20
  -5   2   4   18.10    6.30
  -5   2   4   17.50    5.50
  -5   2   4   15.20    5.70
  -4  -2   4 1670.93   50.79
  -4  -2   4 1576.14   50.99
  -4  -2   4 1622.04   50.59
  -4  -2   4 1582.34   50.59
  -4  -2   4 1606.04   49.70
  -4  -2   4 1576.64   51.09
   4   2  -4 1722.13   50.29
  -4   2   4 1586.74   50.49
   4   2  -4 1672.73   50.09
  -4   2   4 1618.34   51.59
   4   2  -4 1611.24   50.19
  -4   2   4 1541.45   50.19
   4   2  -4 1679.73   50.39
  -4   2   4 1571.54   50.19
   4   2  -4 1630.04   49.40
   3  -2  -4 1708.23   52.19
  -3  -2   4 1661.23   52.89
   3  -2  -4 1626.44   51.89
  -3  -2   4 1650.23   52.99
  -3  -2   4 1800.72   52.59
   3  -2  -4 1688.63   51.89
  -3  -2   4 1673.83   52.59
  -3  -2   4 1708.23   52.79
  -3  -2   4 1733.93   51.89
   3   2  -4 1672.23   51.69
  -3   2   4 1690.83   52.49
   3   2  -4 1708.73   52.49
   3   2  -4 1690.63   52.29
  -3   2   4 1610.84   51.99
  -3   2   4 1707.13   53.39
   3   2  -4 1765.82   52.79
  -3   2   4 1708.83   51.89
  -3   2   4 1715.33   51.99
   3   2  -4 1752.92   52.49
   2  -2  -4 1171.98   35.70
   2  -2  -4 1154.98   35.10
   2  -2  -4 1134.69   35.30
  -2  -2   4 1194.58   35.50
  -2  -2   4 1118.09   35.80
  -2  -2   4 1117.59   35.70
  -2  -2   4 1125.69   35.00
  -2  -2   4 1142.89   35.70
  -2   2   4 1152.18   35.10
   2   2  -4 1190.78   35.50
   2   2  -4 1167.88   35.40
  -2   2   4 1110.19   36.10
   2   2  -4 1088.19   35.00
   2   2  -4 1193.18   35.50
   2   2  -4 1114.39   35.20
  -2   2   4 1139.29   35.10
   2   2  -4 1117.79   35.00
  -2   2   4 1092.19   35.30
  -2   2   4 1127.79   34.80
  -1  -2   4 4872.11  155.18
  -1  -2   4 5263.47  155.18
   1  -2  -4 4970.70  155.18
   1  -2  -4 5102.89  155.58
  -1  -2   4 5215.08  155.18
  -1  -2   4 4699.13  155.48
  -1  -2   4 4962.00  155.88
  -1  -2   4 5276.67  155.38
   1  -2  -4 4942.21  155.08
   1  -2  -4 4827.92  155.28
   1   2  -4 5217.28  155.18
   1   2  -4 5323.37  155.38
   1   2  -4 5250.38  155.18
  -1   2   4 4799.42  154.88
  -1   2   4 5131.39  155.18
   1   2  -4 5234.38  155.18
   1   2  -4 5299.37  155.28
  -1   2   4 5108.29  155.18
   1   2  -4 5377.46  155.38
   0  -2  -4   54.79    2.70
   0  -2   4   57.09    2.30
   0  -2  -4   48.40    2.50
   0  -2  -4   54.89    2.70
   0  -2  -4   58.89    2.80
   0  -2  -4   56.59    2.40
   0  -2  -4   55.89    2.30
   0  -2   4   52.89    2.50
   0  -2   4   57.29    2.70
   0  -2   4   53.79    2.60
   0   2  -4   60.09    2.60
   0   2  -4   51.49    2.70
   0   2   4   52.29    2.70
   0   2   4   58.09    2.50
   0   2  -4   57.29    2.30
   0   2   4   54.89    2.70
   0   2   4   54.19    3.30
   0   2   4   57.89    2.50
   0   2   4   56.99    2.30
   0   2  -4   52.99    2.60
   0   2  -4   55.59    2.70
  -1  -2  -4 2143.69   65.09
  -1  -2  -4 2170.48   65.29
  -1  -2  -4 2027.40   65.49
   1  -2   4 2060.19   64.69
   1  -2   4 2218.18   65.29
  -1  -2  -4 2073.69   65.19
  -1  -2  -4 2105.69   65.39
   1  -2   4 2147.99   65.19
   1  -2   4 2161.68   65.09
  -1   2  -4 2177.38   65.09
  -1   2  -4 2072.39   64.79
  -1   2  -4 2128.59   65.29
   1   2   4 2185.68   65.29
   1   2   4 1881.11   66.69
  -1   2  -4 2096.59   65.29
   1   2   4 2204.98   65.29
   1   2   4 2179.18   65.09
  -1   2  -4 2211.88   65.19
   1   2   4 2134.29   65.09
  -1   2  -4 2122.29   65.39
  -2  -2  -4  337.57   12.40
  -2  -2  -4  345.47   12.20
  -2  -2  -4  346.77   12.70
   2  -2   4  347.37   11.20
  -2  -2  -4  358.36   11.70
  -2  -2  -4  352.76   11.50
   2  -2   4  360.46   11.50
   2  -2   4  344.77   11.20
   2   2   4  340.97   11.50
   2   2   4  357.16   11.30
  -2   2  -4  348.17   11.20
  -2   2  -4  336.07   10.90
   2   2   4  352.26   11.50
  -2   2  -4  323.67   12.40
   2   2   4  347.77   11.00
   2   2   4  351.06   11.40
  -2   2  -4  333.87   12.40
   2   2   4  339.07   13.00
  -2   2  -4  346.67   12.00
  -3  -2  -4 3323.77   95.59
  -3  -2  -4 3085.79   95.39
   3  -2   4 2983.50   94.79
   3  -2   4 3088.49   94.69
  -3  -2  -4 3024.70   95.19
  -3  -2  -4 3034.80   95.49
   3  -2   4 3247.18   95.29
  -3  -2  -4 3218.28   95.19
  -3   2  -4 3128.69   94.69
   3   2   4 3091.09   95.09
   3   2   4 3150.78   95.09
  -3   2  -4 2997.80   95.39
   3   2   4 3234.38   94.59
   3   2   4 2963.60   95.39
  -3   2  -4 2923.91   94.79
  -3   2  -4 3032.60   95.29
   3   2   4 3246.18   95.29
  -3   2  -4 3057.89   94.39
  -4  -2  -4  806.32   27.60
  -4  -2  -4  895.91   27.60
   4  -2   4  867.71   26.50
  -4  -2  -4  810.82   28.30
  -4  -2  -4  829.12   28.00
   4  -2   4  844.52   26.70
  -4  -2  -4  821.12   28.30
  -4  -2  -4  863.51   26.70
   4   2   4  846.62   26.70
   4   2   4  865.21   26.60
   4   2   4  846.92   25.90
   4   2   4  859.51   26.70
   4   2   4  868.91   27.00
  -4   2  -4  838.92   26.10
  -4   2  -4  802.52   27.80
  -4   2  -4  814.82   28.00
  -4   2  -4  829.82   26.20
  -4   2  -4  800.22   26.70
  -5  -2  -4  241.98   15.00
  -5  -2  -4  258.27    8.90
  -5  -2  -4  244.78   13.30
   5  -2   4  226.78    8.00
  -5  -2  -4  236.58   14.40
  -5  -2  -4  237.28   12.70
   5  -2   4  239.28    8.00
  -5  -2  -4  243.18    9.30
  -5   2  -4  237.58   14.70
  -5   2  -4  243.98   12.80
  -5   2  -4  242.98   13.90
   5   2   4  241.98    9.00
   5   2   4  255.67    9.10
  -5   2  -4  232.28   13.00
   5   2   4  246.58    8.70
   5   2   4  251.57    8.80
  -5   2  -4  229.78   10.10
  -6  -2  -4  600.34   25.10
  -6  -2  -4  597.84   23.20
  -6  -2  -4  610.24   20.50
  -6  -2  -4  603.04   23.10
  -6  -2  -4  590.44   24.90
   6   2   4  581.54   20.10
  -6   2  -4  596.64   24.20
  -6   2  -4  588.54   22.50
   6   2   4  613.64   21.10
   6   2   4  616.04   19.70
   6   2   4  588.84   19.70
  -6   2  -4  592.34   25.00
  -6   2  -4  583.94   22.90
  -7  -2  -4    1.50    2.00
  -7  -2  -4   -6.30    2.90
  -7  -2  -4   -0.30    9.40
  -7  -2  -4   -5.50   12.00
  -7  -2  -4    2.40   10.70
   7   2   4    0.40    1.50
  -7   2  -4   -0.80    9.50
  -7   2  -4    0.50   11.30
  -7   2  -4    5.50   12.40
  -7   2  -4    4.60   11.90
   7   2   4    7.00    2.50
  -7   2  -4    1.50   10.20
  -8  -2  -4  122.89   14.90
  -8  -2  -4   88.59   12.90
  -8  -2  -4   89.89   17.30
  -8  -2  -4  113.49    7.50
  -8  -2  -4   96.69   17.30
  -8   2  -4   92.69   15.60
  -8   2  -4   98.99   16.90
  -8   2  -4  101.89   14.50
   8   2   4  104.19    5.60
  -8   2  -4   92.79   17.20
  -8   2  -4  115.09   13.30
  -8  -3   4   78.09   15.50
  -8  -3   4   71.69   20.50
  -8  -3   4   79.09   12.60
  -8  -3   4   80.49   18.00
  -8   3   4   86.59   18.40
  -8   3   4   80.69   14.30
  -8   3   4   85.19   13.20
  -8   3   4   82.19   15.10
  -8   3   4   82.89   14.70
  -8   3   4   76.59   13.60
  -7  -3   4  305.47   24.80
  -7  -3   4  289.17   19.10
  -7  -3   4  295.97   20.40
  -7  -3   4  310.07   11.10
   7   3  -4  289.87   10.90
  -7   3   4  318.87   19.20
  -7   3   4  296.27   19.70
  -7   3   4  294.77   19.30
  -7   3   4  303.17   18.60
  -7   3   4  321.07   23.60
  -7   3   4  304.27   19.60
   7   3  -4  310.17   12.00
  -6  -3   4   42.20    3.60
  -6  -3   4   30.60    9.30
  -6  -3   4   35.00   11.20
  -6  -3   4   44.90    2.40
  -6  -3   4   41.10    8.70
  -6  -3   4   45.90    9.10
   6   3  -4   37.20    3.30
  -6   3   4   40.90    8.10
   6   3  -4   33.10    2.90
  -6   3   4   45.60    8.30
   6   3  -4   36.20    3.20
  -6   3   4   35.80    8.60
  -6   3   4   42.00    7.90
  -6   3   4   35.60    8.90
  -6   3   4   46.40   10.90
  -5  -3   4 1320.87   42.60
  -5  -3   4 1336.27   41.30
  -5  -3   4 1328.67   42.70
  -5  -3   4 1277.27   43.10
  -5  -3   4 1312.97   43.60
   5   3  -4 1303.87   41.20
   5   3  -4 1339.17   41.60
  -5   3   4 1286.37   41.90
  -5   3   4 1271.07   41.90
   5   3  -4 1338.97   40.30
  -5   3   4 1320.87   43.60
   5   3  -4 1356.86   41.20
   5   3  -4 1320.77   41.30
  -5   3   4 1288.87   42.90
  -5   3   4 1290.97   41.70
  -4  -3   4  404.36   17.60
  -4  -3   4  418.36   16.40
   4  -3  -4  428.66   13.20
  -4  -3   4  424.56   13.20
  -4  -3   4  447.56   14.30
  -4  -3   4  427.96   16.70
  -4  -3   4  404.76   16.90
  -4   3   4  427.16   15.50
   4   3  -4  427.86   13.30
   4   3  -4  425.66   14.10
   4   3  -4  432.66   14.20
   4   3  -4  447.76   14.30
  -4   3   4  387.66   15.60
   4   3  -4  444.26   14.50
  -4   3   4  410.96   17.70
  -3  -3   4  900.11   29.60
  -3  -3   4  890.11   29.30
  -3  -3   4  882.81   29.70
  -3  -3   4  895.41   29.70
   3  -3  -4  952.00   28.50
  -3  -3   4  924.81   28.00
  -3  -3   4  931.11   28.80
  -3   3   4  919.01   27.90
  -3   3   4  897.51   28.70
   3   3  -4  939.71   28.80
   3   3  -4  946.71   29.00
   3   3  -4  893.11   28.00
   3   3  -4  913.11   28.00
  -3   3   4  887.21   30.00
  -3   3   4  882.61   28.50
   3   3  -4  870.21   28.90
  -3   3   4  910.51   28.10
  -2  -3   4 2367.96   72.19
   2  -3  -4 2442.56   72.29
  -2  -3   4 2331.47   71.89
  -2  -3   4 2423.86   71.39
   2  -3  -4 2355.86   71.39
  -2  -3   4 2334.67   71.89
   2  -3  -4 2419.86   71.49
  -2  -3   4 2497.55   71.99
   2  -3  -4 2272.47   71.49
  -2  -3   4 2295.17   71.99
  -2   3   4 2337.37   71.39
  -2   3   4 2272.57   72.39
  -2   3   4 2329.77   71.29
   2   3  -4 2390.86   71.39
   2   3  -4 2040.80   73.09
  -2   3   4 2353.06   71.49
  -2   3   4 2302.07   71.59
   2   3  -4 2291.17   71.29
   2   3  -4 2326.37   71.89
   2   3  -4 2308.47   72.19
   1  -3  -4  194.38    6.40
  -1  -3   4  197.88    6.70
   1  -3  -4  194.08    7.00
   1  -3  -4  189.58    6.70
  -1  -3   4  190.68    8.30
  -1  -3   4  172.68    8.60
  -1  -3   4  191.78    8.20
   1  -3  -4  185.38    6.70
  -1  -3   4  189.48    7.80
   1  -3  -4  199.58    6.50
  -1   3   4  189.08    6.70
  -1   3   4  193.48    6.70
   1   3  -4  195.38    6.70
  -1   3   4  192.28    6.40
  -1   3   4  191.18    9.10
   1   3  -4  192.68    8.50
  -1   3   4  191.98    6.40
   1   3  -4  208.08    7.00
  -1   3   4  185.68    8.10
   1   3  -4  196.38    6.70
   0  -3   4 2267.17   70.39
   0  -3   4 2363.96   70.49
   0  -3  -4 2322.47   70.39
   0  -3   4 2395.26   70.39
   0  -3  -4 2288.37   69.89
   0  -3  -4 2305.57   70.69
   0  -3   4 2320.27   69.99
   0  -3  -4 2228.08   70.09
   0  -3   4 2302.07   70.39
   0  -3  -4 2131.49   70.89
   0   3  -4 2257.67   70.49
   0   3   4 2328.37   70.39
   0   3  -4 2315.97   70.29
   0   3   4 2333.57   70.69
   0   3  -4 2292.87   70.29
   0   3   4 2202.98   70.89
   0   3   4 2240.28   70.49
   0   3  -4 2288.57   69.99
   0   3  -4 2232.78   70.59
   0   3   4 2332.67   70.19
   0   3  -4 2383.86   70.49
   1  -3   4    2.70    1.20
  -1  -3  -4    1.50    3.50
   1  -3   4    3.70    0.70
  -1  -3  -4    2.70    1.30
   1  -3   4    0.50    1.00
  -1  -3  -4    2.30    0.80
   1  -3   4    1.70    3.10
  -1  -3  -4    3.90    1.20
  -1  -3  -4    2.20    3.40
   1  -3   4    1.40    1.00
  -1  -3  -4    4.10    3.10
  -1  -3  -4    1.20    3.20
   1   3   4    2.50    1.20
  -1   3  -4   -0.60    3.20
   1   3   4    0.50    3.50
   1   3   4    3.40    1.00
  -1   3  -4    1.60    1.00
   1   3   4    3.80    3.90
  -1   3  -4    3.80    0.60
  -1   3  -4    2.60    3.10
   1   3   4    3.30    0.90
  -1   3  -4    2.70    1.00
  -2  -3  -4 2171.58   69.49
   2  -3   4 2322.27   69.09
  -2  -3  -4 2244.78   69.39
  -2  -3  -4 2240.48   69.39
  -2  -3  -4 2244.18   69.69
   2  -3   4 2263.17   68.59
  -2  -3  -4 2386.96   69.49
  -2   3  -4 2317.67   69.09
   2   3   4 2202.18   69.59
  -2   3  -4 2257.37   69.09
  -2   3  -4 2177.08   68.59
   2   3   4 2125.19   69.89
  -2   3  -4 2243.88   69.59
   2   3   4 2223.38   69.09
   2   3   4 2353.86   69.39
   2   3   4 2359.66   69.49
  -2   3  -4 2153.78   68.49
  -2   3  -4 2247.78   69.29
  -2   3  -4 2213.38   69.59
  -3  -3  -4  594.04   21.00
   3  -3   4  608.34   19.70
  -3  -3  -4  586.04   21.10
  -3  -3  -4  639.14   19.80
   3  -3   4  621.34   19.20
  -3  -3  -4  629.74   20.20
   3  -3   4  603.64   19.20
  -3  -3  -4  596.24   20.60
  -3  -3  -4  597.64   21.30
  -3   3  -4  580.74   18.70
   3   3   4  623.14   19.70
  -3   3  -4  628.94   19.20
   3   3   4  614.14   18.90
  -3   3  -4  604.14   21.10
  -3   3  -4  578.34   21.00
  -3   3  -4  582.94   20.00
   3   3   4  589.74   21.10
  -3   3  -4  592.94   18.90
   3   3   4  619.34   19.50
   3   3   4  635.54   19.80
   4  -3   4  738.23   23.00
  -4  -3  -4  675.33   24.70
  -4  -3  -4  741.83   23.00
  -4  -3  -4  673.83   24.90
  -4  -3  -4  708.83   24.90
  -4  -3  -4  731.23   23.50
   4  -3   4  715.23   22.20
  -4  -3  -4  699.13   24.10
   4   3   4  719.83   23.00
  -4   3  -4  713.13   22.20
  -4   3  -4  685.93   22.10
   4   3   4  729.73   23.30
  -4   3  -4  699.83   24.80
  -4   3  -4  713.43   22.00
   4   3   4  717.63   21.80
  -4   3  -4  674.63   23.00
   4   3   4  712.13   22.60
  -4   3  -4  681.23   24.50
   4   3   4  692.13   24.80
  -5  -3  -4 1210.48   37.50
  -5  -3  -4 1141.99   38.80
   5  -3   4 1158.78   35.60
  -5  -3  -4 1128.49   38.70
  -5  -3  -4 1190.08   38.50
  -5  -3  -4 1209.78   36.70
  -5  -3  -4 1171.18   37.80
   5   3   4 1218.68   36.50
  -5   3  -4 1142.09   35.80
  -5   3  -4 1130.79   38.70
  -5   3  -4 1119.59   38.20
  -5   3  -4 1075.69   36.00
   5   3   4 1211.08   36.80
   5   3   4 1015.10   39.20
  -5   3  -4 1159.98   35.80
  -6  -3  -4  175.78   14.70
  -6  -3  -4  172.68    7.20
  -6  -3  -4  180.08   16.70
  -6  -3  -4  175.08   15.60
  -6  -3  -4  144.09    7.90
  -6  -3  -4  175.58   17.00
   6   3   4  171.68    6.70
  -6   3  -4  171.28   15.00
   6   3   4  173.78    7.10
  -6   3  -4  153.48   12.40
   6   3   4  150.18    8.40
  -6   3  -4  168.78   16.30
   6   3   4  193.78   10.10
  -6   3  -4  164.48   17.30
  -7  -3  -4  281.37   22.60
  -7  -3  -4  233.38   12.00
  -7  -3  -4  258.57   19.50
  -7  -3  -4  270.87   19.10
  -7   3  -4  266.07   22.80
  -7   3  -4  275.87   21.70
   7   3   4  241.78    9.40
   7   3   4  271.47    9.70
  -7   3  -4  254.27   17.00
  -7   3  -4  250.87   19.00
  -8  -3  -4   -0.30   16.50
  -8  -3  -4   -5.70   16.80
  -8  -3  -4   -5.10   14.00
  -8   3  -4  -10.00   13.20
  -8   3  -4   -5.80   14.40
  -8   3  -4    7.80   13.70
  -8   3  -4   -2.70   17.90
  -8   3  -4   -2.40   17.60
  -8   3  -4    7.00   19.90
  -8  -4   4  106.59   19.40
  -8  -4   4   87.69   17.60
  -8  -4   4   95.29   23.10
  -8  -4   4   90.99   15.60
  -8   4   4   98.49   15.50
  -8   4   4   92.19   15.10
  -8   4   4   89.19   15.10
  -8   4   4  103.89   15.60
  -8   4   4  103.29   15.40
  -8   4   4   86.29   18.70
  -7  -4   4   59.09    4.90
  -7  -4   4   59.69   13.10
  -7  -4   4   70.79   13.30
  -7  -4   4   65.09   12.40
  -7  -4   4   57.89   16.50
  -7   4   4   67.99   11.10
  -7   4   4   61.79   14.60
  -7   4   4   75.69   12.00
  -7   4   4   55.79   12.20
  -7   4   4   74.19   10.90
  -7   4   4   55.69   11.70
  -6  -4   4  463.45   24.90
  -6  -4   4  466.15   15.80
  -6  -4   4  444.36   21.60
  -6  -4   4  459.55   22.80
  -6  -4   4  468.25   21.80
   6   4  -4  461.45   14.30
  -6   4   4  461.35   19.10
   6   4  -4  447.46   21.60
  -6   4   4  444.86   19.70
  -6   4   4  448.36   20.90
  -6   4   4  430.16   22.90
  -6   4   4  451.15   21.80
   6   4  -4  461.45   15.50
  -6   4   4  453.95   19.40
   6   4  -4  408.36   15.80
  -5  -4   4   12.10    2.70
  -5  -4   4    4.70    9.50
  -5  -4   4    7.20    8.10
  -5  -4   4    6.60    8.30
  -5  -4   4    7.20    7.80
  -5   4   4   10.60    6.10
  -5   4   4    4.20    8.30
  -5   4   4   11.30    8.60
   5   4  -4    5.90    2.50
   5   4  -4   10.10    2.20
  -5   4   4   12.60    5.60
   5   4  -4    5.90    7.50
   5   4  -4   10.10    1.00
   5   4  -4   13.50    2.00
  -4  -4   4 1513.35   45.90
  -4  -4   4 1422.76   47.00
   4  -4  -4 1505.75   46.20
  -4  -4   4 1493.85   46.80
  -4  -4   4 1446.86   47.30
  -4  -4   4 1478.15   47.10
  -4   4   4 1418.46   45.10
   4   4  -4 1475.35   44.90
  -4   4   4 1449.55   45.60
  -4   4   4 1403.96   47.20
   4   4  -4 1486.15   45.70
   4   4  -4 1392.06   47.60
  -4   4   4 1433.06   44.80
   4   4  -4 1505.95   45.90
  -4   4   4 1460.45   44.80
   4   4  -4 1450.15   45.90
  -3  -4   4  713.73   24.70
  -3  -4   4  685.83   24.40
   3  -4  -4  741.93   23.20
   3  -4  -4  683.83   22.30
   3  -4  -4  703.23   22.10
  -3  -4   4  725.73   22.10
  -3  -4   4  688.83   23.90
  -3  -4   4  702.23   24.40
  -3  -4   4  730.83   23.00
   3  -4  -4  701.73   22.30
   3   4  -4  730.43   22.80
   3   4  -4  735.03   23.00
   3   4  -4  724.53   22.20
  -3   4   4  679.03   23.00
  -3   4   4  665.63   24.60
  -3   4   4  708.33   22.30
   3   4  -4  704.63   24.50
   3   4  -4  708.23   22.10
  -3   4   4  719.23   22.30
   3   4  -4  713.23   22.90
   2  -4  -4 1830.22   55.89
  -2  -4   4 1840.82   56.19
   2  -4  -4 1904.71   56.69
   2  -4  -4 1754.22   57.49
  -2  -4   4 1892.11   56.79
   2  -4  -4 1847.42   56.29
  -2  -4   4 1765.52   56.89
  -2  -4   4 1829.32   57.29
  -2  -4   4 1803.42   56.89
  -2  -4   4 1767.82   56.69
   2   4  -4 1696.53   56.29
  -2   4   4 1758.72   57.39
  -2   4   4 1815.62   56.59
  -2   4   4 1869.21   56.29
   2   4  -4 1819.92   57.09
   2   4  -4 1854.01   56.49
  -2   4   4 1815.42   55.89
  -2   4   4 1824.12   56.09
   2   4  -4 1892.61   56.59
   2   4  -4 1824.02   56.09
   2   4  -4 1927.61   56.79
   1  -4  -4 3720.73  111.49
  -1  -4   4 3675.03  111.79
   1  -4  -4 3569.14  111.29
  -1  -4   4 3619.84  111.19
  -1  -4   4 3769.12  111.89
  -1  -4   4 3829.42  111.29
   1  -4  -4 3660.73  111.39
  -1  -4   4 3590.04  111.49
   1  -4  -4 3563.04  110.89
  -1  -4   4 3527.75  111.49
   1   4  -4 3607.54  111.39
  -1   4   4 3493.95  111.99
   1   4  -4 3524.35  111.69
  -1   4   4 3695.73  111.09
  -1   4   4 3556.84  111.49
  -1   4   4 3601.24  110.89
  -1   4   4 3733.83  111.39
  -1   4   4 3724.53  111.39
   1   4  -4 3660.03  111.49
   0  -4  -4  300.37    9.50
   0  -4   4  283.27   12.00
   0  -4  -4  300.57    9.70
   0  -4  -4  280.57   11.10
   0  -4   4  300.17    9.50
   0  -4   4  308.67   10.10
   0  -4  -4  285.07   12.00
   0  -4   4  287.57   11.40
   0  -4   4  307.87   10.20
   0   4  -4  291.37   11.90
   0   4   4  282.07   12.70
   0   4   4  301.37    9.90
   0   4   4  323.77   10.30
   0   4  -4  286.17   11.50
   0   4   4  282.87   10.40
   0   4  -4  295.37    9.90
   0   4   4  287.87   11.80
   0   4  -4  291.27   10.40
   0   4  -4  304.57   10.30
  -1  -4  -4 3443.86  107.59
   1  -4   4 3739.23  107.79
  -1  -4  -4 3492.95  107.99
  -1  -4  -4 3646.34  107.59
   1  -4   4 3686.93  107.59
   1  -4   4 3413.36  107.29
  -1  -4  -4 3419.76  107.59
  -1  -4  -4 3464.85  107.29
   1  -4   4 3477.95  107.59
   1  -4   4 3086.39  106.89
  -1  -4  -4 3658.33  108.09
   1   4   4 3442.96  108.29
  -1   4  -4 3488.45  107.89
  -1   4  -4 3626.04  107.59
   1   4   4 3466.25  107.89
  -1   4  -4 3427.96  107.69
  -1   4  -4 3625.44  107.29
   1   4   4 3576.14  107.49
  -2  -4  -4    4.80    5.10
  -2  -4  -4    5.10    1.90
   2  -4   4    8.00    1.40
  -2  -4  -4    4.80    4.00
   2  -4   4    3.80    1.30
   2  -4   4    4.10    1.50
  -2  -4  -4    9.80    4.50
  -2  -4  -4    9.80    1.80
  -2  -4  -4   12.50    5.00
   2   4   4    5.20    2.40
   2   4   4   13.80    1.70
  -2   4  -4    6.50    5.10
  -2   4  -4    9.10    4.10
  -2   4  -4    6.90    1.10
   2   4   4   10.20    5.90
   2   4   4    1.20    4.90
  -2   4  -4    7.60    1.50
   2   4   4    7.30    1.10
  -3  -4  -4 1511.05   48.50
  -3  -4  -4 1472.65   48.00
  -3  -4  -4 1475.55   48.20
  -3  -4  -4 1513.55   47.90
   3  -4   4 1522.55   47.00
   3  -4   4 1545.25   46.90
  -3  -4  -4 1616.34   47.70
  -3  -4  -4 1579.94   48.30
   3  -4   4 1579.44   47.80
   3   4   4 1496.05   48.30
   3   4   4 1598.14   49.00
  -3   4  -4 1470.95   48.30
  -3   4  -4 1470.55   46.30
  -3   4  -4 1521.35   46.90
   3   4   4 1558.54   47.60
  -3   4  -4 1494.45   48.30
   3   4   4 1516.25   47.10
   3   4   4 1493.85   46.60
  -3   4  -4 1474.35   47.50
  -3   4  -4 1494.65   46.60
  -3   4  -4 1431.36   47.20
  -4  -4  -4  698.83   26.10
   4  -4   4  759.12   23.70
  -4  -4  -4  731.03   24.10
   4  -4   4  712.63   22.60
  -4  -4  -4  691.93   25.60
  -4  -4  -4  706.23   25.90
  -4  -4  -4  717.63   24.90
  -4  -4  -4  741.13   23.70
   4   4   4  724.13   23.40
   4   4   4  730.13   22.10
  -4   4  -4  692.83   22.30
  -4   4  -4  696.03   25.70
   4   4   4  719.43   23.40
  -4   4  -4  694.23   23.80
  -4   4  -4  717.63   22.60
   4   4   4  707.23   26.00
   4   4   4  736.33   23.10
  -4   4  -4  720.53   25.80
  -4   4  -4  699.73   22.30
  -5  -4  -4  231.08   14.20
   5  -4   4  224.88    7.70
  -5  -4  -4  223.28   15.40
  -5  -4  -4  242.28    9.10
   5  -4   4  205.28    8.30
  -5  -4  -4  223.08    9.70
  -5  -4  -4  238.58   16.10
  -5  -4  -4  226.38   16.10
   5   4   4  237.78   15.20
  -5   4  -4  235.38   15.70
   5   4   4  230.18    8.80
   5   4   4  230.78    8.30
   5   4   4  236.48    8.90
  -5   4  -4  224.08    7.70
  -5   4  -4  220.78   15.30
  -5   4  -4  219.68    7.70
  -5   4  -4  223.48   10.80
  -6  -4  -4  585.54   25.80
  -6  -4  -4  609.24   26.10
  -6  -4  -4  558.64   20.60
  -6  -4  -4  595.44   23.80
  -6  -4  -4  622.64   25.80
  -6  -4  -4  616.64   20.00
  -6   4  -4  569.34   25.80
   6   4   4  599.94   19.20
  -6   4  -4  573.54   22.00
   6   4   4  569.24   25.00
  -6   4  -4  598.94   26.30
  -6   4  -4  582.94   24.90
  -6   4  -4  513.95   19.80
  -7  -4  -4   18.20   14.30
  -7  -4  -4   11.30   14.60
  -7  -4  -4    4.50   18.10
  -7  -4  -4   10.10    3.10
  -7  -4  -4   18.00   11.40
   7   4   4   15.40    3.40
  -7   4  -4   11.10   13.10
   7   4   4    7.40   12.40
  -7   4  -4    9.00   10.10
  -7   4  -4   18.50   12.30
  -7   4  -4   12.20    2.40
  -7   4  -4    2.00    8.80
  -7   4  -4   18.30   14.40
  -8  -4  -4   94.19   19.30
  -8  -4  -4   88.59   17.20
  -8  -4  -4   73.79   18.40
  -8  -4  -4  100.69   15.90
  -8   4  -4   95.89   15.20
  -8   4  -4  101.99   18.00
  -8   4  -4   84.89   19.00
  -8   4  -4  101.69   16.20
  -8  -5   4   12.10   24.20
  -8  -5   4   15.20   18.20
  -8  -5   4   17.10   18.40
  -8  -5   4   18.10   17.40
  -8   5   4   16.00   15.30
  -8   5   4    8.00   15.80
  -8   5   4   -1.30   19.20
  -8   5   4   12.20   16.70
  -8   5   4   20.90   15.90
  -8   5   4   19.70   15.20
  -7  -5   4  136.09    7.70
  -7  -5   4  181.28   16.70
  -7  -5   4  146.69   16.70
  -7  -5   4  167.58   19.70
  -7  -5   4  148.69   15.70
  -7   5   4  167.28   15.60
  -7   5   4  147.89   16.80
  -7   5   4  163.78   16.90
  -7   5   4  154.38   14.10
  -7   5   4  140.29   17.90
   7   5  -4  138.29   15.40
  -7   5   4  130.79   14.20
  -6  -5   4    5.10    3.20
  -6  -5   4    2.40   12.00
  -6  -5   4   -5.90   11.50
  -6  -5   4   -2.60   11.30
  -6  -5   4   -2.60   13.80
  -6   5   4  -10.40   11.70
  -6   5   4   -1.80    7.50
   6   5  -4   -9.80   10.30
   6   5  -4    0.80    1.10
  -6   5   4   -1.50    7.90
  -6   5   4   -2.90   11.10
   6   5  -4    7.00    2.80
  -5  -5   4  984.60   33.70
   5  -5  -4  903.91   29.30
  -5  -5   4  934.51   31.80
  -5  -5   4  986.80   34.90
  -5  -5   4  993.80   34.30
   5  -5  -4  926.41   29.30
  -5  -5   4  951.90   34.00
   5   5  -4  828.82   30.90
  -5   5   4  982.40   31.00
   5   5  -4  959.80   30.60
   5   5  -4  996.50   29.60
  -5   5   4  961.40   34.10
   5   5  -4  927.61   30.70
  -5   5   4  927.91   34.10
  -5   5   4  967.70   31.00
   5   5  -4  926.51   33.70
  -4  -5   4  152.78   14.30
  -4  -5   4  144.69   13.80
  -4  -5   4  144.39    7.80
   4  -5  -4  137.79    5.50
  -4  -5   4  136.09   13.50
  -4  -5   4  148.19   12.60
  -4  -5   4  149.29    6.90
   4  -5  -4  149.09    6.40
  -4   5   4  148.89    4.90
   4   5  -4  139.19    6.40
   4   5  -4  158.98    6.10
  -4   5   4  152.18    5.00
   4   5  -4  158.38    7.00
  -4   5   4  155.98    5.70
   4   5  -4  130.39   13.00
  -4   5   4  117.39   13.70
  -4   5   4  136.79    9.10
  -4   5   4  138.79   13.00
  -4   5   4  146.29    8.70
  -4   5   4  137.59    5.40
   4   5  -4  146.99    5.00
   4   5  -4  144.49    5.30
   3  -5  -4 1074.69   34.40
  -3  -5   4 1088.09   37.00
   3  -5  -4 1112.49   34.40
  -3  -5   4 1120.99   34.20
  -3  -5   4 1096.79   36.30
  -3  -5   4 1078.59   36.30
  -3  -5   4 1088.49   36.30
  -3  -5   4 1153.78   35.80
  -3  -5   4 1146.29   35.20
   3  -5  -4 1092.09   34.00
   3  -5  -4 1110.69   35.30
  -3   5   4 1046.60   35.20
  -3   5   4 1069.69   34.70
  -3   5   4 1117.19   34.00
   3   5  -4 1083.39   36.60
  -3   5   4 1076.59   36.70
   3   5  -4 1124.29   34.30
   3   5  -4 1084.79   34.90
  -3   5   4 1105.39   34.50
   3   5  -4 1119.29   34.90
   3   5  -4 1138.49   35.30
   3   5  -4 1083.99   34.70
  -2  -5   4 1043.70   31.40
  -2  -5   4  955.70   32.40
   2  -5  -4 1019.20   32.10
  -2  -5   4  980.70   33.50
  -2  -5   4  978.80   32.70
   2  -5  -4  996.50   31.50
  -2  -5   4 1015.20   32.00
  -2  -5   4 1059.09   32.40
  -2  -5   4  956.70   32.80
   2  -5  -4 1007.30   30.90
   2  -5  -4 1021.40   31.60
   2   5  -4 1012.70   31.30
   2   5  -4 1028.60   31.70
   2   5  -4  970.30   31.90
   2   5  -4  978.20   33.10
   2   5  -4 1003.90   31.70
  -2   5   4  988.50   32.50
  -2   5   4 1019.20   31.60
  -2   5   4  991.10   30.90
   2   5  -4 1026.40   32.00
  -2   5   4  945.91   33.30
  -1  -5   4  331.87   11.30
  -1  -5   4  311.27   13.30
  -1  -5   4  327.67   11.30
   1  -5  -4  323.57   11.10
   1  -5  -4  300.17   13.40
  -1  -5   4  287.17   12.20
  -1  -5   4  312.47   12.20
  -1  -5   4  320.87   14.30
  -1  -5   4  307.57   13.20
   1  -5  -4  318.07   12.80
   1  -5  -4  320.17   12.30
   1  -5  -4  314.27   10.30
  -1   5   4  318.27   11.20
   1   5  -4  311.57   12.70
  -1   5   4  306.87   13.30
   1   5  -4  302.37   13.40
   1   5  -4  330.87   11.00
   1   5  -4  325.77   11.30
   1   5  -4  335.87   10.90
  -1   5   4  319.07   14.50
  -1   5   4  339.67   11.00
   0  -5   4  980.00   30.10
   0  -5   4 1012.70   30.10
   0  -5   4  832.22   29.50
   0  -5   4  929.01   30.50
   0  -5  -4  930.91   30.50
   0  -5  -4  833.92   29.50
   0  -5   4  974.50   30.20
   0  -5   4  921.21   31.20
   0  -5  -4  946.31   30.40
   0  -5  -4  929.91   31.30
   0  -5  -4  974.70   29.50
   0  -5  -4  984.10   30.10
   0   5   4  911.91   30.30
   0   5   4  926.61   31.80
   0   5   4 1013.10   30.20
   0   5   4  962.00   31.10
   0   5   4  980.30   29.90
   0   5  -4  927.91   30.10
   0   5  -4  959.20   30.80
   0   5  -4  977.60   30.00
   0   5  -4  949.80   31.00
   0   5  -4  933.11   30.70
  -1  -5  -4   96.29    8.60
   1  -5   4   95.09    9.60
  -1  -5  -4  101.09    5.10
  -1  -5  -4  103.79    7.50
   1  -5   4   96.39    4.80
  -1  -5  -4  107.39    4.30
   1  -5   4   95.29    4.70
  -1  -5  -4  105.49    5.10
   1  -5   4  108.09    8.40
   1  -5   4  100.69    4.40
  -1  -5  -4   93.69   10.40
  -1   5  -4  103.19    4.70
  -1   5  -4  116.79    5.00
   1   5   4   92.69    9.60
  -1   5  -4   92.49    9.30
  -1   5  -4   96.79    8.90
   1   5   4  110.59    4.50
   1   5   4  107.69    4.40
  -1   5  -4  106.89    4.60
   1   5   4  109.49   11.20
   1   5   4  107.89    5.10
  -2  -5  -4 2030.00   64.49
   2  -5   4 2075.49   63.49
   2  -5   4 2095.79   63.79
   2  -5   4 1996.70   63.09
  -2  -5  -4 2008.60   63.89
  -2  -5  -4 2155.18   63.89
  -2  -5  -4 2010.10   64.09
  -2  -5  -4 1990.00   63.69
   2  -5   4 1955.30   63.49
  -2  -5  -4 2122.79   64.19
  -2   5  -4 2024.00   63.89
  -2   5  -4 2047.80   64.39
   2   5   4 1979.00   64.99
   2   5   4 2068.69   64.49
   2   5   4 2071.89   63.49
   2   5   4 2069.09   63.39
   2   5   4 2138.49   63.89
  -2   5  -4 2021.80   64.09
  -3  -5  -4  330.37   16.30
   3  -5   4  327.77   11.50
  -3  -5  -4  351.86   12.20
  -3  -5  -4  319.87   15.00
   3  -5   4  336.57   11.10
  -3  -5  -4  334.37   15.80
   3  -5   4  340.87   11.40
  -3  -5  -4  344.07   12.60
   3  -5   4  349.37   12.10
  -3  -5  -4  332.87   14.90
  -3   5  -4  340.57   11.50
  -3   5  -4  330.17   15.70
  -3   5  -4  334.27   11.10
   3   5   4  338.67   12.00
  -3   5  -4  329.27   14.10
   3   5   4  342.57   11.60
   3   5   4  330.97   12.10
  -3   5  -4  333.77   11.30
   3   5   4  327.97   16.20
  -4  -5  -4  548.95   22.00
  -4  -5  -4  552.94   18.90
  -4  -5  -4  504.35   21.30
  -4  -5  -4  530.15   20.70
  -4  -5  -4  544.95   22.70
  -4  -5  -4  559.34   18.40
   4  -5   4  536.55   17.40
   4  -5   4  520.55   17.30
   4   5   4  542.05   16.80
  -4   5  -4  535.35   17.50
  -4   5  -4  513.55   22.10
  -4   5  -4  514.95   19.40
   4   5   4  536.45   21.90
   4   5   4  579.64   17.80
  -4   5  -4  520.15   17.40
   4   5   4  544.25   16.80
  -4   5  -4  522.95   22.00
  -4   5  -4  526.05   17.00
   4   5   4  529.05   19.20
   5  -5   4  235.48    8.10
   5  -5   4  206.08    8.20
  -5  -5  -4  244.38   15.60
  -5  -5  -4  235.78   18.50
  -5  -5  -4  225.28   10.10
  -5  -5  -4  243.48   17.70
  -5  -5  -4  228.98   17.40
  -5  -5  -4  225.98    9.50
  -5   5  -4  232.18    8.10
  -5   5  -4  239.88    8.60
  -5   5  -4  232.28   12.30
  -5   5  -4  231.58    7.90
  -5   5  -4  236.68    7.90
   5   5   4  225.38   11.00
   5   5   4  227.48   17.80
  -5   5  -4  233.38    7.80
   5   5   4  252.27    8.60
  -5   5  -4  220.18   17.50
  -5   5  -4  212.08   17.80
  -6  -5  -4   67.09   15.60
  -6  -5  -4   54.89   10.60
  -6  -5  -4   37.80    5.10
  -6  -5  -4   52.89   12.50
  -6   5  -4   50.69    2.80
  -6   5  -4   46.90   12.00
  -6   5  -4   49.50    7.40
  -6   5  -4   48.10   11.30
   6   5   4   47.50   11.90
   6   5   4   53.69    3.60
  -7  -5  -4  138.89    9.70
  -7  -5  -4  126.89   16.30
  -7  -5  -4  160.18   20.10
  -7  -5  -4  163.78   17.30
  -7  -5  -4  151.08   16.70
  -7   5  -4  122.99   20.70
   7   5   4  178.68   24.20
  -7   5  -4  175.18   17.50
  -7   5  -4  135.49    6.10
  -7   5  -4  167.18   22.20
  -7   5  -4  153.08   15.20
   7   5   4  139.49    6.90
  -8  -5  -4   -4.20   19.70
  -8  -5  -4   -8.20   20.20
  -8  -5  -4  -14.70   19.80
  -8  -5  -4   -1.00   15.90
  -8   5  -4    0.10   18.60
  -8   5  -4   -6.30   17.60
  -8   5  -4   -4.30   13.70
  -8   5  -4    6.50   19.70
  -7  -6   4   -2.50   14.90
  -7  -6   4   -2.00   20.20
  -7  -6   4   17.20   16.00
  -7  -6   4    2.30   16.20
  -7   6   4    5.00   13.20
  -7   6   4   10.60   15.20
  -7   6   4   12.30   10.50
  -7   6   4    7.40   15.50
   7   6  -4    0.70   16.10
  -7   6   4    6.50   10.30
  -7   6   4    5.20   15.30
  -6  -6   4  348.67   23.50
  -6  -6   4  338.87   23.50
  -6  -6   4  348.37   27.00
  -6  -6   4  310.97   29.40
  -6  -6   4  348.77   13.30
  -6   6   4  350.46   23.70
   6   6  -4  325.67   11.40
  -6   6   4  315.07   11.10
  -6   6   4  340.27   23.10
   6   6  -4  333.17   23.50
  -6   6   4  351.06   15.60
  -6   6   4  341.97   16.50
   5  -6  -4   41.40    2.40
  -5  -6   4   36.30   12.30
  -5  -6   4   40.90   10.70
  -5  -6   4   37.90   11.90
  -5  -6   4   38.40    4.60
  -5  -6   4   42.10   10.80
   5   6  -4   30.40    3.20
  -5   6   4   33.30    6.00
  -5   6   4   36.30    2.10
  -5   6   4   39.50    6.20
  -5   6   4   32.90    3.00
   5   6  -4   35.20    2.40
   5   6  -4   27.00   10.60
  -5   6   4   33.70   11.40
  -5   6   4   47.80   11.40
  -5   6   4   31.50    2.00
  -4  -6   4  598.44   19.50
  -4  -6   4  558.84   23.50
   4  -6  -4  584.24   19.30
   4  -6  -4  547.75   18.10
  -4  -6   4  544.95   19.90
   4  -6  -4  535.45   18.10
  -4  -6   4  576.84   24.70
  -4  -6   4  582.24   23.70
  -4  -6   4  567.74   24.00
  -4   6   4  567.54   18.30
   4   6  -4  566.64   19.00
  -4   6   4  563.14   17.50
   4   6  -4  562.24   18.70
  -4   6   4  541.95   19.90
  -4   6   4  552.34   23.80
  -4   6   4  523.75   20.20
  -4   6   4  561.64   23.80
   4   6  -4  546.95   23.50
   4   6  -4  570.94   18.00
   4   6  -4  511.45   19.80
   4   6  -4  558.14   19.20
  -3  -6   4  365.66   17.20
  -3  -6   4  374.06   18.80
  -3  -6   4  368.16   17.50
  -3  -6   4  377.96   13.90
   3  -6  -4  370.46   12.90
   3  -6  -4  368.76   13.50
   3  -6  -4  374.86   12.80
  -3  -6   4  393.06   13.70
   3  -6  -4  368.26   11.90
  -3  -6   4  372.46   17.80
  -3   6   4  361.36   17.80
   3   6  -4  393.16   12.80
   3   6  -4  375.66   18.10
  -3   6   4  387.86   12.80
   3   6  -4  381.26   13.60
   3   6  -4  381.26   13.20
   3   6  -4  376.76   13.10
  -3   6   4  370.36   12.80
  -3   6   4  379.36   18.50
   3   6  -4  356.56   14.40
  -3   6   4  380.56   11.90
  -3   6   4  374.26   15.90
  -2  -6   4  581.94   22.90
   2  -6  -4  543.05   21.70
   2  -6  -4  595.94   19.50
   2  -6  -4  567.24   18.10
  -2  -6   4  564.64   20.90
  -2  -6   4  599.54   19.50
  -2  -6   4  586.64   21.90
  -2  -6   4  569.74   20.00
   2  -6  -4  580.44   19.00
  -2  -6   4  560.34   21.60
   2   6  -4  570.24   19.40
  -2   6   4  561.34   21.30
  -2   6   4  577.84   19.00
   2   6  -4  578.94   19.10
   2   6  -4  556.34   22.40
  -2   6   4  567.84   22.60
   2   6  -4  591.84   18.60
   2   6  -4  569.24   20.20
   2   6  -4  594.44   19.00
  -2   6   4  592.54   18.80
  -1  -6   4 2995.60   87.59
  -1  -6   4 2754.22   86.79
  -1  -6   4 2922.21   86.89
  -1  -6   4 2771.42   87.89
  -1  -6   4 2853.51   87.19
  -1  -6   4 2722.73   87.19
   1  -6  -4 2780.32   87.69
   1  -6  -4 2845.52   86.99
   1  -6  -4 2701.73   87.19
   1  -6  -4 2891.01   87.59
   1  -6  -4 2743.93   86.19
   1  -6  -4 2823.62   85.99
  -1  -6   4 2710.53   87.59
   1   6  -4 2914.61   87.29
   1   6  -4 2773.02   87.79
   1   6  -4 2703.63   87.19
  -1   6   4 2864.71   86.69
  -1   6   4 2851.41   86.99
   1   6  -4 2865.91   86.79
  -1   6   4 2813.32   87.59
  -1   6   4 2888.51   87.09
  -1   6   4 2748.23   88.19
   1   6  -4 2876.51   87.09
   0  -6   4   32.70    3.30
   0  -6   4   30.60    3.00
   0  -6  -4   41.20    4.60
   0  -6  -4   28.70    1.90
   0  -6   4   28.80    7.10
   0  -6   4   39.60    6.10
   0  -6   4   30.50    4.30
   0  -6   4   32.30    2.80
   0  -6  -4   29.20    5.80
   0  -6  -4   24.10    3.00
   0  -6  -4   27.50    7.00
   0   6  -4   37.30    6.50
   0   6   4   27.80    6.80
   0   6   4   35.60    7.40
   0   6  -4   29.10    2.60
   0   6   4   26.60    2.80
   0   6  -4   34.00    6.50
   0   6   4   26.60    2.40
   0   6  -4   31.30    2.90
   0   6   4   32.20    2.50
   0   6  -4   26.50    3.40
  -1  -6  -4 1862.11   58.79
  -1  -6  -4 1912.01   59.59
   1  -6   4 2032.20   57.99
  -1  -6  -4 1926.61   58.49
   1  -6   4 1853.01   58.89
   1  -6   4 1811.32   59.69
   1  -6   4 1892.01   59.09
  -1  -6  -4 1890.11   59.09
  -1  -6  -4 1857.21   60.19
   1  -6   4 1825.72   59.29
  -1  -6  -4 1839.32   59.49
  -1   6  -4 1928.71   59.09
   1   6   4 1968.00   59.29
  -1   6  -4 1865.71   59.89
   1   6   4 1931.71   58.79
   1   6   4 1947.01   59.29
  -1   6  -4 1890.01   58.39
   1   6   4 1871.11   60.69
  -1   6  -4 1869.71   58.89
   1   6   4 1871.11   60.09
  -1   6  -4 1850.91   59.69
  -2  -6  -4  234.28   14.90
   2  -6   4  224.38   13.90
   2  -6   4  253.57    9.60
   2  -6   4  230.18    8.60
   2  -6   4  234.08    9.00
  -2  -6  -4  243.28   13.70
  -2  -6  -4  246.68    9.90
  -2  -6  -4  245.58    9.50
  -2  -6  -4  237.48   12.70
  -2   6  -4  247.38   12.50
   2   6   4  247.58   16.10
   2   6   4  249.58    9.10
  -2   6  -4  244.88    9.10
  -2   6  -4  234.38   13.00
  -2   6  -4  211.18   13.80
   2   6   4  254.47    8.80
   2   6   4  247.48   14.80
  -2   6  -4  243.98    8.50
   2   6   4  233.38    9.50
  -2   6  -4  239.58    9.20
  -3  -6  -4  715.33   26.00
  -3  -6  -4  738.93   24.50
   3  -6   4  698.43   22.90
   3  -6   4  707.43   23.20
  -3  -6  -4  709.83   26.40
   3  -6   4  699.13   23.10
  -3  -6  -4  711.33   25.70
  -3  -6  -4  726.83   27.40
  -3  -6  -4  758.32   24.00
   3   6   4  750.52   24.00
  -3   6  -4  710.33   23.20
   3   6   4  716.73   27.00
  -3   6  -4  686.63   25.20
  -3   6  -4  687.73   26.90
  -3   6  -4  711.73   22.90
   3   6   4  733.43   23.70
   3   6   4  732.73   23.30
  -3   6  -4  704.23   24.50
   4  -6   4  142.39    6.20
  -4  -6  -4  146.59   13.50
  -4  -6  -4  155.48    7.50
  -4  -6  -4  130.29   14.90
  -4  -6  -4  150.38   16.50
  -4  -6  -4  158.98   16.10
  -4  -6  -4  132.49    9.20
  -4   6  -4  138.19   16.00
   4   6   4  145.49   11.10
   4   6   4  140.59    5.00
  -4   6  -4  140.79   12.30
  -4   6  -4  139.49   15.70
   4   6   4  132.09    6.90
   4   6   4  150.98    5.90
  -4   6  -4  143.29    6.10
   4   6   4  134.59   16.90
   4   6   4  135.59    6.40
  -4   6  -4  137.39    5.80
   5  -6   4   21.00    3.00
  -5  -6  -4   27.00   10.20
  -5  -6  -4   24.50    9.80
  -5  -6  -4   35.90   11.40
  -5  -6  -4   26.90    5.30
  -5  -6  -4   39.20   12.10
  -5   6  -4   32.90    7.70
   5   6   4   31.10   11.50
  -5   6  -4   24.80   10.70
  -5   6  -4   31.90    3.30
  -5   6  -4   29.70   11.60
   5   6   4   40.80    3.40
  -5   6  -4   35.80    3.20
   6  -6   4  240.68    9.00
  -6  -6  -4  276.37   24.40
  -6  -6  -4  239.98   11.00
  -6  -6  -4  269.27   22.80
  -6  -6  -4  295.87   24.40
  -6  -6  -4  262.17   20.00
   6  -6   4  236.88    8.50
  -6   6  -4  241.28   22.00
   6   6   4  269.87    9.30
   6   6   4  252.27   22.80
  -6   6  -4  246.68   13.20
  -6   6  -4  244.78   22.70
  -6   6  -4  230.68   10.00
  -7  -6  -4    7.20   15.00
  -7  -6  -4    7.50   14.10
  -7  -6  -4   10.30   18.60
  -7  -6  -4    5.70   17.60
   7   6   4   12.30   17.30
  -7   6  -4    2.20   16.30
  -7   6  -4    9.30   16.80
  -7  -7   4   99.99   20.20
  -7  -7   4  114.39   18.90
  -7  -7   4  113.99   19.70
  -7  -7   4  120.39   23.40
  -7   7   4  103.39   18.30
   7   7  -4  126.99   20.20
  -7   7   4  122.49   18.40
  -7   7   4  104.79   19.60
  -6  -7   4    0.70   14.10
  -6  -7   4    2.00    4.20
  -6  -7   4   -2.40   17.30
  -6  -7   4    0.80   15.80
  -6  -7   4    8.40   15.30
   6  -7  -4    5.80    1.70
   6  -7  -4    0.40    1.40
  -6   7   4   -3.50   14.90
   6   7  -4    2.40    1.90
   6   7  -4   -4.10   14.10
  -6   7   4   -3.00    2.50
  -6   7   4   -4.60   15.30
  -5  -7   4  480.45   24.80
   5  -7  -4  448.16   16.30
  -5  -7   4  514.15   17.40
   5  -7  -4  424.06   14.90
  -5  -7   4  487.75   26.20
  -5   7   4  434.76   18.70
  -5   7   4  446.76   15.30
  -5   7   4  438.26   14.40
   5   7  -4  427.96   25.90
  -5   7   4  466.85   25.30
  -5   7   4  447.36   25.10
  -5   7   4  432.46   14.90
   4  -7  -4  146.89    6.20
  -4  -7   4  165.38   20.30
   4  -7  -4  148.09    7.20
  -4  -7   4  155.78   18.50
  -4  -7   4  150.78    7.90
  -4  -7   4  158.48   17.90
  -4  -7   4  155.58   17.00
  -4   7   4  142.89   17.50
  -4   7   4  154.68   18.20
   4   7  -4  141.19   18.10
   4   7  -4  144.49   10.60
   4   7  -4  158.68    6.00
  -4   7   4  141.19   12.80
  -4   7   4  157.68    6.30
  -4   7   4  158.58    6.70
   3  -7  -4  562.74   19.40
   3  -7  -4  554.04   17.50
  -3  -7   4  552.54   23.80
  -3  -7   4  578.64   19.70
   3  -7  -4  564.34   18.80
  -3  -7   4  555.94   23.60
  -3  -7   4  575.04   20.00
  -3  -7   4  559.14   23.10
  -3  -7   4  573.24   25.90
   3   7  -4  571.74   19.00
   3   7  -4  539.05   20.40
  -3   7   4  569.94   19.00
  -3   7   4  549.74   22.10
   3   7  -4  559.84   19.10
   3   7  -4  568.24   19.50
  -3   7   4  588.04   25.00
   3   7  -4  580.84   18.50
  -3   7   4  542.75   23.90
  -3   7   4  576.94   18.70
   3   7  -4  545.35   24.80
  -2  -7   4  663.83   22.00
  -2  -7   4  632.74   26.00
  -2  -7   4  634.44   24.40
   2  -7  -4  617.24   19.90
   2  -7  -4  599.44   24.50
  -2  -7   4  644.64   24.80
  -2  -7   4  640.54   21.70
   2  -7  -4  679.13   22.30
   2  -7  -4  619.14   21.30
  -2  -7   4  619.14   23.50
  -2   7   4  609.64   24.60
   2   7  -4  620.94   25.20
  -2   7   4  615.34   23.80
  -2   7   4  650.83   26.10
   2   7  -4  645.14   21.60
  -2   7   4  659.13   20.80
  -2   7   4  658.33   21.20
   2   7  -4  654.23   20.70
   2   7  -4  618.74   22.80
   2   7  -4  638.54   21.00
   2   7  -4  629.94   21.10
  -1  -7   4  189.78   13.30
   1  -7  -4  209.98    8.40
  -1  -7   4  183.48   14.50
   1  -7  -4  196.58    6.80
   1  -7  -4  192.48   13.60
  -1  -7   4  196.68   15.70
  -1  -7   4  197.98    8.30
  -1  -7   4  194.68   11.50
   1  -7  -4  205.48    6.90
   1  -7  -4  207.08    8.30
   1  -7  -4  190.38   14.50
  -1  -7   4  181.38    8.50
  -1   7   4  202.18    7.50
   1   7  -4  194.38   14.40
  -1   7   4  202.38   16.30
  -1   7   4  177.48   14.10
  -1   7   4  192.38   14.20
  -1   7   4  203.98    8.10
   1   7  -4  190.88   12.30
  -1   7   4  198.38    8.20
   1   7  -4  196.98    7.60
   1   7  -4  197.28    8.30
   1   7  -4  195.38    8.20
   0  -7  -4  991.10   31.90
   0  -7   4  968.40   31.50
   0  -7  -4  970.10   34.50
   0  -7   4  977.90   31.90
   0  -7  -4  976.00   30.90
   0  -7  -4  995.40   32.20
   0  -7   4 1008.90   31.90
   0  -7  -4  976.70   31.70
   0  -7   4  961.40   32.90
   0  -7  -4  950.80   33.40
   0  -7   4  958.50   34.70
   0   7   4 1013.20   35.50
   0   7  -4  978.50   31.60
   0   7  -4 1026.60   31.20
   0   7  -4  980.80   33.50
   0   7   4  995.70   31.50
   0   7   4  975.70   33.90
   0   7  -4 1002.50   31.90
   0   7  -4  969.80   33.70
   0   7   4  996.90   31.90
  -1  -7  -4   -1.40    8.90
   1  -7   4   -1.70    0.70
  -1  -7  -4   -1.70    5.90
  -1  -7  -4   -0.30    1.10
   1  -7   4   -2.90    2.30
  -1  -7  -4   -0.90    7.00
  -1  -7  -4    1.40    2.20
   1  -7   4   -2.60    8.50
   1  -7   4    0.60    1.60
   1  -7   4   -0.50    7.10
   1   7   4   -3.80    8.40
  -1   7  -4   -2.30    1.30
   1   7   4   -4.80    2.30
   1   7   4   -0.70    1.40
  -1   7  -4    1.60    1.50
  -1   7  -4    0.00    7.30
  -1   7  -4   -3.00    1.80
   1   7   4   -7.10    6.30
  -1   7  -4   -1.80    7.50
   1   7   4    1.20    8.60
   2  -7   4  551.74   23.40
  -2  -7  -4  570.64   23.20
  -2  -7  -4  592.94   22.00
  -2  -7  -4  560.04   20.90
  -2  -7  -4  586.94   24.70
   2  -7   4  564.64   19.50
  -2  -7  -4  595.04   20.10
   2  -7   4  600.94   19.40
   2   7   4  583.94   21.40
  -2   7  -4  588.94   18.90
   2   7   4  599.74   20.10
   2   7   4  595.94   24.40
  -2   7  -4  583.94   22.40
  -2   7  -4  602.34   19.60
   2   7   4  577.64   19.90
  -2   7  -4  558.44   22.70
  -2   7  -4  562.34   23.50
   2   7   4  601.54   25.90
  -2   7  -4  587.94   19.50
   2   7   4  579.94   19.40
  -3  -7  -4  330.87   17.60
  -3  -7  -4  316.87   20.00
   3  -7   4  311.07   11.50
   3  -7   4  303.47   12.00
   3  -7   4  312.77   18.10
  -3  -7  -4  328.37   18.50
  -3  -7  -4  318.27   12.40
  -3  -7  -4  335.27   12.70
  -3   7  -4  320.77   11.60
   3   7   4  318.27   19.50
   3   7   4  309.17   11.70
  -3   7  -4  325.37   11.00
  -3   7  -4  323.27   16.80
   3   7   4  305.77   12.40
   3   7   4  318.07   14.50
  -3   7  -4  331.67   16.20
   3   7   4  325.07   12.00
  -3   7  -4  320.67   19.10
  -3   7  -4  307.97   11.70
   4  -7   4  114.79    6.00
  -4  -7  -4  160.18   14.60
   4  -7   4  122.59    5.90
  -4  -7  -4  126.99    7.60
  -4  -7  -4  139.59   17.40
  -4  -7  -4  154.58   18.00
   4  -7   4  147.89    5.50
  -4   7  -4  155.48   14.70
  -4   7  -4  138.59    6.30
   4   7   4  143.59    6.50
   4   7   4  136.09   18.70
  -4   7  -4  153.18   13.10
  -4   7  -4  138.09   18.00
  -4   7  -4  142.79    6.00
   4   7   4  132.99   10.40
  -5  -7  -4  256.47   24.90
   5  -7   4  221.48    9.40
   5  -7   4  241.28    8.60
  -5  -7  -4  269.47   21.90
  -5  -7  -4  234.18   10.70
  -5  -7  -4  236.38   22.80
  -5   7  -4  226.88   28.70
  -5   7  -4  242.88   16.70
  -5   7  -4  230.58    9.10
  -5   7  -4  234.28    8.90
   5   7   4  232.48    9.00
  -5   7  -4  253.07   14.90
   5   7   4  230.48   23.10
  -6  -7  -4   40.60   15.90
  -6  -7  -4   50.89   15.90
  -6  -7  -4   28.10   17.80
  -6   7  -4   38.70   16.30
  -6   7  -4   37.50    9.10
  -6   7  -4   39.60   14.80
   6   7   4   39.40   15.60
  -6   7  -4   24.90    3.30
  -6   7  -4   42.10    4.70
  -7  -7  -4   95.89   22.20
  -7  -7  -4  119.99   21.60
  -7  -7  -4  103.19   21.20
   7   7   4   80.59   21.30
  -7   7  -4   81.39   18.60
  -7   7  -4   84.69   20.50
  -6  -8   4  162.98   13.60
  -6  -8   4  165.18   19.80
  -6  -8   4  208.38   22.30
  -6  -8   4  141.89   18.80
  -6  -8   4  172.78   20.70
  -6   8   4  168.98   20.00
  -6   8   4  153.28   19.60
   6   8  -4  163.48   18.90
  -6   8   4  155.18   14.70
  -6   8   4  140.59   10.20
  -5  -8   4   -5.60   16.10
  -5  -8   4    7.30   14.80
  -5  -8   4   -3.60   13.80
  -5  -8   4   -9.30   15.50
   5  -8  -4    3.50    1.90
  -5  -8   4   13.40    4.30
  -5   8   4   -3.20   14.00
  -5   8   4    5.00    2.30
   5   8  -4    1.20    2.10
  -5   8   4    4.30    2.40
   5   8  -4    0.90   13.90
  -5   8   4    0.90    9.10
   5   8  -4    1.90   11.60
  -5   8   4   10.30   15.20
  -4  -8   4  257.57   21.30
  -4  -8   4  250.17   21.40
  -4  -8   4  254.87   22.60
   4  -8  -4  253.77    9.60
   4  -8  -4  271.67   10.70
  -4  -8   4  293.47   11.60
   4   8  -4  230.38   22.20
  -4   8   4  244.18   10.10
  -4   8   4  238.08   16.80
  -4   8   4  255.37    9.70
   4   8  -4  260.27    9.30
   4   8  -4  246.18   14.30
  -4   8   4  287.47   23.10
   3  -8  -4  152.78   17.80
   3  -8  -4  180.98    7.70
  -3  -8   4  168.18   18.90
  -3  -8   4  153.98    8.40
  -3  -8   4  150.58   20.90
  -3  -8   4  168.18   17.30
  -3  -8   4  155.68   18.10
  -3   8   4  159.48    7.70
  -3   8   4  165.88   19.50
   3   8  -4  162.48   19.20
  -3   8   4  167.48    6.90
   3   8  -4  178.68    8.50
  -3   8   4  164.48   15.70
  -3   8   4  147.19   18.00
   3   8  -4  151.38   13.10
   3   8  -4  169.98    6.50
  -2  -8   4  202.88   17.60
   2  -8  -4  174.78    8.30
  -2  -8   4  204.08   15.10
  -2  -8   4  204.78    9.40
   2  -8  -4  203.48    6.70
  -2  -8   4  213.58   16.60
  -2  -8   4  181.88    9.00
  -2  -8   4  197.48   20.00
   2  -8  -4  177.88   17.60
  -2   8   4  208.78   16.80
   2   8  -4  174.88   17.30
   2   8  -4  217.68    9.10
   2   8  -4  188.98    8.00
  -2   8   4  164.98   17.50
   2   8  -4  225.38    7.60
  -2   8   4  197.38    7.70
   2   8  -4  196.48   13.80
  -2   8   4  207.78    8.60
  -2   8   4  203.58   19.40
  -1  -8   4  788.52   29.00
  -1  -8   4  781.32   27.50
   1  -8  -4  771.22   26.20
  -1  -8   4  778.72   26.50
   1  -8  -4  851.61   28.00
   1  -8  -4  747.33   30.40
  -1  -8   4  829.72   27.90
   1  -8  -4  796.02   26.40
  -1  -8   4  786.42   31.50
  -1  -8   4  782.42   30.30
   1  -8  -4  804.92   25.10
  -1   8   4  770.82   25.90
   1   8  -4  780.52   28.60
  -1   8   4  816.92   25.80
   1   8  -4  782.72   25.70
   1   8  -4  791.92   26.50
   1   8  -4  774.02   26.00
  -1   8   4  789.52   29.70
  -1   8   4  821.02   26.40
  -1   8   4  773.62   29.80
   1   8  -4  769.22   30.00
  -1   8   4  851.61   31.90
   0  -8   4   -3.40    2.00
   0  -8   4    1.20   11.00
   0  -8  -4   -0.80   10.40
   0  -8  -4    9.90    2.60
   0  -8  -4    2.80    9.30
   0  -8  -4    3.70    6.30
   0  -8   4   -7.30    5.80
   0  -8   4   -3.00    2.50
   0  -8   4   -1.70    8.20
   0  -8  -4    4.20    1.30
   0   8   4   -8.90    8.50
   0   8  -4   -8.70    8.10
   0   8   4   12.90   11.70
   0   8   4    1.50    1.80
   0   8   4   -3.50    9.20
   0   8  -4   -1.30    8.60
   0   8  -4    2.30    1.80
   0   8  -4   -2.50    1.50
   0   8  -4    2.10    2.50
  -1  -8  -4 1060.49   34.40
  -1  -8  -4 1044.90   34.70
  -1  -8  -4 1050.09   35.00
   1  -8   4 1059.89   32.30
  -1  -8  -4 1114.39   33.30
   1  -8   4 1033.70   37.60
   1  -8   4 1109.59   34.20
  -1  -8  -4 1007.10   37.90
   1  -8   4 1008.20   34.10
  -1  -8  -4 1041.80   36.60
   1  -8   4 1044.00   36.00
   1   8   4 1035.20   33.70
   1   8   4 1081.99   39.20
   1   8   4 1046.90   34.20
  -1   8  -4 1086.89   34.20
  -1   8  -4 1019.40   33.80
   1   8   4 1050.59   36.00
  -1   8  -4 1035.60   36.70
  -1   8  -4 1043.40   37.10
   1   8   4 1036.70   34.40
  -1   8  -4 1040.30   34.20
   2  -8   4  115.29    8.20
   2  -8   4   94.69   12.20
  -2  -8  -4  100.19   11.10
  -2  -8  -4  103.89    6.70
   2  -8   4  102.39    5.20
  -2  -8  -4  106.39    4.90
  -2  -8  -4  113.19   13.80
  -2  -8  -4  117.39   13.60
   2   8   4   90.69   11.70
   2   8   4  110.09   13.40
  -2   8  -4   95.59    5.30
   2   8   4   97.99    9.00
  -2   8  -4  117.09   10.70
  -2   8  -4   91.49    5.90
   2   8   4   87.39    6.60
   2   8   4   98.49    5.10
  -2   8  -4  110.69   11.80
  -2   8  -4  105.19    4.70
   2   8   4  114.39    6.40
   3  -8   4  514.55   17.80
  -3  -8  -4  557.74   27.30
  -3  -8  -4  543.25   23.80
  -3  -8  -4  517.75   19.20
  -3  -8  -4  551.14   25.10
   3  -8   4  499.65   25.50
  -3   8  -4  530.75   25.30
   3   8   4  536.35   26.50
  -3   8  -4  539.75   18.40
   3   8   4  536.95   18.00
   3   8   4  540.45   21.10
  -3   8  -4  559.74   23.40
  -3   8  -4  513.85   18.10
  -3   8  -4  530.65   23.50
   4  -8   4  237.78   26.80
  -4  -8  -4  233.78   29.20
   4  -8   4  268.17    9.70
  -4  -8  -4  275.37   23.80
  -4  -8  -4  275.47   11.80
  -4  -8  -4  260.27   21.00
   4   8   4  256.47   14.30
  -4   8  -4  285.07   18.00
  -4   8  -4  245.58   25.80
   4   8   4  250.27   23.00
  -4   8  -4  261.77   10.30
  -4   8  -4  265.47   19.00
  -4   8  -4  245.98    9.80
  -5  -8  -4   97.09   17.00
  -5  -8  -4   77.29   14.60
  -5  -8  -4   80.79   17.90
  -5   8  -4  109.29    6.10
  -5   8  -4  101.49   16.40
  -5   8  -4  111.09   16.00
  -5   8  -4   95.29    6.30
  -5   8  -4  104.89   16.80
  -5   8  -4   90.69   12.10
   5   8   4   97.79   16.90
  -6  -8  -4  140.39   18.20
  -6  -8  -4  143.49   20.50
  -6  -8  -4  132.39   21.70
   6   8   4  147.89   32.20
  -6   8  -4  148.69   19.00
  -6   8  -4  113.29   22.40
  -6   8  -4  167.68   21.10
  -5  -9   4  210.08   22.10
  -5  -9   4  212.88   20.50
  -5  -9   4  199.78   20.10
  -5  -9   4  198.88   19.90
  -5   9   4  200.28   28.60
  -5   9   4  200.98   19.50
   5   9  -4  220.48   29.40
   5   9  -4  213.88    9.00
   5   9  -4  198.68   15.40
   4  -9  -4  152.48   16.20
   4  -9  -4  218.88    9.80
  -4  -9   4  151.58   17.00
  -4  -9   4  158.78   16.30
  -4  -9   4  165.98   19.30
  -4  -9   4  192.38   24.10
   4   9  -4  184.78    7.60
  -4   9   4  198.68    9.30
  -4   9   4  180.18   25.40
  -4   9   4  191.88   17.80
  -4   9   4  161.98    8.50
   4   9  -4  178.68   17.50
   4   9  -4  166.68   15.50
  -3  -9   4  187.38   20.40
   3  -9  -4  176.78   21.30
   3  -9  -4  237.38   10.60
  -3  -9   4  216.28   22.70
  -3  -9   4  210.18   21.80
   3   9  -4  175.58   15.90
  -3   9   4  189.38    8.50
  -3   9   4  214.28   24.70
   3   9  -4  193.88    7.80
  -3   9   4  187.98   18.20
   3   9  -4  190.38   23.70
  -3   9   4  188.58   21.50
  -2  -9   4  345.17   21.70
  -2  -9   4  355.66   23.60
  -2  -9   4  375.76   26.20
   2  -9  -4  340.77   23.70
  -2  -9   4  348.87   19.90
   2  -9  -4  394.96   14.00
   2  -9  -4  338.77   11.60
   2   9  -4  351.06   19.00
   2   9  -4  351.86   13.20
  -2   9   4  389.26   25.80
  -2   9   4  363.96   21.90
   2   9  -4  339.77   23.00
  -2   9   4  364.26   13.70
  -2   9   4  358.96   12.90
   2   9  -4  342.17   12.50
  -2   9   4  353.06   22.80
   1  -9  -4  105.79   11.90
  -1  -9   4  106.49   15.50
  -1  -9   4   97.49    9.80
   1  -9  -4   85.29   13.70
  -1  -9   4  115.89    6.00
  -1  -9   4   91.29   11.50
   1  -9  -4  129.09    7.60
  -1   9   4  103.49    7.20
  -1   9   4  113.39   12.80
  -1   9   4  110.59   12.30
  -1   9   4  121.09   15.10
   1   9  -4  107.39   11.00
  -1   9   4   89.09    5.40
   1   9  -4   90.69    6.70
   1   9  -4   95.99    5.40
   1   9  -4   96.99   13.00
   0  -9  -4  345.67   23.50
   0  -9   4  357.16   19.60
   0  -9  -4  377.66   21.80
   0  -9  -4  367.46   12.10
   0  -9   4  358.36   16.10
   0  -9  -4  360.16   16.90
   0  -9   4  371.26   13.70
   0  -9   4  344.17   23.90
   0   9   4  376.56   20.40
   0   9   4  342.37   21.20
   0   9  -4  359.16   21.70
   0   9  -4  358.16   20.10
   0   9   4  382.16   25.30
   0   9   4  308.67   15.40
   0   9  -4  361.76   12.70
   0   9  -4  362.76   14.00
  -1  -9  -4    0.50    2.60
  -1  -9  -4  -13.20   13.10
  -1  -9  -4   -8.60   11.70
  -1  -9  -4    1.20    8.70
   1  -9   4    7.30   10.20
   1  -9   4    3.20    0.80
   1  -9   4   -2.00   13.00
  -1   9  -4    5.40    1.90
  -1   9  -4    4.80   10.10
   1   9   4   -1.90    9.00
  -1   9  -4    3.50   10.90
   1   9   4   11.10   14.30
   1   9   4   -1.30   11.40
  -1   9  -4    5.40    3.00
  -2  -9  -4  221.38   18.10
   2  -9   4  194.88   23.20
  -2  -9  -4  217.68   20.70
  -2  -9  -4  214.38    8.30
  -2  -9  -4  201.28   24.70
   2  -9   4  234.98    9.10
  -2   9  -4  190.68   18.60
   2   9   4  195.88   21.40
  -2   9  -4  204.28    9.40
  -2   9  -4  208.48   20.40
   2   9   4  266.17   28.10
   2   9   4  211.68   16.80
  -2   9  -4  207.28    8.10
  -3  -9  -4  107.59   12.90
   3  -9   4  102.79   15.60
   3  -9   4  118.29    6.80
  -3  -9  -4   63.99   20.80
  -3  -9  -4   97.39   14.50
  -3   9  -4  110.99    5.20
   3   9   4  104.09   10.30
   3   9   4   92.59   14.90
  -3   9  -4  104.29    7.10
  -3   9  -4  104.09   14.90
   4  -9   4   64.39    4.50
  -4  -9  -4   77.19   17.00
  -4  -9  -4   42.20   18.50
   4  -9   4   50.79   15.50
  -4   9  -4   62.59   16.60
   4   9   4   64.49   16.60
  -4   9  -4   61.99    4.40
   4   9   4   61.39    9.50
  -4   9  -4   62.89    6.00
  -4   9  -4   58.29   12.90
  -5  -9  -4  131.19   21.80
  -5  -9  -4  102.19   18.60
  -5  -9  -4  130.09   18.30
  -5   9  -4  127.69   14.80
  -5   9  -4  114.49   19.80
   5   9   4  115.89   12.80
  -5   9  -4  108.59   17.90
   5   9   4  129.29   20.10
   4 -10  -4   80.99   18.60
  -4 -10   4  113.09   19.00
  -4 -10   4  135.19   19.30
  -4 -10   4  102.39   17.70
  -4 -10   4  115.19   23.10
  -4  10   4  127.69   21.40
  -4  10   4  104.19   18.80
   4  10  -4  112.49   12.20
   4  10  -4  115.19   19.00
  -4  10   4  106.69   15.00
  -3 -10   4   97.49   14.90
  -3 -10   4  107.29   20.10
  -3 -10   4  100.09   17.20
   3 -10  -4   74.39   17.20
  -3 -10   4  107.99   16.40
  -3  10   4   96.59   14.10
  -3  10   4   70.49    7.70
   3  10  -4   85.79   16.40
  -3  10   4  118.49   17.80
   3  10  -4   96.59   12.00
  -3  10   4  116.99   19.70
   2 -10  -4   68.09    2.80
   2 -10  -4   76.19   16.80
  -2 -10   4   49.60   22.70
  -2 -10   4   79.49   14.50
  -2 -10   4   78.39   13.10
  -2 -10   4   85.49   17.10
   2  10  -4   83.29   15.50
   2  10  -4   71.09   11.70
  -2  10   4  103.59   18.90
  -2  10   4   67.09   14.10
  -2  10   4   66.99    7.00
  -2  10   4   89.29   15.70
  -1 -10   4  231.58   28.00
  -1 -10   4  253.67   21.00
   1 -10  -4  234.88   26.80
  -1 -10   4  249.48   17.70
   1 -10  -4  260.97   16.30
   1 -10  -4  250.97    9.60
   1  10  -4  251.37   20.60
  -1  10   4  281.77   27.60
  -1  10   4  250.87   27.10
  -1  10   4  267.37   23.90
  -1  10   4  268.17   12.20
   1  10  -4  241.48   10.20
   1  10  -4  235.18   23.80
   0 -10  -4   -4.50   15.60
   0 -10   4    1.20   11.80
   0 -10  -4    5.20    9.50
   0 -10  -4    8.30   14.30
   0 -10   4    1.50    8.40
   0 -10   4    4.40   16.60
   0  10  -4   -1.00   11.10
   0  10   4    5.50   13.40
   0  10  -4   -3.10    2.40
   0  10  -4    0.00    4.20
   0  10   4    7.10    4.00
   0  10   4    9.50   11.60
   0  10  -4   16.10   13.50
  -1 -10  -4  356.06   27.70
   1 -10   4  403.36   14.30
  -1 -10  -4  381.56   13.00
  -1 -10  -4  382.36   21.10
  -1 -10  -4  369.66   26.20
   1 -10   4  384.46   23.40
   1 -10   4  335.57   30.50
   1  10   4  422.46   32.20
   1  10   4  399.76   23.00
  -1  10  -4  347.37   16.20
   1  10   4  396.26   26.30
  -1  10  -4  357.76   14.00
  -1  10  -4  396.46   25.90
  -1  10  -4  365.76   24.60
  -2 -10  -4    2.30    2.50
  -2 -10  -4   -0.80   14.70
   2 -10   4    3.20   17.20
  -2 -10  -4  -15.50   19.30
  -2 -10  -4    0.70   12.50
  -2  10  -4    4.70   14.30
   2  10   4   -6.20   10.90
   2  10   4    2.50   14.80
  -2  10  -4    3.60    2.20
  -2  10  -4   -3.50   13.50
  -2  10  -4   -8.80    4.10
   3 -10   4  172.38   20.50
  -3 -10  -4  187.78   19.40
  -3 -10  -4  193.68   16.90
   3 -10   4  214.08    8.20
  -3 -10  -4  174.78   21.80
  -3  10  -4  175.48   17.70
   3  10   4  196.98   20.00
  -3  10  -4  185.78   24.50
   3  10   4  155.68   18.80
  -3  10  -4  181.38   10.60
  -3  10  -4  169.18    7.60
  -4 -10  -4   97.89   19.80
  -4 -10  -4   92.09   17.60
   4 -10   4   70.09   20.70
  -4 -10  -4   76.89   21.80
  -4  10  -4   78.89   15.50
   4  10   4   80.99   11.50
  -4  10  -4   89.59   19.30
   4  10   4   86.29   20.40
  -3 -11   4  100.79   21.50
  -3 -11   4   81.09   19.20
   3 -11  -4   74.29   21.50
  -3 -11   4   67.09   23.50
  -3 -11   4  109.69   18.90
   3  11  -4   98.19   20.50
  -3  11   4  114.09   20.90
   3  11  -4  100.59   14.70
  -3  11   4  140.19   24.50
  -3  11   4   94.39   17.40
  -2 -11   4   48.30   15.50
  -2 -11   4   26.40   22.30
  -2 -11   4   60.69   17.40
   2 -11  -4   28.80   20.70
  -2  11   4   39.30   15.80
   2  11  -4   34.00   17.30
   2  11  -4   41.80   13.70
  -2  11   4   61.29   21.00
  -2  11   4   54.79   18.00
  -1 -11   4    9.30   20.70
  -1 -11   4   38.50   15.60
  -1 -11   4   32.20   12.40
   1 -11  -4   27.80   10.90
   1 -11  -4   24.70   19.30
  -1  11   4   25.60   14.90
  -1  11   4   16.90    5.70
   1  11  -4   25.40   17.10
  -1  11   4   21.60   16.40
   1  11  -4   34.20   14.30
  -1  11   4   44.40   21.00
   0 -11   4  229.68   17.50
   0 -11   4  243.08   23.70
   0 -11  -4  235.58   20.30
   0 -11   4  254.17   24.70
   0 -11  -4  200.28   22.30
   0  11  -4  235.38   25.10
   0  11   4  282.77   35.20
   0  11   4  232.28   29.90
   0  11   4  226.88   24.70
   0  11  -4  223.78   29.00
   1 -11   4    0.10   14.90
   1 -11   4   -8.50   20.50
  -1 -11  -4   -1.90   21.10
  -1 -11  -4    4.60   12.70
  -1 -11  -4   -1.00    2.80
  -1 -11  -4   12.60   17.80
   1  11   4   22.90   22.30
  -1  11  -4   -1.30   14.60
   1  11   4    7.90   17.60
  -1  11  -4   -1.50   16.30
  -1  11  -4    8.00    5.60
   1  11   4    7.50   16.50
   2 -11   4  144.29   22.80
  -2 -11  -4  152.38   20.80
  -2 -11  -4  117.39   22.90
  -2 -11  -4  130.09   15.90
   2  11   4  124.29   15.10
  -2  11  -4  137.79   18.70
  -2  11  -4   95.39   17.30
   2  11   4  135.59   19.70
  -3 -11  -4   35.90   18.40
  -3 -11  -4   51.29   21.70
  -3 -11  -4   23.40   25.00
   3 -11   4   38.90   22.80
   3  11   4   51.29   21.70
  -3  11  -4   38.10   17.80
   3  11   4   34.30   13.60
  -3  11  -4   35.90   18.30
  -9   0   5   -9.50   20.30
  -9   0   5    9.60   21.70
  -9   0   5   15.60   24.80
  -9   0   5    6.90   17.00
  -8   0   5   -3.50    8.60
  -8   0   5    1.60   18.80
  -8   0   5   -7.50   12.00
  -8   0   5    2.50    8.80
  -8   0   5    0.20   17.90
  -8   0   5   -2.80   15.10
  -7   0   5    2.90    6.70
  -7   0   5   -9.20    7.20
  -7   0   5   10.20   11.10
  -7   0   5    7.90   11.90
  -7   0   5   -5.70    9.00
  -6   0   5   -2.40    5.00
  -6   0   5   -5.90    6.20
  -6   0   5   -2.60    8.10
  -6   0   5   -2.70    6.90
  -6   0   5   -4.90    8.70
  -5   0   5   -0.40    3.60
   5   0  -5   -2.10    1.00
  -5   0   5   -6.70    5.00
  -5   0   5    1.60    0.90
  -5   0   5    1.80    6.20
   5   0  -5   -1.70    0.80
  -5   0   5   -0.80    6.50
  -4   0   5   -7.00    4.50
  -4   0   5    1.90    0.60
  -4   0   5   -0.30    0.80
  -4   0   5   -0.20    5.00
   4   0  -5    0.60    0.70
   4   0  -5    1.30    0.80
  -4   0   5   -3.00    3.20
   4   0  -5   -2.50    1.00
   4   0  -5    1.70    1.00
  -4   0   5   -5.90    3.70
   3   0  -5    0.50    0.90
   3   0  -5   -0.90    0.80
  -3   0   5    0.00    3.70
  -3   0   5   -3.60    2.70
  -3   0   5   -2.00    0.70
   3   0  -5    0.60    0.60
  -3   0   5   -0.30    3.30
   3   0  -5   -0.50    0.80
  -2   0   5    1.20    0.80
  -2   0   5   -0.90    2.30
   2   0  -5   -1.00    0.60
   2   0  -5   -0.80    0.80
  -2   0   5   -0.80    0.30
   2   0  -5   -0.80    0.70
  -2   0   5   -0.80    0.40
  -2   0   5   -0.10    2.90
   2   0  -5   -0.10    0.70
  -2   0   5   -0.40    0.70
  -2   0   5    1.40    0.80
   2   0  -5   -0.40    0.30
   1   0  -5   -0.90    0.50
  -1   0   5   -0.20    0.50
  -1   0   5   -1.00    0.80
  -1   0   5   -0.10    0.80
   1   0  -5   -0.90    0.70
  -1   0   5    1.10    0.80
  -1   0   5   -0.20    0.80
  -1   0   5   -0.60    0.80
   1   0  -5   -0.90    0.70
   1   0  -5   -0.30    0.70
   1   0  -5    0.20    0.70
   1   0  -5   -0.30    0.40
  -1   0   5   -1.30    0.90
   0   0   5    1.30    0.90
   0   0  -5    1.30    0.80
   0   0   5    1.10    0.90
   0   0  -5    0.80    0.70
   0   0  -5    1.70    0.80
   0   0  -5    1.30    0.90
   0   0   5    2.40    0.80
   0   0   5    2.50    0.90
   0   0  -5    0.30    0.90
   0   0   5    0.40    0.70
   0   0  -5    1.00    0.70
   0   0   5    0.70    0.90
   0   0  -5    1.50    0.70
  -1   0  -5    1.60    0.90
   1   0   5   -0.80    0.90
  -1   0  -5    0.80    0.90
   1   0   5    0.20    0.90
  -1   0  -5    1.60    0.70
  -1   0  -5    2.10    1.20
  -1   0  -5    0.70    0.80
   1   0   5    1.90    1.30
   1   0   5    1.90    0.80
  -1   0  -5   -0.30    0.80
  -2   0  -5   -0.90    2.80
   2   0   5    0.60    0.70
  -2   0  -5    1.30    0.80
  -2   0  -5   -1.10    0.70
  -2   0  -5    0.30    0.80
   2   0   5   -1.40    0.80
  -2   0  -5    0.50    0.80
   2   0   5    0.50    0.80
  -2   0  -5   -0.10    2.90
  -2   0  -5   -1.00    3.10
  -3   0  -5    0.20    1.00
  -3   0  -5    2.20    1.20
  -3   0  -5    4.30    3.80
   3   0   5    2.60    1.40
  -3   0  -5    8.70    4.20
   3   0   5    2.90    0.90
  -3   0  -5    4.70    3.70
  -3   0  -5    2.50    3.30
  -4   0  -5    1.50    4.00
   4   0   5    0.40    0.90
  -4   0  -5    0.40    5.50
  -4   0  -5   -3.50    4.40
   4   0   5   -0.60    1.10
   4   0   5    1.20    1.10
  -4   0  -5    2.60    1.20
  -4   0  -5   -0.40    5.30
   4   0   5    1.30    0.90
  -5   0  -5   -0.40    5.40
   5   0   5    1.50    1.20
  -5   0  -5   -2.20    1.30
   5   0   5    0.50    1.10
  -5   0  -5    2.40    7.60
   5   0   5   -0.90    1.10
   5   0   5   -2.90    1.50
  -5   0  -5    1.80    6.40
  -5   0  -5    0.50    4.90
  -5   0  -5   -0.10    1.20
  -6   0  -5    5.60    9.80
  -6   0  -5    1.00    6.50
  -6   0  -5    3.60    9.90
   6   0   5    0.10    1.50
  -6   0  -5   -0.40    8.20
   6   0   5   -0.40    1.80
  -6   0  -5    4.00    1.30
  -6   0  -5   -0.70    6.00
  -7   0  -5   -1.90   12.70
  -7   0  -5   -5.70   13.00
  -7   0  -5   -2.30    7.30
  -7   0  -5    0.30    1.70
  -7   0  -5    0.30    7.40
  -7   0  -5   -4.20   10.60
  -8   0  -5    3.40    8.80
  -8   0  -5   10.70   16.70
   8   0   5    0.50    2.10
  -8   0  -5    4.20   15.20
  -8   0  -5   -2.60   14.20
  -8  -1   5    0.10    8.00
  -8  -1   5    6.60   17.00
  -8  -1   5    1.10   12.90
  -8  -1   5    0.60   17.40
  -8   1   5    0.10   10.00
  -8   1   5   -1.90    9.50
  -8   1   5    3.80   15.60
  -8   1   5    5.80   14.70
  -8   1   5   -1.50   12.10
  -8   1   5    5.40   18.00
  -7  -1   5    3.40    1.20
  -7  -1   5   -3.70    8.80
  -7  -1   5   -0.40   12.80
  -7  -1   5    0.20   11.70
  -7  -1   5   -1.60    5.90
  -7  -1   5   -0.50    1.30
  -7  -1   5    3.70    9.50
   7   1  -5   -2.70    1.40
   7   1  -5   -2.20    1.20
  -7   1   5   -3.00    7.40
  -7   1   5    0.20   11.00
  -7   1   5    0.60    9.20
  -7   1   5    3.70   10.70
  -7   1   5    4.20   14.00
  -7   1   5    1.10    8.30
  -6  -1   5   -3.50    9.80
  -6  -1   5   -2.10    1.30
  -6  -1   5   -2.10    0.80
  -6  -1   5    2.30    1.00
  -6  -1   5   -5.40    7.20
  -6  -1   5   -1.20    5.60
  -6  -1   5   -4.10    8.60
  -6   1   5   -1.20    6.80
  -6   1   5    2.80   10.70
   6   1  -5   -2.20    1.40
  -6   1   5   -5.70    6.80
  -6   1   5    0.40    5.90
  -6   1   5   -0.30    8.00
   6   1  -5   -2.60    1.00
  -6   1   5   -2.80    8.30
  -5  -1   5   42.70    5.40
  -5  -1   5   52.49    7.80
  -5  -1   5   47.30    2.00
  -5  -1   5   45.10    7.30
  -5  -1   5   45.30    2.80
  -5  -1   5   35.00    6.00
  -5  -1   5   55.79    2.40
   5   1  -5   38.60    3.30
  -5   1   5   49.80    7.20
   5   1  -5   45.80    2.80
  -5   1   5   38.30    5.10
  -5   1   5   39.20    6.30
  -5   1   5   58.89    9.20
  -5   1   5   46.80    5.60
   5   1  -5   55.09    2.60
  -4  -1   5    0.30    5.00
  -4  -1   5    0.50    0.70
  -4  -1   5    0.10    1.00
  -4  -1   5   -1.70    4.20
  -4  -1   5    0.70    4.00
  -4  -1   5   -2.20    4.60
   4  -1  -5    2.30    0.60
   4  -1  -5   -0.60    0.60
   4   1  -5    2.20    0.90
   4   1  -5    0.70    1.20
   4   1  -5   -2.10    0.80
  -4   1   5   -3.90    4.20
  -4   1   5   -1.60    4.80
   4   1  -5    1.20    1.00
  -4   1   5   -1.00    6.40
  -4   1   5   -2.30    2.60
  -3  -1   5    3.50    0.80
  -3  -1   5   -1.70    3.80
  -3  -1   5   -1.00    3.60
  -3  -1   5   -2.50    1.00
   3  -1  -5    2.20    1.00
  -3  -1   5    2.40    0.90
  -3  -1   5   -3.40    3.30
  -3   1   5    5.20    5.10
  -3   1   5    0.40    3.90
   3   1  -5    1.20    0.70
   3   1  -5   -0.60    0.90
  -3   1   5    5.30    2.60
  -3   1   5    1.20    0.70
   3   1  -5   -1.00    0.80
   3   1  -5    0.20    1.00
  -3   1   5    1.20    0.50
   2  -1  -5  201.88    7.00
  -2  -1   5  195.58    8.30
  -2  -1   5  192.48    8.10
   2  -1  -5  210.38    6.90
  -2  -1   5  208.08    6.90
  -2  -1   5  200.28    6.60
   2  -1  -5  201.98    6.70
  -2  -1   5  204.48    6.70
  -2  -1   5  198.28    8.10
   2  -1  -5  197.38    6.60
   2   1  -5  210.48    7.00
   2   1  -5  202.88    6.90
  -2   1   5  201.08    8.10
  -2   1   5  194.78    6.60
  -2   1   5  205.88    9.20
  -2   1   5  215.18    6.70
   2   1  -5  206.28    6.90
  -2   1   5  200.28    6.60
  -2   1   5  184.38    8.10
   2   1  -5  223.78    7.30
   2   1  -5  195.08    6.70
   2   1  -5  193.08    6.60
  -1  -1   5  244.88    9.30
   1  -1  -5  260.97    8.70
   1  -1  -5  280.37    9.20
  -1  -1   5  276.47    9.00
   1  -1  -5  276.47    8.90
  -1  -1   5  270.37    8.50
  -1  -1   5  275.77    8.90
  -1  -1   5  274.77    8.90
   1  -1  -5  247.08    9.10
  -1  -1   5  264.67    9.00
   1  -1  -5  284.37    8.60
   1  -1  -5  279.77    8.80
   1   1  -5  278.37    8.70
   1   1  -5  263.77    8.50
  -1   1   5  268.67    8.80
   1   1  -5  276.87    9.00
  -1   1   5  274.27    8.90
   1   1  -5  276.87    8.90
  -1   1   5  256.97    9.80
   1   1  -5  278.87    8.90
  -1   1   5  264.67    8.70
   1   1  -5  270.27    8.80
  -1   1   5  268.47    8.90
   1   1  -5  281.77    9.00
   0  -1  -5  729.73   23.60
   0  -1   5  759.82   23.30
   0  -1  -5  759.52   23.30
   0  -1  -5  737.73   23.20
   0  -1  -5  748.03   23.00
   0  -1   5  746.03   23.10
   0  -1  -5  712.03   23.40
   0  -1  -5  714.33   23.10
   0  -1   5  774.42   23.30
   0  -1   5  750.42   23.20
   0  -1   5  732.43   23.10
   0   1   5  722.63   23.10
   0   1   5  733.73   23.20
   0   1   5  752.72   23.20
   0   1   5  758.12   23.30
   0   1   5  736.63   23.40
   0   1   5  748.73   23.00
   0   1  -5  742.03   23.20
   0   1  -5  760.72   23.30
   0   1  -5  739.53   23.10
   0   1  -5  747.03   23.10
   0   1  -5  757.02   23.30
   0   1  -5  778.62   23.30
  -1  -1  -5    3.40    1.00
   1  -1   5    1.60    0.90
   1  -1   5    3.70    0.80
   1  -1   5    2.50    0.90
   1  -1   5    2.10    0.90
  -1  -1  -5    1.00    0.80
  -1  -1  -5    3.30    0.80
  -1  -1  -5    2.20    0.80
  -1  -1  -5   -0.70    0.90
   1  -1   5    2.20    0.90
   1   1   5    2.50    0.80
  -1   1  -5    5.50    1.00
  -1   1  -5    2.30    0.70
  -1   1  -5    1.60    4.20
   1   1   5    1.90    1.00
   1   1   5    2.00    0.80
   1   1   5    1.20    1.00
  -1   1  -5    3.70    1.80
   1   1   5    1.90    0.80
   1   1   5    0.30    0.90
  -2  -1  -5   77.19    6.00
  -2  -1  -5   84.49    3.50
   2  -1   5   83.69    3.50
  -2  -1  -5   77.19    3.40
   2  -1   5   85.89    3.50
  -2  -1  -5   90.19    5.90
   2  -1   5   92.69    3.40
  -2  -1  -5   89.59    3.30
   2  -1   5   83.59    3.80
  -2  -1  -5   79.69    6.00
   2   1   5   76.69    3.50
   2   1   5   86.29    3.20
  -2   1  -5   86.19    3.40
  -2   1  -5   89.39    5.50
  -2   1  -5   72.39    5.50
   2   1   5   78.39    3.50
  -2   1  -5   80.19    3.20
   2   1   5   82.19    3.50
   2   1   5   81.19    3.60
  -2   1  -5   82.29    5.80
  -2   1  -5   78.79    2.90
   3  -1   5   71.19    3.70
   3  -1   5   87.49    3.60
  -3  -1  -5   89.59    3.90
  -3  -1  -5   77.79    3.80
  -3  -1  -5   83.69    3.30
   3  -1   5   88.39    3.70
  -3  -1  -5   82.69    7.10
  -3  -1  -5   75.09    7.50
  -3  -1  -5   81.69    6.90
   3  -1   5   81.09    3.50
  -3   1  -5   79.29    3.10
   3   1   5   88.19    3.80
  -3   1  -5   84.79    3.50
   3   1   5   81.49    3.90
  -3   1  -5   88.19    3.60
   3   1   5   87.19    3.70
  -3   1  -5   76.79    7.40
  -3   1  -5   64.39    7.40
   3   1   5   85.29    3.30
  -3   1  -5   81.99    6.60
  -3   1  -5   76.89    6.30
  -4  -1  -5    4.60    5.00
   4  -1   5    1.90    1.20
   4  -1   5    8.30    1.40
  -4  -1  -5    8.90    5.10
  -4  -1  -5    5.70    1.40
  -4  -1  -5    3.30    1.10
  -4  -1  -5    4.90    5.70
   4  -1   5    5.40    1.20
   4   1   5    3.70    1.30
  -4   1  -5    6.50    4.20
  -4   1  -5    1.10    5.00
  -4   1  -5    0.00    4.40
   4   1   5    6.50    1.50
   4   1   5    0.50    1.10
   4   1   5    4.00    0.90
  -4   1  -5    9.00    5.70
   4   1   5    6.70    1.30
  -4   1  -5    5.40    1.10
  -5  -1  -5    6.00    6.30
  -5  -1  -5   12.20    5.10
   5  -1   5    6.90    2.00
   5  -1   5   11.20    1.50
  -5  -1  -5    6.40    1.80
  -5  -1  -5   15.90    6.70
  -5  -1  -5   10.00    7.60
  -5  -1  -5    8.30    1.80
   5  -1   5   11.30    1.70
  -5   1  -5   12.50    5.10
  -5   1  -5    6.80    1.60
  -5   1  -5   11.70    7.30
  -5   1  -5   14.90    7.50
   5   1   5    6.60    1.60
   5   1   5   12.20    1.20
   5   1   5    9.00    1.60
  -5   1  -5   12.50    5.60
   5   1   5    7.90    2.40
   6  -1   5   -2.00    1.10
  -6  -1  -5    1.00    8.40
   6  -1   5   -3.20    1.20
  -6  -1  -5   -2.70    9.50
  -6  -1  -5   -3.70    7.10
  -6  -1  -5    0.60    5.20
  -6  -1  -5   -0.10    9.10
  -6  -1  -5   -3.00    1.50
  -6   1  -5    3.00    8.80
   6   1   5   -0.30    1.80
   6   1   5    0.40    1.50
  -6   1  -5    1.40    5.60
  -6   1  -5    1.10    7.00
  -6   1  -5    9.10    9.60
   6   1   5    0.50    1.30
  -7  -1  -5    1.20    1.80
  -7  -1  -5   -1.00    8.70
  -7  -1  -5    8.70   15.20
  -7  -1  -5    5.60   10.60
  -7  -1  -5    6.60   12.70
  -7   1  -5    6.90    8.60
  -7   1  -5   13.30   12.60
  -7   1  -5    8.20   10.90
   7   1   5   13.80    2.30
  -7   1  -5    3.50   12.10
  -8  -1  -5    5.30   16.20
  -8  -1  -5    3.70    2.00
  -8  -1  -5   -1.20   10.40
  -8  -1  -5   -5.70   16.80
  -8  -1  -5    4.60   13.60
  -8   1  -5   -3.20   15.90
  -8   1  -5   -4.50   10.40
  -8   1  -5   -1.30   14.30
  -8   1  -5   -7.80   14.20
  -8   1  -5   -5.70   17.00
  -8  -2   5   -3.70   18.80
  -8  -2   5   -2.80    1.80
  -8  -2   5    2.50    1.50
  -8  -2   5   -1.00   14.90
  -8  -2   5   -3.30    9.00
  -8  -2   5    2.90   13.50
  -8   2   5  -11.50   10.70
  -8   2   5   -6.80   12.40
   8   2  -5   -7.40    3.30
  -8   2   5   -1.30   17.60
   8   2  -5   -4.80    2.30
  -8   2   5   -3.10   14.50
  -8   2   5    8.30   14.40
  -8   2   5   -8.20   11.30
  -7  -2   5    0.40   10.10
  -7  -2   5    4.60    1.70
  -7  -2   5    3.20    1.00
  -7  -2   5    1.60   11.30
  -7  -2   5    9.50   13.80
  -7  -2   5    8.10    8.50
  -7   2   5   11.20   13.80
  -7   2   5    0.60    9.40
   7   2  -5    6.30    1.90
  -7   2   5    3.10    9.40
  -7   2   5    6.60    8.40
   7   2  -5    9.70    2.00
  -7   2   5   14.30   10.50
  -7   2   5   10.20   11.30
  -6  -2   5    2.60    7.20
  -6  -2   5    6.90    7.80
  -6  -2   5    3.40    0.80
  -6  -2   5    3.60    1.60
  -6  -2   5    5.50   10.80
  -6  -2   5   -1.00    8.70
  -6   2   5    0.90    8.60
   6   2  -5    4.00    1.50
  -6   2   5    2.40    7.70
  -6   2   5   -2.40    6.60
  -6   2   5    8.00    6.90
  -6   2   5   -2.10    7.50
  -6   2   5    2.30   10.40
  -5  -2   5   -2.00    6.10
  -5  -2   5   -1.70    6.30
  -5  -2   5    2.80    7.80
  -5  -2   5   -0.20    1.30
  -5  -2   5    1.40    0.80
  -5  -2   5   -2.80    5.70
  -5   2   5    2.20    6.30
  -5   2   5    1.00    5.60
  -5   2   5    0.00    5.30
  -5   2   5   -1.70    5.10
   5   2  -5   -0.90    1.80
   5   2  -5    3.40    2.20
  -5   2   5   -1.90    7.90
  -4  -2   5   40.60    3.00
  -4  -2   5   37.90    6.00
  -4  -2   5   39.10    5.70
   4  -2  -5   44.40    1.90
   4  -2  -5   48.20    1.90
  -4  -2   5   47.00    5.50
  -4  -2   5   49.50    5.30
   4   2  -5   47.70    2.80
   4   2  -5   40.60    3.10
  -4   2   5   51.09    6.90
  -4   2   5   57.29    5.60
   4   2  -5   53.39    2.90
  -4   2   5   41.90    4.70
   4   2  -5   45.20    3.70
   3  -2  -5   -0.80    0.80
  -3  -2   5   -2.20    4.00
  -3  -2   5   -0.20    3.60
  -3  -2   5    0.50    3.90
  -3  -2   5    1.00    0.70
  -3  -2   5   -3.40    4.00
   3  -2  -5    2.00    0.70
   3   2  -5   -1.40    0.90
  -3   2   5   -0.50    0.70
   3   2  -5    0.10    1.00
  -3   2   5    0.40    0.70
  -3   2   5    3.00    3.70
   3   2  -5    2.50    0.80
  -3   2   5    1.10    5.20
   3   2  -5   -0.70    1.10
  -3   2   5    1.60    2.70
  -2  -2   5    1.20    1.10
  -2  -2   5   -1.10    0.60
   2  -2  -5   -1.30    0.40
   2  -2  -5   -0.10    0.60
   2  -2  -5   -1.20    0.70
  -2  -2   5   -3.50    3.20
  -2  -2   5   -2.50    3.40
  -2  -2   5    0.20    3.10
  -2   2   5    5.70    4.40
   2   2  -5    1.20    1.00
   2   2  -5   -1.30    0.60
   2   2  -5   -0.50    0.80
  -2   2   5    0.40    2.60
  -2   2   5   -0.40    0.80
   2   2  -5   -0.20    1.00
   2   2  -5    1.80    0.70
   1  -2  -5   36.60    2.20
   1  -2  -5   45.10    1.90
  -1  -2   5   38.80    3.40
   1  -2  -5   37.10    1.50
  -1  -2   5   36.50    2.00
  -1  -2   5   42.50    4.00
  -1  -2   5   40.70    3.80
   1  -2  -5   35.90    1.70
   1  -2  -5   37.90    2.60
  -1  -2   5   37.20    2.10
  -1  -2   5   35.00    2.40
   1   2  -5   38.90    1.90
  -1   2   5   37.70    2.00
   1   2  -5   39.70    2.20
   1   2  -5   35.00    2.30
  -1   2   5   36.30    4.50
  -1   2   5   35.30    2.20
   1   2  -5   39.80    2.10
   1   2  -5   35.20    2.00
  -1   2   5   36.40    5.40
  -1   2   5   38.50    1.60
   1   2  -5   35.20    2.30
   0  -2  -5  368.76   11.90
   0  -2   5  392.46   12.40
   0  -2   5  380.06   11.90
   0  -2  -5  368.06   12.20
   0  -2  -5  343.77   12.70
   0  -2   5  371.06   12.90
   0  -2   5  385.26   12.30
   0  -2  -5  370.46   12.00
   0  -2  -5  388.46   12.30
   0  -2  -5  372.96   12.40
   0   2   5  387.06   12.30
   0   2  -5  377.46   11.90
   0   2   5  375.86   12.10
   0   2  -5  371.96   13.60
   0   2  -5  392.16   12.20
   0   2   5  382.66   12.90
   0   2  -5  346.67   12.80
   0   2  -5  400.96   12.30
   0   2   5  347.57   12.30
   0   2   5  383.66   11.90
   0   2   5  367.76   13.30
   0   2  -5  384.16   12.00
  -1  -2  -5  253.57    8.70
  -1  -2  -5  245.28    8.80
  -1  -2  -5  245.18    9.40
   1  -2   5  263.57    8.90
  -1  -2  -5  250.37    9.40
   1  -2   5  263.37    8.80
   1  -2   5  253.67    8.60
  -1  -2  -5  247.38    9.90
   1  -2   5  245.98    8.20
  -1  -2  -5  255.07    8.50
   1   2   5  260.47    8.70
  -1   2  -5  252.07    9.50
  -1   2  -5  255.17    8.60
   1   2   5  259.57    8.40
   1   2   5  257.47    8.50
  -1   2  -5  245.68    9.60
   1   2   5  262.27    9.30
   1   2   5  235.98   10.10
  -1   2  -5  256.37    8.20
  -1   2  -5  267.17    8.50
  -1   2  -5  256.77    9.60
  -2  -2  -5   26.60    4.30
   2  -2   5   20.00    1.90
  -2  -2  -5   17.40    3.50
   2  -2   5   25.80    1.80
  -2  -2  -5   19.50    2.20
  -2  -2  -5   20.70    3.60
  -2  -2  -5   25.80    2.10
   2   2   5   27.20    1.40
   2   2   5   16.00    2.00
  -2   2  -5   20.50    3.40
   2   2   5   26.70    4.40
  -2   2  -5   16.30    3.50
   2   2   5   22.80    2.10
   2   2   5   21.50    1.70
  -2   2  -5   21.50    1.40
  -2   2  -5   18.70    3.60
  -2   2  -5   25.30    2.00
   2   2   5   18.20    1.90
  -3  -2  -5  135.49    9.00
  -3  -2  -5  139.69    8.90
   3  -2   5  112.19    6.70
  -3  -2  -5  126.49    5.40
   3  -2   5  132.29    5.00
  -3  -2  -5  143.69    8.10
  -3  -2  -5  131.69    6.40
   3   2   5  128.89    5.40
  -3   2  -5  129.49    8.70
   3   2   5  141.19    5.40
   3   2   5  145.19    5.20
  -3   2  -5  139.49    7.40
  -3   2  -5  137.69    5.10
   3   2   5  140.09    4.70
  -3   2  -5  123.29    8.40
  -3   2  -5  131.79    4.90
   3   2   5  131.49    5.40
  -4  -2  -5   -0.40    1.30
  -4  -2  -5   -1.30    5.60
  -4  -2  -5   -2.40    6.20
  -4  -2  -5    0.70    5.10
  -4  -2  -5   -1.70    5.50
   4  -2   5   -2.00    1.20
   4  -2   5    1.60    1.00
  -4   2  -5    0.40    0.80
   4   2   5    3.80    1.00
   4   2   5   -1.40    1.30
   4   2   5   -1.70    1.40
  -4   2  -5    0.60    1.00
  -4   2  -5    0.30    5.10
  -4   2  -5    1.40    5.50
  -4   2  -5   -0.40    4.00
   4   2   5    0.10    0.60
   4   2   5    0.40    1.20
  -5  -2  -5    4.20    7.30
  -5  -2  -5    5.50    8.10
  -5  -2  -5    3.70    7.00
   5  -2   5    1.10    1.00
  -5  -2  -5    8.10    6.60
   5  -2   5    3.70    1.50
   5   2   5    4.00    1.50
  -5   2  -5    0.20    6.20
   5   2   5    2.10    0.70
  -5   2  -5    8.90    7.40
  -5   2  -5    7.50    8.20
   5   2   5   -1.00    1.60
  -5   2  -5    0.60    1.30
   5   2   5    4.90    1.30
   5   2   5   -1.40    1.50
  -5   2  -5    4.20    4.80
  -6  -2  -5   21.20    3.40
   6  -2   5   30.00    1.90
  -6  -2  -5   27.30   10.20
   6  -2   5   24.80    2.40
  -6  -2  -5   22.40    9.20
  -6  -2  -5   28.90    8.50
  -6  -2  -5   30.70    8.60
   6   2   5   28.30    2.80
   6   2   5   32.90    3.00
  -6   2  -5   30.90    9.20
  -6   2  -5   31.70    8.00
  -6   2  -5   27.80    7.60
  -6   2  -5   37.60   10.70
  -6   2  -5   29.60    5.10
   6   2   5   22.80    3.20
  -7  -2  -5   -3.30   13.20
  -7  -2  -5   -0.90   10.80
  -7  -2  -5   -4.30    9.80
  -7  -2  -5   -0.70   12.20
  -7  -2  -5   -4.30    2.00
   7   2   5    4.70    2.40
  -7   2  -5    6.00    9.70
  -7   2  -5   -3.40    9.60
  -7   2  -5   -0.20   12.60
  -7   2  -5   -1.90   11.70
  -8  -2  -5    9.30   16.70
  -8  -2  -5   -0.10   17.50
  -8  -2  -5    4.30   13.10
  -8  -2  -5    4.60   14.60
  -8   2  -5    2.50   13.00
  -8   2  -5   19.80   16.90
  -8   2  -5   15.20   12.60
  -8   2  -5   15.00   17.60
  -8  -3   5    5.20   14.90
  -8  -3   5    9.40   20.50
  -8  -3   5    3.30   16.00
  -8  -3   5    7.90   12.20
  -8   3   5    3.20   13.20
  -8   3   5   12.50   18.30
  -8   3   5   -6.20   14.80
  -8   3   5   -0.60   12.80
  -8   3   5   -3.40   13.90
  -8   3   5    5.40   12.20
  -7  -3   5   42.40   21.80
  -7  -3   5   27.30   10.60
  -7  -3   5   34.00   11.50
  -7  -3   5   19.50   13.60
  -7  -3   5   31.70    3.90
  -7   3   5   32.50   10.20
  -7   3   5   20.50    9.90
  -7   3   5   35.90   14.20
  -7   3   5   27.80   10.60
  -7   3   5   29.60   10.70
   7   3  -5   21.40    2.40
  -7   3   5   26.20   10.90
  -6  -3   5   -3.30    9.10
  -6  -3   5   -6.30   10.80
  -6  -3   5   -1.70    8.60
  -6  -3   5   -4.60    8.20
  -6   3   5    5.30   10.90
  -6   3   5   -0.20    7.70
  -6   3   5   -9.20    8.60
   6   3  -5   -2.30    2.40
   6   3  -5    0.30    1.70
   6   3  -5   -0.90    1.40
  -6   3   5   -3.70    8.10
  -6   3   5    4.40    7.40
  -6   3   5    2.90    7.50
  -5  -3   5    2.60    1.80
  -5  -3   5    6.50    8.10
  -5  -3   5    3.70    7.30
  -5  -3   5    2.40    7.10
  -5  -3   5    6.20    6.90
   5   3  -5    3.40    1.20
  -5   3   5    4.10    5.70
  -5   3   5    1.40    6.20
   5   3  -5    2.80    1.90
  -5   3   5   19.00    8.60
   5   3  -5    6.30    1.60
  -5   3   5   -1.10    5.40
   4  -3  -5   18.50    1.40
  -4  -3   5   25.50    2.70
  -4  -3   5   18.70    1.30
  -4  -3   5   13.20    6.30
  -4  -3   5   26.20    6.20
   4  -3  -5   22.90    1.40
  -4  -3   5   19.30    6.10
  -4  -3   5   23.90    5.70
   4   3  -5   19.80    2.10
   4   3  -5   22.00    1.10
   4   3  -5   22.40    2.40
   4   3  -5   24.70    2.80
  -4   3   5   20.00    7.30
  -4   3   5   23.20    3.20
  -4   3   5   19.60    5.20
  -3  -3   5    2.60    5.00
  -3  -3   5    5.80    0.90
  -3  -3   5    6.20    5.20
  -3  -3   5    2.70    5.40
   3  -3  -5    6.10    1.40
  -3  -3   5    2.50    4.30
  -3  -3   5    0.60    1.60
   3  -3  -5    2.00    0.90
   3   3  -5    6.50    5.50
  -3   3   5    4.90    1.10
   3   3  -5    2.70    1.70
  -3   3   5    2.80    3.30
   3   3  -5    4.40    1.30
   3   3  -5    7.10    1.40
  -3   3   5    8.40    5.50
  -3   3   5    4.60    0.90
  -3   3   5    9.50    3.90
   3   3  -5    7.90    0.80
  -2  -3   5   97.89    4.40
   2  -3  -5   94.59    3.80
  -2  -3   5   98.29    3.70
  -2  -3   5   94.39    7.60
   2  -3  -5   99.39    4.00
  -2  -3   5   92.39    7.20
   2  -3  -5   97.19    4.50
  -2  -3   5   90.29    6.60
   2  -3  -5   97.09    3.60
  -2  -3   5   90.79    7.10
   2   3  -5   92.79    3.80
  -2   3   5   97.09    3.90
   2   3  -5   94.99    4.10
   2   3  -5  101.79    4.30
   2   3  -5   95.79    7.40
  -2   3   5   90.99    8.00
  -2   3   5   94.09    3.40
  -2   3   5   91.89    6.20
   2   3  -5   90.79    3.80
   1  -3  -5   15.40    2.20
  -1  -3   5   12.00    3.40
   1  -3  -5   14.10    1.80
   1  -3  -5   14.00    1.30
  -1  -3   5   15.70    4.00
  -1  -3   5   15.00    3.30
  -1  -3   5   11.90    3.30
   1  -3  -5   20.50    2.00
  -1  -3   5   15.70    1.60
   1  -3  -5   18.10    1.30
  -1  -3   5   15.50    2.20
  -1   3   5   13.70    1.50
   1   3  -5   12.50    3.00
  -1   3   5   16.30    1.60
   1   3  -5   14.50    1.60
  -1   3   5   17.50    3.50
   1   3  -5   17.90    1.70
  -1   3   5   14.00    4.00
   1   3  -5   16.20    1.50
   1   3  -5   16.20    3.80
  -1   3   5   14.20    1.50
   1   3  -5   17.60    1.90
  -1   3   5   13.30    1.20
   0  -3   5    4.30    0.80
   0  -3  -5    3.20    3.10
   0  -3  -5    3.00    4.30
   0  -3  -5    7.30    0.90
   0  -3   5    8.00    1.40
   0  -3   5    2.20    3.50
   0  -3   5    2.60    1.00
   0  -3  -5    7.00    1.30
   0  -3  -5    5.40    1.30
   0  -3   5    4.30    3.20
   0   3   5    2.90    3.40
   0   3  -5    4.90    3.20
   0   3   5    6.60    1.10
   0   3   5    5.10    0.90
   0   3  -5    7.10    0.90
   0   3   5    5.70    4.00
   0   3   5    5.40    2.90
   0   3  -5    5.00    1.30
   0   3  -5    6.30    3.40
   0   3   5    5.00    1.30
   0   3  -5    6.10    1.10
   0   3  -5    6.80    1.20
  -1  -3  -5  314.87   10.40
  -1  -3  -5  315.07   11.70
   1  -3   5  319.57   10.70
   1  -3   5  322.57   10.60
   1  -3   5  301.07   11.60
  -1  -3  -5  302.67   11.50
   1  -3   5  318.47   10.60
   1  -3   5  306.27   10.10
  -1  -3  -5  321.17   10.90
   1  -3   5  296.77   10.00
  -1  -3  -5  316.37   10.70
  -1  -3  -5  310.57   12.10
  -1   3  -5  308.77   11.80
   1   3   5  330.27   10.70
  -1   3  -5  319.17   10.00
  -1   3  -5  321.87   10.60
  -1   3  -5  316.47   10.40
   1   3   5  313.07   10.50
  -1   3  -5  311.97   11.80
  -1   3  -5  313.27   11.70
   1   3   5  320.47   12.10
   1   3   5  308.77   12.50
   1   3   5  319.17   10.40
   2  -3   5  165.28    6.00
  -2  -3  -5  187.88    7.70
   2  -3   5  168.38    6.60
  -2  -3  -5  156.68    9.20
  -2  -3  -5  166.18    8.60
  -2  -3  -5  155.28    8.30
   2  -3   5  143.59    6.20
  -2  -3  -5  158.98    7.00
  -2  -3  -5  152.38    8.70
   2   3   5  155.48    5.60
   2   3   5  153.28    9.80
  -2   3  -5  156.68    5.30
  -2   3  -5  150.28    8.80
   2   3   5  158.58    6.30
   2   3   5  167.48    6.00
   2   3   5  160.98    6.30
   2   3   5  156.18    9.00
  -2   3  -5  151.98    8.80
  -2   3  -5  158.58    8.30
  -2   3  -5  161.28    6.00
  -2   3  -5  166.58    6.00
  -3  -3  -5    5.60    4.90
  -3  -3  -5    3.50    5.00
  -3  -3  -5    1.30    5.20
  -3  -3  -5    5.40    1.60
  -3  -3  -5    4.10    5.30
   3  -3   5    6.60    1.40
  -3  -3  -5    5.90    1.60
   3  -3   5    5.30    1.60
   3  -3   5    6.40    1.20
   3   3   5    7.80    6.10
   3   3   5    9.10    1.20
   3   3   5    7.30    0.80
  -3   3  -5    5.30    4.10
  -3   3  -5    2.30    5.20
  -3   3  -5    4.20    5.00
   3   3   5    6.20    1.50
  -3   3  -5    7.80    0.90
   3   3   5    5.80    1.50
   3   3   5    2.10    5.30
  -3   3  -5    7.40    1.30
  -4  -3  -5   16.30    5.80
   4  -3   5   14.10    1.90
   4  -3   5   13.20    1.90
  -4  -3  -5   10.90    6.90
   4  -3   5    8.10    1.70
  -4  -3  -5   12.80    6.50
  -4  -3  -5   14.00    6.50
  -4  -3  -5    9.80    1.90
  -4  -3  -5    7.60    2.00
  -4   3  -5   13.30    4.60
   4   3   5   16.40    2.00
  -4   3  -5   19.50    1.90
   4   3   5    4.60    6.20
   4   3   5   15.30    1.20
  -4   3  -5   12.70    5.90
  -4   3  -5   10.00    5.90
   4   3   5   13.30    2.00
  -5  -3  -5    9.80    8.00
  -5  -3  -5   14.40    7.30
  -5  -3  -5    7.10    7.50
  -5  -3  -5   14.60    8.40
  -5  -3  -5    6.70    2.20
  -5   3  -5    7.60    7.80
  -5   3  -5   11.90    4.90
   5   3   5   11.30    2.00
  -5   3  -5    7.80    1.50
  -5   3  -5    8.00    7.10
  -5   3  -5   15.90    1.90
   5   3   5    5.70    7.60
   5   3   5   10.90    2.20
  -6  -3  -5   23.10    3.60
   6  -3   5   33.10    2.10
  -6  -3  -5   27.00    9.50
  -6  -3  -5   29.40   10.50
  -6  -3  -5   39.70    9.60
   6  -3   5   29.70    1.90
  -6  -3  -5   23.50    9.60
   6   3   5   24.60    3.30
  -6   3  -5   40.60   10.80
  -6   3  -5   29.50    9.70
   6   3   5   31.50    3.00
   6   3   5   26.70   10.90
  -6   3  -5   30.50    9.00
  -7  -3  -5    4.30   13.70
  -7  -3  -5   -8.40    3.50
  -7  -3  -5    9.70   11.90
  -7  -3  -5   -5.60   11.00
  -7  -3  -5    2.90   12.40
  -7   3  -5   -5.60    8.90
  -7   3  -5    4.70   11.80
   7   3   5   -1.60    2.40
   7   3   5   -1.50    2.50
  -7   3  -5   -0.30   13.50
  -7   3  -5    1.50   10.90
  -8  -3  -5   -5.60   15.00
  -8  -3  -5    2.20   17.20
  -8  -3  -5    1.60   18.60
  -8  -3  -5   -2.10   14.60
  -8   3  -5    5.70   13.80
  -8   3  -5   10.00   17.30
  -8   3  -5   -6.40   16.10
  -8   3  -5   -4.20   14.80
  -8   3  -5  -14.80   12.20
  -8   3  -5    7.60   18.10
  -8  -4   5    0.40   16.70
  -8  -4   5    1.00   22.10
  -8  -4   5    5.50   14.60
  -8   4   5    3.80   13.70
  -8   4   5   -0.10   14.60
  -8   4   5   -1.90   14.30
  -8   4   5    9.00   14.60
  -8   4   5    6.40   14.40
  -8   4   5  -15.10   18.90
  -7  -4   5   14.30   12.30
  -7  -4   5   18.10   14.10
  -7  -4   5   17.60   17.00
  -7  -4   5    2.80   11.80
  -7  -4   5    7.90    3.00
  -7   4   5   10.30   11.60
  -7   4   5   16.30   10.70
  -7   4   5    4.30   14.50
  -7   4   5   13.70   10.30
  -7   4   5   14.40   11.20
  -7   4   5   17.50   12.10
  -6  -4   5   18.80   10.90
  -6  -4   5   20.60   10.00
  -6  -4   5   12.00   10.00
  -6  -4   5   17.60   12.00
  -6  -4   5   12.90    2.50
   6   4  -5   21.00    2.40
  -6   4   5   16.70    9.70
   6   4  -5   16.60    1.30
   6   4  -5    6.70    2.80
  -6   4   5   13.70   11.60
  -6   4   5   25.90    8.60
  -6   4   5   13.60    8.90
  -6   4   5   15.30    7.60
   6   4  -5    9.80    9.50
  -6   4   5   21.70    8.40
  -5  -4   5   10.10    8.00
  -5  -4   5   12.00    9.20
  -5  -4   5   11.80    8.50
  -5  -4   5   16.50    2.70
  -5  -4   5    9.10    7.90
   5   4  -5   17.30    1.30
  -5   4   5   11.30    6.50
  -5   4   5    4.10    8.10
   5   4  -5   24.40    3.00
  -5   4   5   15.30    5.30
   5   4  -5   12.20    8.00
  -5   4   5   10.40    9.10
  -4  -4   5   25.90    3.50
   4  -4  -5   26.30    2.00
  -4  -4   5   25.10    1.80
  -4  -4   5   29.70    7.40
  -4  -4   5   34.80    7.60
  -4  -4   5   23.00    6.30
  -4  -4   5   34.20    7.40
  -4   4   5   24.10    2.10
   4   4  -5   35.20    3.00
  -4   4   5   32.40    7.60
   4   4  -5   31.60    1.80
   4   4  -5   29.40    3.00
   4   4  -5   29.30    7.00
  -4   4   5   27.50    4.20
  -4   4   5   24.70    1.70
  -4   4   5   34.90    5.30
   4   4  -5   36.10    2.70
  -3  -4   5   55.89    2.70
  -3  -4   5   45.60    6.00
  -3  -4   5   68.39    6.50
  -3  -4   5   64.79    7.00
   3  -4  -5   56.19    2.70
   3  -4  -5   59.59    3.00
   3  -4  -5   58.09    2.50
  -3  -4   5   56.99    3.80
  -3  -4   5   45.60    6.10
   3  -4  -5   59.79    3.60
   3   4  -5   63.99    3.10
  -3   4   5   55.19    6.30
  -3   4   5   55.79    2.60
   3   4  -5   56.19    2.40
  -3   4   5   52.79    6.90
   3   4  -5   54.49    3.40
  -3   4   5   59.69    3.00
   3   4  -5   59.19    6.40
  -3   4   5   58.29    7.10
   3   4  -5   57.19    3.50
  -2  -4   5    1.30    1.60
   2  -4  -5    4.00    1.30
  -2  -4   5    4.50    1.20
  -2  -4   5    1.60    5.00
   2  -4  -5    4.00    1.20
  -2  -4   5    1.90    4.80
  -2  -4   5    1.00    4.60
  -2  -4   5    0.30    5.30
   2   4  -5    4.60    1.10
  -2   4   5    6.80    5.20
   2   4  -5    7.60    1.70
   2   4  -5    2.20    5.00
  -2   4   5   -0.60    4.20
   2   4  -5    2.70    1.60
   2   4  -5    3.00    3.70
  -2   4   5    5.60    1.00
  -2   4   5    2.60    1.30
   1  -4  -5   31.20    2.50
  -1  -4   5   37.00    4.20
  -1  -4   5   30.90    5.40
  -1  -4   5   23.70    4.50
   1  -4  -5   38.70    1.90
   1  -4  -5   31.10    2.70
  -1  -4   5   35.80    2.50
   1  -4  -5   32.00    4.10
  -1  -4   5   34.30    4.90
   1   4  -5   28.20    4.80
  -1   4   5   33.80    2.60
  -1   4   5   35.70    3.80
  -1   4   5   31.70    4.50
   1   4  -5   30.80    4.10
   1   4  -5   32.10    2.20
  -1   4   5   33.90    2.00
   1   4  -5   33.00    2.40
   1   4  -5   32.10    3.20
  -1   4   5   35.70    2.10
  -1   4   5   31.80    5.30
   0  -4  -5  379.46   12.80
   0  -4  -5  369.86   12.00
   0  -4  -5  346.87   13.20
   0  -4   5  384.56   11.80
   0  -4   5  368.86   12.50
   0  -4  -5  351.56   14.10
   0  -4   5  350.46   13.60
   0  -4  -5  370.06   12.50
   0  -4   5  358.46   14.30
   0  -4  -5  369.66   11.70
   0  -4   5  378.26   12.40
   0   4  -5  361.86   13.70
   0   4  -5  374.86   12.50
   0   4   5  375.16   12.10
   0   4   5  352.96   13.90
   0   4  -5  375.36   12.30
   0   4   5  379.56   12.30
   0   4   5  368.66   15.20
   0   4  -5  366.56   14.00
   0   4   5  378.76   12.60
   0   4  -5  380.36   12.30
  -1  -4  -5  391.66   14.20
  -1  -4  -5  402.56   15.70
  -1  -4  -5  403.76   14.80
  -1  -4  -5  386.86   15.00
   1  -4   5  406.86   12.80
   1  -4   5  399.26   13.20
  -1  -4  -5  422.26   14.10
   1  -4   5  421.86   13.70
  -1  -4  -5  416.26   14.10
   1  -4   5  410.96   14.90
   1  -4   5  381.96   15.30
  -1   4  -5  420.16   13.40
  -1   4  -5  403.86   15.20
   1   4   5  429.36   14.30
   1   4   5  407.76   16.50
  -1   4  -5  403.96   15.00
   1   4   5  398.66   15.40
  -1   4  -5  412.56   12.80
   1   4   5  425.16   13.70
   1   4   5  430.76   13.60
  -1   4  -5  404.86   14.40
   2  -4   5  274.07    9.50
  -2  -4  -5  267.57   13.20
  -2  -4  -5  268.07   11.80
   2  -4   5  288.47    9.90
  -2  -4  -5  267.87   11.60
  -2  -4  -5  262.77   12.10
   2  -4   5  272.27    9.60
  -2  -4  -5  267.57   11.70
  -2  -4  -5  294.47   11.60
   2  -4   5  274.57    8.90
  -2   4  -5  269.77    9.50
  -2   4  -5  274.87   11.60
   2   4   5  267.47   12.90
   2   4   5  285.67    9.50
  -2   4  -5  265.47   12.20
   2   4   5  271.87   13.50
   2   4   5  278.37    9.70
   2   4   5  285.77   10.20
  -2   4  -5  274.57    8.60
   3  -4   5   -1.90    1.60
  -3  -4  -5    3.70    6.10
  -3  -4  -5    0.60    5.10
  -3  -4  -5    5.30    6.20
   3  -4   5    5.10    1.40
  -3  -4  -5    5.10    1.90
   3  -4   5    5.90    1.40
  -3  -4  -5    6.30    5.60
  -3   4  -5    3.20    1.30
   3   4   5    1.90    2.40
   3   4   5    2.90    6.80
   3   4   5    4.90    1.40
  -3   4  -5    4.70    6.00
   3   4   5    5.40    1.40
  -3   4  -5    2.70    5.90
   3   4   5   -0.80    6.10
   3   4   5    3.00    0.70
  -3   4  -5    5.70    5.00
  -3   4  -5    4.50    1.40
  -4  -4  -5    2.00    6.20
  -4  -4  -5    1.80    6.30
  -4  -4  -5    0.50    2.10
  -4  -4  -5    2.60    2.30
  -4  -4  -5    5.30    7.50
   4  -4   5    2.00    1.40
   4  -4   5    2.30    1.30
   4  -4   5   -3.20    1.70
  -4  -4  -5   -1.80    6.60
   4   4   5    4.30    0.70
  -4   4  -5    6.10    1.50
   4   4   5    3.90    7.30
  -4   4  -5   -1.50    7.40
   4   4   5   -0.70    1.80
  -4   4  -5    4.80    0.90
   4   4   5   -0.80    1.40
  -4   4  -5    0.40    6.90
  -4   4  -5    1.60    5.20
   4   4   5   -0.80    1.40
  -5  -4  -5   -0.70    7.70
  -5  -4  -5    1.30    8.70
  -5  -4  -5    6.70    7.70
  -5  -4  -5   -2.00    2.40
  -5  -4  -5   -3.40    2.00
  -5  -4  -5   -1.40    8.60
   5  -4   5    2.30    1.10
   5   4   5    2.50    2.00
   5   4   5    5.60    1.50
  -5   4  -5   -0.60    5.50
  -5   4  -5    2.40    8.10
  -5   4  -5    2.10    8.70
  -5   4  -5    5.80    1.50
  -5   4  -5   -1.30    1.10
   5   4   5   -1.20   10.50
   5   4   5    8.70    2.10
  -6  -4  -5   15.20    9.70
   6  -4   5   21.90    2.40
  -6  -4  -5   14.20   11.70
  -6  -4  -5   14.70   10.40
  -6  -4  -5   14.60   10.90
   6   4   5   13.30   10.40
   6   4   5   23.20    3.00
  -6   4  -5   20.70   11.90
  -6   4  -5   19.70   10.30
  -6   4  -5   21.60    2.70
  -6   4  -5   14.90   10.80
  -7  -4  -5   -4.90   14.50
  -7  -4  -5    2.40   12.10
  -7  -4  -5   -2.00   19.00
  -7  -4  -5   -3.50   13.50
  -7   4  -5    3.20    2.10
  -7   4  -5    6.10   12.30
  -7   4  -5    0.90   10.40
   7   4   5    7.10    2.60
   7   4   5    6.60   12.80
  -7   4  -5    4.20    2.30
  -8  -4  -5   -6.20   18.80
  -8  -4  -5   13.40   20.00
  -8  -4  -5    5.00   15.60
  -8  -4  -5    6.90   17.20
  -8   4  -5   -3.80   19.10
  -8   4  -5   10.70   17.50
  -8   4  -5    7.60   14.30
  -8   4  -5    4.90   15.40
  -8   4  -5   14.60   18.10
  -8  -5   5  -12.80   16.90
  -8  -5   5   -3.30   24.50
  -8  -5   5    4.80   18.10
  -8  -5   5    6.40   17.60
  -8   5   5   -9.70   19.60
  -8   5   5   -5.10   14.20
  -8   5   5   10.10   15.30
  -8   5   5   -2.70   16.50
  -8   5   5   -2.70   14.70
  -8   5   5   -1.50   16.00
  -7  -5   5    2.40   14.00
  -7  -5   5    8.30   18.10
  -7  -5   5   13.70   14.20
  -7  -5   5   -1.30    3.60
  -7  -5   5    7.80   14.20
  -7   5   5    7.30   10.30
   7   5  -5   -3.20   13.50
  -7   5   5   -5.10   15.30
  -7   5   5    9.20   13.40
  -7   5   5    1.30   12.40
  -7   5   5   -1.80   12.10
  -7   5   5    8.40   11.20
  -6  -5   5   14.40   10.60
  -6  -5   5   10.80   16.70
  -6  -5   5    3.20   11.60
  -6  -5   5    8.10   11.90
  -6   5   5   -1.90   12.20
  -6   5   5    9.50    8.80
   6   5  -5    6.90    2.30
  -6   5   5   16.30    9.10
  -6   5   5   11.70    7.20
   6   5  -5    8.40   11.50
  -6   5   5    5.40   11.30
  -5  -5   5   11.10    9.80
  -5  -5   5   13.90    2.90
  -5  -5   5   11.20   10.00
  -5  -5   5   14.40    9.00
  -5  -5   5   18.50   10.90
   5  -5  -5   12.40    1.60
  -5   5   5    9.60    6.70
  -5   5   5    9.00   10.10
   5   5  -5   17.10    2.50
  -5   5   5   13.30    1.60
  -5   5   5   12.00    9.60
   5   5  -5   17.40    2.00
  -5   5   5    8.80    1.30
  -5   5   5    6.80    4.10
   5   5  -5   12.80    9.30
  -4  -5   5   12.20    8.40
  -4  -5   5   11.30    7.70
   4  -5  -5   11.20    1.40
  -4  -5   5   11.70    8.90
  -4  -5   5   10.00    2.50
   4  -5  -5   19.40    2.70
  -4  -5   5    8.50    7.60
   4   5  -5    9.10    1.10
   4   5  -5   15.90    2.10
  -4   5   5   15.70    5.20
  -4   5   5   12.00    8.30
   4   5  -5   11.40    2.30
   4   5  -5   14.00    1.40
  -4   5   5    9.30    5.10
  -4   5   5   14.40    1.80
   4   5  -5    8.10    7.50
  -4   5   5   10.40    1.50
   4   5  -5   14.70    1.80
   3  -5  -5    8.20    2.70
  -3  -5   5   12.40    2.30
   3  -5  -5   17.40    2.50
  -3  -5   5    7.30    6.60
  -3  -5   5    8.70    6.70
  -3  -5   5   10.80    7.50
  -3  -5   5    6.10    1.40
  -3  -5   5    9.60    7.10
   3  -5  -5    8.20    1.70
   3  -5  -5    9.20    1.50
  -3   5   5    6.40    1.60
   3   5  -5   16.60    2.10
  -3   5   5   10.00    5.20
   3   5  -5   10.50    6.30
  -3   5   5   11.20    1.60
   3   5  -5    8.90    4.20
   3   5  -5   13.70    2.10
   3   5  -5   15.60    2.60
   3   5  -5   12.40    1.30
  -3   5   5   18.30    7.40
  -3   5   5   15.50    4.30
  -2  -5   5   14.40    6.90
  -2  -5   5   17.70    6.00
  -2  -5   5   13.70    2.70
  -2  -5   5   16.10    1.70
   2  -5  -5   21.10    1.40
   2  -5  -5   14.80    2.00
  -2  -5   5   15.10    5.70
  -2  -5   5   17.40    2.30
  -2  -5   5   17.40    5.60
   2   5  -5   14.30    4.30
  -2   5   5   17.00    5.00
   2   5  -5   15.90    2.00
   2   5  -5   13.60    2.00
   2   5  -5   13.80    5.90
  -2   5   5   15.30    1.70
  -2   5   5   19.00    6.80
   2   5  -5   16.40    2.00
  -2   5   5   15.60    5.30
  -2   5   5   14.20    2.00
  -1  -5   5    1.20    1.40
   1  -5  -5    3.90    4.80
  -1  -5   5    2.40    5.20
  -1  -5   5    1.80    4.20
  -1  -5   5    5.90    5.70
   1  -5  -5    3.80    1.40
   1  -5  -5    3.10    5.40
  -1  -5   5    6.50    2.00
  -1  -5   5    3.20    5.20
   1  -5  -5    3.60    0.90
  -1  -5   5    3.10    1.30
   1  -5  -5    4.90    0.70
  -1   5   5    5.80    6.70
   1   5  -5    9.30    5.50
   1   5  -5    6.80    1.80
   1   5  -5    4.00    1.30
   1   5  -5    7.30    1.50
  -1   5   5    4.30    1.80
  -1   5   5    1.60    1.60
  -1   5   5    5.60    5.10
   1   5  -5    4.10    4.40
   0  -5  -5    8.00    1.70
   0  -5   5    5.40    5.60
   0  -5  -5    9.80    1.80
   0  -5  -5   13.60    4.70
   0  -5   5    5.90    1.80
   0  -5  -5   11.50    5.70
   0  -5   5   11.30    4.80
   0  -5   5    8.50    1.60
   0  -5  -5    8.80    1.40
   0  -5   5    6.40    1.60
   0   5   5   12.70    1.50
   0   5   5   10.80    5.30
   0   5   5   10.90    6.20
   0   5  -5   15.00    1.70
   0   5  -5   10.10    1.30
   0   5   5   13.20    1.60
   0   5  -5   11.40    2.80
   0   5  -5   14.30    5.00
   0   5  -5   12.10    5.50
   1  -5   5   48.20    3.50
   1  -5   5   63.39    6.10
   1  -5   5   47.70    6.40
   1  -5   5   58.59    3.00
  -1  -5  -5   58.99    7.00
  -1  -5  -5   71.89    6.30
  -1  -5  -5   54.79    3.80
   1  -5   5   57.29    3.70
   1  -5   5   57.79    2.30
  -1  -5  -5   70.29    3.60
  -1  -5  -5   71.69    4.60
  -1  -5  -5   51.49    6.50
   1   5   5   66.29    3.30
  -1   5  -5   61.19    3.20
   1   5   5   56.79    3.80
   1   5   5   69.49   10.70
   1   5   5   68.79    3.30
  -1   5  -5   51.99    6.00
  -1   5  -5   60.09    3.70
  -1   5  -5   68.19    3.20
  -1   5  -5   69.49    6.60
   1   5   5   53.99    6.40
  -2  -5  -5   -0.50    1.70
   2  -5   5    0.00    1.60
   2  -5   5   -0.20    1.00
  -2  -5  -5   -5.20    4.80
   2  -5   5   -4.50    7.10
  -2  -5  -5    3.30    5.50
  -2  -5  -5    1.80    6.50
   2  -5   5   -2.50    1.40
  -2  -5  -5    2.80    5.60
  -2  -5  -5    2.10    1.90
  -2   5  -5    4.60    6.10
  -2   5  -5   -3.60    1.50
   2   5   5    1.10    1.10
   2   5   5    6.60    1.60
  -2   5  -5   -4.30    5.20
   2   5   5    5.70    1.90
   2   5   5    4.70    6.30
   2   5   5    8.70    6.90
  -3  -5  -5   32.40    4.40
  -3  -5  -5   31.60    6.60
   3  -5   5   23.90    2.80
   3  -5   5   30.30    3.20
   3  -5   5   25.20    3.50
  -3  -5  -5   38.50    7.00
  -3  -5  -5   25.30    2.80
  -3  -5  -5   25.90    6.70
   3  -5   5   28.40    1.80
  -3  -5  -5   27.10    7.70
   3   5   5   25.50    2.90
  -3   5  -5   31.20    6.20
  -3   5  -5   35.00    7.80
  -3   5  -5   24.60    2.80
  -3   5  -5   33.80    7.70
   3   5   5   34.60    2.40
   3   5   5   30.00    2.80
   3   5   5   23.00    7.40
   3   5   5   32.30    8.50
  -3   5  -5   25.30    2.40
  -4  -5  -5   96.29   12.20
  -4  -5  -5   96.09   10.10
   4  -5   5   78.59    4.30
  -4  -5  -5   92.09    5.50
   4  -5   5  100.49    5.00
   4  -5   5   94.69    4.20
  -4  -5  -5  107.89   13.70
  -4  -5  -5   71.89    8.20
   4   5   5   87.09    5.90
  -4   5  -5   73.29    9.00
   4   5   5   88.99    3.40
   4   5   5   95.09    4.30
  -4   5  -5   90.29    4.40
  -4   5  -5   98.89    4.50
  -4   5  -5   86.79   10.50
   4   5   5   82.39    9.80
  -4   5  -5   91.59    3.20
   4   5   5   87.19    4.60
  -4   5  -5   88.89    9.30
  -5  -5  -5   -3.10    2.50
   5  -5   5   -1.10    1.60
  -5  -5  -5   -0.80    8.70
  -5  -5  -5   -6.80   10.20
  -5  -5  -5   -2.70   10.20
  -5  -5  -5   -2.70    8.60
  -5  -5  -5    3.00    2.70
   5   5   5    2.90    9.90
  -5   5  -5   -2.40    9.20
  -5   5  -5    8.10   10.50
  -5   5  -5   -1.60    1.40
   5   5   5    6.60    1.70
  -5   5  -5    0.40    1.50
  -5   5  -5   -3.20    1.70
  -5   5  -5    3.10    6.50
  -6  -5  -5    6.20   13.50
  -6  -5  -5    6.40   10.70
  -6  -5  -5    7.50   16.10
  -6  -5  -5    7.00    2.90
   6  -5   5    6.50    1.60
   6   5   5    4.20   11.80
  -6   5  -5    5.70   11.40
  -6   5  -5    7.30    1.50
  -6   5  -5    4.20    7.30
  -6   5  -5    7.30   11.80
  -6   5  -5    5.80    6.10
   6   5   5    4.90    2.20
  -7  -5  -5   -5.10   15.40
  -7  -5  -5    4.90    6.50
  -7  -5  -5    5.30   16.20
  -7  -5  -5    0.60   16.10
  -7  -5  -5    2.60   13.00
  -7   5  -5    4.50   10.10
  -7   5  -5    4.50    3.30
   7   5   5   -6.30   14.50
  -7   5  -5   -0.80   15.30
  -7   5  -5    4.00   15.50
   7   5   5    2.80    4.20
  -7   5  -5    9.00   13.90
  -7  -6   5    9.00   15.40
  -7  -6   5   14.70   20.80
  -7  -6   5   -1.20   15.70
  -7  -6   5    2.70   16.60
  -7   6   5   14.30   14.30
  -7   6   5    5.90   13.20
  -7   6   5    1.40   10.80
  -7   6   5    2.00    9.60
  -7   6   5    4.20   16.40
  -7   6   5   -5.10   15.30
   7   6  -5    2.80   16.00
  -6  -6   5    9.20   15.60
  -6  -6   5   -0.30   14.20
  -6  -6   5    8.00   12.30
  -6  -6   5    5.60   13.20
  -6  -6   5   16.40    3.40
  -6   6   5    4.80    2.50
  -6   6   5    2.60   12.30
  -6   6   5    3.00    1.60
  -6   6   5    2.90    8.10
   6   6  -5    6.10   13.20
   6   6  -5    5.90    1.30
  -6   6   5    5.90   13.40
  -5  -6   5   12.20   12.00
  -5  -6   5   12.60   11.60
   5  -6  -5   18.00    2.10
  -5  -6   5    4.70    3.40
  -5  -6   5   19.40   11.30
  -5  -6   5   15.80   10.70
  -5   6   5   19.20   11.50
   5   6  -5   15.10    1.70
  -5   6   5   14.30    6.40
  -5   6   5   11.00    2.40
  -5   6   5   10.20    5.80
  -5   6   5   10.90   10.40
   5   6  -5   13.00   10.50
  -4  -6   5    1.50   10.00
  -4  -6   5   -2.60    8.20
   4  -6  -5    3.80    2.00
  -4  -6   5   -1.40    9.50
   4  -6  -5    7.30    1.50
  -4  -6   5    6.00    2.60
  -4  -6   5    5.20    9.00
   4   6  -5    4.00    2.40
  -4   6   5    2.40    5.20
  -4   6   5    3.30    6.30
  -4   6   5   -3.60    8.70
  -4   6   5    1.60    1.60
  -4   6   5    7.50    9.90
  -4   6   5    3.40    1.40
   4   6  -5   -1.80    5.00
   4   6  -5    2.20    8.90
   4   6  -5    6.20    2.00
   4   6  -5    5.90    1.60
   4   6  -5   -1.10    2.20
   3  -6  -5    8.00    1.00
  -3  -6   5   10.10    8.20
   3  -6  -5    5.70    1.70
   3  -6  -5    9.70    2.00
  -3  -6   5   15.30    7.80
  -3  -6   5   12.20    1.80
   3  -6  -5    5.20    1.70
  -3  -6   5    6.60    7.60
  -3  -6   5    9.70    2.30
  -3  -6   5    7.90    9.20
   3   6  -5   10.00    7.90
  -3   6   5    5.00    6.20
  -3   6   5   13.20    1.60
  -3   6   5   11.60    8.90
   3   6  -5   10.70    1.30
   3   6  -5   10.30    5.30
  -3   6   5    4.90    1.70
   3   6  -5   13.40    2.30
   3   6  -5    8.00    1.90
   2  -6  -5   -3.40    6.90
  -2  -6   5    1.00    6.20
  -2  -6   5   -0.20    1.90
  -2  -6   5   -0.80    7.10
   2  -6  -5   -3.30    1.80
   2  -6  -5    2.60    0.90
  -2  -6   5   -2.20    1.60
  -2  -6   5   -8.40    8.10
  -2  -6   5   -2.90    6.30
   2   6  -5   -2.20    6.60
   2   6  -5    0.70    1.80
   2   6  -5    0.40    1.40
  -2   6   5   -2.00    6.40
   2   6  -5    0.60    2.00
  -2   6   5    1.40    1.10
   2   6  -5   -3.40    5.10
  -2   6   5    2.50    8.30
  -1  -6   5    0.40    5.00
  -1  -6   5    2.40    7.30
  -1  -6   5    1.90    1.70
   1  -6  -5    2.60    1.70
   1  -6  -5    0.40    5.90
  -1  -6   5    5.40    2.10
  -1  -6   5    3.70    6.20
   1  -6  -5   -0.50    6.80
  -1  -6   5    3.90    6.40
  -1  -6   5    2.70    1.50
  -1   6   5    1.80    1.30
   1   6  -5    3.30    1.40
   1   6  -5    3.90    6.50
  -1   6   5    3.00    1.30
  -1   6   5    4.50    8.00
   1   6  -5    3.80    1.40
  -1   6   5    2.60    1.60
  -1   6   5    4.00    6.40
   1   6  -5    2.00    5.20
   1   6  -5    9.90    2.20
   0  -6  -5    5.20    5.60
   0  -6   5    4.20    1.50
   0  -6  -5    1.20    4.10
   0  -6  -5    2.70    1.70
   0  -6  -5    5.30    1.60
   0  -6   5    1.40    7.50
   0  -6   5   -2.10    6.00
   0  -6  -5    0.70    7.00
   0  -6   5    7.60    1.80
   0  -6   5    5.30    4.40
   0  -6  -5    2.40    1.60
   0  -6   5    2.90    1.70
   0   6  -5    6.90    1.70
   0   6  -5    3.80    1.40
   0   6   5    3.60    1.20
   0   6   5    0.00    6.50
   0   6  -5    3.00    1.20
   0   6   5    1.90    1.90
   0   6  -5    4.70    6.20
   0   6   5    0.00    1.30
   0   6  -5    4.10    5.50
   0   6   5    0.70    7.80
  -1  -6  -5   67.59    8.50
   1  -6   5   50.19    3.70
  -1  -6  -5   54.69    6.80
   1  -6   5   55.99    2.40
  -1  -6  -5   59.59    5.80
  -1  -6  -5   53.49    4.20
  -1  -6  -5   64.29    3.10
   1  -6   5   57.49    8.00
   1  -6   5   57.39    6.90
   1  -6   5   56.29    4.10
  -1  -6  -5   75.69    4.30
   1  -6   5   61.69    4.10
   1   6   5   70.59    3.40
   1   6   5   64.39    4.40
   1   6   5   66.69    3.50
   1   6   5   59.09    8.40
  -1   6  -5   60.19    3.50
  -1   6  -5   64.29    7.50
  -1   6  -5   64.49    3.50
   1   6   5   66.29    8.20
  -1   6  -5   69.09    7.40
   2  -6   5   15.10    2.10
  -2  -6  -5   12.30    8.30
  -2  -6  -5   13.60    2.40
  -2  -6  -5   16.20    6.20
  -2  -6  -5   22.90    7.40
  -2  -6  -5   17.00    2.70
   2  -6   5   11.70    3.10
   2  -6   5    8.50    2.50
   2  -6   5   15.20    7.30
  -2   6  -5   21.90    7.70
  -2   6  -5   18.00    2.80
   2   6   5   14.00    2.60
   2   6   5   13.90    7.60
  -2   6  -5   12.90    6.70
  -2   6  -5   26.40    3.20
   2   6   5   19.40    2.30
   2   6   5   22.30    9.10
  -3  -6  -5   37.90    9.50
  -3  -6  -5   29.40    7.40
  -3  -6  -5   48.60    8.80
  -3  -6  -5   31.00    7.40
   3  -6   5   41.10    2.40
  -3  -6  -5   49.00    4.50
   3  -6   5   33.30    3.90
   3  -6   5   52.99    3.70
  -3  -6  -5   51.49    4.50
   3  -6   5   37.20    5.20
  -3   6  -5   39.20    3.50
   3   6   5   37.30    3.40
  -3   6  -5   51.59    3.00
  -3   6  -5   40.70    8.90
  -3   6  -5   37.80    7.40
   3   6   5   49.00    4.50
   3   6   5   47.00    3.00
   3   6   5   47.60    9.40
   3   6   5   44.90   10.90
  -4  -6  -5   21.60    3.80
   4  -6   5   29.80    4.10
  -4  -6  -5   23.60    3.80
  -4  -6  -5   31.50   10.70
  -4  -6  -5   24.60    8.90
  -4  -6  -5   27.30   10.30
   4  -6   5   32.10    2.90
  -4  -6  -5   34.70    8.90
  -4   6  -5   23.90    3.00
   4   6   5   26.30    3.40
   4   6   5   31.30   10.00
  -4   6  -5   30.90    9.40
  -4   6  -5   25.40    3.40
  -4   6  -5   19.10    2.00
   4   6   5   31.70    5.40
  -4   6  -5   30.50    7.90
   4   6   5   27.90    2.90
  -4   6  -5   23.30    9.40
   4   6   5   34.40    3.40
  -5  -6  -5    4.80   10.20
  -5  -6  -5    3.80   12.10
   5  -6   5    3.50    1.60
   5  -6   5    3.50    1.90
  -5  -6  -5    3.50   12.30
  -5  -6  -5   -2.60    3.00
  -5  -6  -5   -6.60   11.20
  -5   6  -5   10.30    8.10
  -5   6  -5   11.80   11.80
   5   6   5    1.60    2.20
  -5   6  -5   -2.20    3.00
   5   6   5   -4.10   11.20
  -5   6  -5   -1.30    1.80
  -5   6  -5   13.40   11.10
  -6  -6  -5    0.00    3.70
   6  -6   5    4.40    1.60
  -6  -6  -5   11.90   14.10
   6  -6   5    1.20    2.20
  -6  -6  -5   14.40   14.30
  -6  -6  -5    8.70   11.50
  -6  -6  -5    3.10   14.70
  -6   6  -5    4.90    1.80
  -6   6  -5   10.40   14.40
  -6   6  -5    6.90    7.70
   6   6   5    5.00    2.50
  -6   6  -5    8.00   14.50
  -6   6  -5   -2.40    2.60
   6   6   5   11.60   13.90
  -7  -6  -5    8.40   14.20
  -7  -6  -5   -1.60   17.60
  -7  -6  -5  -12.20   18.20
  -7  -6  -5    1.50   15.90
  -7   6  -5   -0.80   15.90
   7   6   5   13.90   16.70
  -7   6  -5    8.10   16.70
  -7  -7   5    1.00   18.70
  -7  -7   5    3.70   23.10
  -7  -7   5    0.80   17.30
  -7  -7   5   -4.60   19.30
  -7   7   5    0.60   17.80
  -7   7   5   -6.90   15.20
   7   7  -5    3.90   19.40
  -7   7   5    3.50   16.60
  -7   7   5    6.00   19.30
  -6  -7   5   20.30    4.40
  -6  -7   5    9.80   15.80
  -6  -7   5   26.40   15.80
   6  -7  -5   12.80    1.60
  -6  -7   5    8.50   17.60
  -6  -7   5   20.20   15.70
  -6   7   5   12.00   16.10
   6   7  -5   20.80   15.50
   6   7  -5   12.70    1.90
  -6   7   5   12.20    2.70
  -6   7   5    4.50   14.70
  -6   7   5   18.20    7.80
   5  -7  -5   -0.90    1.70
  -5  -7   5    7.80   14.40
  -5  -7   5   -8.70   16.50
  -5  -7   5    7.10   12.20
   5  -7  -5    6.90    2.80
  -5  -7   5    4.50   17.80
  -5  -7   5    4.40    4.10
   5   7  -5    1.50    1.20
   5   7  -5   -2.30    1.90
  -5   7   5    2.80    3.00
   5   7  -5   -1.20   12.00
  -5   7   5    4.70   12.10
  -5   7   5    2.20   13.20
  -5   7   5   -3.50    7.30
  -4  -7   5   11.40    3.50
  -4  -7   5   -1.50   11.70
   4  -7  -5    1.80    1.80
  -4  -7   5   -3.20   11.20
   4  -7  -5    3.40    3.90
  -4  -7   5   -2.40   10.90
  -4  -7   5   -1.70   10.30
  -4   7   5   -4.70   10.60
  -4   7   5    3.90    1.70
  -4   7   5    0.20    0.90
  -4   7   5   -1.40   11.70
   4   7  -5   -1.50   10.30
   4   7  -5    2.80    1.50
   4   7  -5   -3.70    5.90
  -4   7   5   -0.50    7.70
  -4   7   5   -5.80    3.20
   3  -7  -5   25.80    4.00
  -3  -7   5   20.40    9.30
   3  -7  -5   15.70    2.40
  -3  -7   5    6.60   10.40
  -3  -7   5   13.90    3.10
  -3  -7   5   16.30    9.80
   3  -7  -5   16.00   14.70
  -3  -7   5   13.70    9.00
  -3  -7   5   23.00    3.00
   3   7  -5   14.50    3.00
  -3   7   5   15.80    2.00
  -3   7   5   12.00    7.70
  -3   7   5   25.10   11.00
  -3   7   5   12.20    3.70
   3   7  -5   10.90    2.10
  -3   7   5   12.50    9.30
   3   7  -5   14.60    6.20
   3   7  -5   27.80    3.50
   3   7  -5   19.90    9.50
   2  -7  -5   10.30    1.30
   2  -7  -5    5.30    8.60
  -2  -7   5    3.80    8.10
  -2  -7   5    8.10   10.00
  -2  -7   5    3.00    2.60
  -2  -7   5    8.40    7.20
  -2  -7   5   11.10    8.30
  -2  -7   5    1.30    2.50
   2  -7  -5    6.90    2.10
  -2   7   5    4.10    7.70
  -2   7   5    4.60    2.20
  -2   7   5    7.10    1.50
   2   7  -5    4.90    1.90
  -2   7   5   15.50   10.40
   2   7  -5    6.10    2.30
   2   7  -5    9.40    8.10
   2   7  -5    6.80    6.20
  -1  -7   5    8.30    2.50
  -1  -7   5    8.00    1.90
   1  -7  -5    8.10    2.20
   1  -7  -5   13.30    7.50
  -1  -7   5    2.30    2.00
  -1  -7   5    3.90    9.80
  -1  -7   5    8.30    6.10
   1  -7  -5    2.00    8.50
  -1  -7   5    9.60    8.70
  -1  -7   5    8.90    7.50
   1  -7  -5    6.10    1.00
   1   7  -5   12.80    6.50
  -1   7   5    9.60    1.90
   1   7  -5   10.60    8.20
   1   7  -5   11.50    1.90
  -1   7   5   11.20    9.30
   1   7  -5    6.40    2.30
   1   7  -5   11.90    1.80
  -1   7   5    8.00    7.70
  -1   7   5    4.90    2.20
  -1   7   5    7.70    1.60
   0  -7  -5    6.00    7.00
   0  -7  -5    5.10    2.30
   0  -7   5   13.80    7.20
   0  -7  -5   10.50    5.10
   0  -7   5   13.70    2.70
   0  -7  -5    8.60    2.00
   0  -7  -5    7.70    8.80
   0  -7   5    9.20    1.90
   0  -7   5   12.40    2.40
   0  -7   5   11.50    8.80
   0  -7   5    9.20    5.30
   0  -7  -5    8.90    2.10
   0   7   5    4.90    2.20
   0   7  -5    9.70    1.50
   0   7   5   11.80    1.70
   0   7   5   11.20    7.60
   0   7  -5   11.20    6.70
   0   7   5   12.10    2.00
   0   7  -5    9.30    2.40
   0   7  -5   13.30    7.60
   0   7   5   16.20    9.60
   0   7  -5    7.00    1.80
  -1  -7  -5    4.90    7.40
   1  -7   5    9.00    7.60
  -1  -7  -5    3.90    5.90
   1  -7   5    7.60    9.10
  -1  -7  -5    6.00    2.40
  -1  -7  -5    3.40    8.80
  -1  -7  -5   13.90    2.40
   1  -7   5    7.80    1.80
   1  -7   5    8.20    0.90
   1  -7   5    8.20    2.30
  -1  -7  -5    6.80    1.50
  -1   7  -5    5.80    7.30
  -1   7  -5   11.30    1.70
   1   7   5    6.20    8.60
   1   7   5   11.30    2.40
   1   7   5    2.10    2.40
  -1   7  -5    7.80    2.30
   1   7   5    7.90    1.90
   1   7   5   13.50    9.20
  -1   7  -5    5.80    7.30
  -1   7  -5    9.90    1.60
  -2  -7  -5    4.60    2.60
  -2  -7  -5   11.90    8.80
   2  -7   5   10.30    8.90
  -2  -7  -5   14.00    9.70
   2  -7   5   14.80    2.40
   2  -7   5   11.30    2.00
  -2  -7  -5    8.90    7.30
  -2  -7  -5   11.90    2.80
  -2  -7  -5   11.70    2.10
   2   7   5   15.10    2.00
  -2   7  -5    6.20    7.90
  -2   7  -5   10.60    8.00
   2   7   5   17.40    9.50
   2   7   5   23.10    9.90
  -2   7  -5   12.70    1.90
  -2   7  -5   13.80    1.90
   2   7   5   18.10    2.30
   2   7   5   11.00    2.60
  -3  -7  -5   -1.30    2.70
  -3  -7  -5    4.90   10.00
  -3  -7  -5    3.70    8.20
  -3  -7  -5    9.00    3.00
  -3  -7  -5    4.60   11.10
   3  -7   5    3.50    9.10
   3   7   5   12.40   11.10
   3   7   5    4.50    2.30
  -3   7  -5    2.60    2.10
  -3   7  -5    3.90    1.80
   3   7   5    0.50    6.20
  -3   7  -5    7.30    1.60
  -3   7  -5    4.90    7.90
   3   7   5    1.30   10.20
   3   7   5    6.50    3.00
   3   7   5   -0.20    1.70
  -3   7  -5    6.00    9.60
  -4  -7  -5   15.90   12.50
  -4  -7  -5    4.40    3.40
   4  -7   5   13.80    2.40
  -4  -7  -5   20.60   10.00
  -4  -7  -5   12.80   10.60
   4  -7   5   20.40    2.40
  -4   7  -5   16.10    2.80
  -4   7  -5   17.10   11.30
   4   7   5   15.40    1.50
   4   7   5   21.30   11.60
  -4   7  -5   23.60   11.40
  -4   7  -5   19.60    9.30
   4   7   5   15.70    6.40
  -4   7  -5   16.30    2.30
  -5  -7  -5   13.00    3.60
  -5  -7  -5   18.20   13.10
  -5  -7  -5   20.00   22.50
  -5  -7  -5    4.40   11.40
   5  -7   5   10.50    2.00
  -5  -7  -5    7.30   14.60
  -5   7  -5   12.40    9.80
   5   7   5    7.40    0.90
  -5   7  -5    5.90    2.30
  -5   7  -5   10.30   12.70
   5   7   5   12.90   13.50
   5   7   5    9.80    1.70
   5   7   5   21.60    4.10
   6  -7   5   -5.80    3.10
  -6  -7  -5   -3.50    4.50
  -6  -7  -5   -5.50   13.20
  -6  -7  -5    6.60   13.80
  -6  -7  -5    5.70   16.20
  -6  -7  -5   -3.50   17.00
   6   7   5   -5.10   15.60
  -6   7  -5    4.50   15.70
  -6   7  -5   -2.10    2.70
  -6   7  -5    2.30    9.40
  -6   7  -5    6.00   15.50
  -7  -7  -5    3.30   21.50
  -7  -7  -5   -2.30   18.40
  -7  -7  -5    8.50   22.40
  -7  -7  -5    5.80   17.10
  -7   7  -5    6.70   20.80
   7   7   5   11.90   20.30
  -7   7  -5   12.00   19.40
  -6  -8   5   14.00   18.80
  -6  -8   5   -2.30   20.10
  -6  -8   5   11.80   16.90
  -6  -8   5   17.80   20.10
  -6  -8   5   15.60   13.00
  -6   8   5    7.80    8.40
  -6   8   5    7.60    5.70
   6   8  -5   14.20   18.30
  -6   8   5   10.50   17.60
  -6   8   5   10.40   18.50
   5  -8  -5    1.50    2.00
  -5  -8   5   -0.50   15.30
  -5  -8   5   -3.00   16.40
   5  -8  -5    4.60    3.50
  -5  -8   5    0.40   16.30
  -5  -8   5   -3.10   15.20
  -5   8   5    4.30   15.80
  -5   8   5    0.70    2.40
  -5   8   5   -0.10    2.50
  -5   8   5   -4.10    9.30
   5   8  -5    5.40    7.40
   5   8  -5    0.30    2.40
  -5   8   5    5.80   15.30
   5   8  -5   -2.40   15.00
  -4  -8   5   -9.40   19.40
  -4  -8   5   12.90    4.10
  -4  -8   5   -2.70   12.30
  -4  -8   5   -5.80   12.40
  -4  -8   5   -2.00   12.80
   4  -8  -5   -5.60    2.90
   4   8  -5   -6.00   11.90
   4   8  -5   -1.60    7.40
  -4   8   5   -1.80   14.00
  -4   8   5   -1.80    2.10
   4   8  -5    4.60    2.20
  -4   8   5   -2.10    8.80
  -4   8   5   -1.60   17.70
  -4   8   5   -2.40    2.40
  -3  -8   5   19.70   11.50
  -3  -8   5   17.50    3.70
   3  -8  -5    7.20   10.90
   3  -8  -5   18.70    1.50
  -3  -8   5   19.50   13.50
  -3  -8   5   18.50   10.70
  -3  -8   5   28.70   10.20
   3   8  -5   12.20   10.90
  -3   8   5   16.60   10.50
  -3   8   5   13.70    9.20
  -3   8   5   12.40    2.90
   3   8  -5   21.60    2.10
  -3   8   5   28.00   13.00
  -3   8   5   28.30    3.20
   3   8  -5   17.50    7.50
   2  -8  -5    2.20    1.10
   2  -8  -5   -2.40    2.90
  -2  -8   5   -3.70    2.50
   2  -8  -5    0.20   10.50
  -2  -8   5    7.60   10.90
  -2  -8   5    4.40    9.90
  -2  -8   5   -1.50   11.90
  -2  -8   5    3.50    8.60
  -2  -8   5   -5.00    3.10
  -2   8   5   -0.90    2.50
  -2   8   5   -6.70    9.10
   2   8  -5    5.00    9.80
  -2   8   5    9.60   12.00
   2   8  -5    6.00    1.60
  -2   8   5   -4.40    9.10
   2   8  -5    0.00    2.70
   2   8  -5    1.80    7.50
  -2   8   5    6.90    2.30
   2   8  -5    8.00    2.00
   1  -8  -5    0.90   10.40
  -1  -8   5   -5.10    2.60
  -1  -8   5    0.10   11.10
   1  -8  -5    5.10    9.40
  -1  -8   5   -4.40    7.20
   1  -8  -5    0.10    2.60
  -1  -8   5    3.20    8.90
  -1  -8   5   -1.80    2.70
  -1   8   5   -4.20    8.30
  -1   8   5    6.70    1.90
  -1   8   5    3.10    2.10
   1   8  -5    0.70    1.60
  -1   8   5    0.70    2.50
  -1   8   5    7.20   11.90
   1   8  -5    1.50    7.90
   1   8  -5    1.70    9.50
  -1   8   5    4.20    9.10
   0  -8  -5   -0.20   10.50
   0  -8   5   -5.80   10.80
   0  -8   5   -0.40    8.80
   0  -8   5    3.20    2.70
   0  -8   5   -3.30    6.00
   0  -8  -5   -3.20    2.60
   0  -8  -5    6.80    9.10
   0  -8  -5    0.40    1.30
   0  -8  -5    1.80    6.10
   0   8   5  -12.10    8.50
   0   8  -5   -3.80    1.60
   0   8   5    6.80    1.90
   0   8  -5   -0.50    7.80
   0   8   5    0.10    2.40
   0   8   5    4.00   12.00
   0   8  -5    1.30    2.50
   0   8  -5    4.60    9.00
   0   8  -5   -0.70    2.00
   0   8   5   -0.60    2.00
   0   8   5   -2.10    9.60
   1  -8   5    3.40    0.80
  -1  -8  -5    4.90   11.60
  -1  -8  -5   10.90    2.40
  -1  -8  -5    4.00    9.00
  -1  -8  -5    5.70    2.90
   1  -8   5    2.70    3.40
  -1  -8  -5    8.50    7.30
   1  -8   5    8.00   11.00
   1  -8   5    5.70    8.90
   1  -8   5    3.10    2.00
   1   8   5   -1.30    2.60
   1   8   5   11.50    2.10
   1   8   5   11.90   11.60
  -1   8  -5   10.10    2.20
   1   8   5    3.30    1.70
  -1   8  -5    6.00    9.10
  -1   8  -5    5.70    1.80
   1   8   5    3.50    7.80
  -1   8  -5    5.00    8.80
  -1   8  -5    6.90    2.70
   1   8   5    5.10   11.40
  -2  -8  -5   10.00   11.80
   2  -8   5    7.50   10.90
  -2  -8  -5   12.90   10.70
  -2  -8  -5    4.60    2.50
  -2  -8  -5    6.90    8.20
   2  -8   5    2.50    2.30
  -2  -8  -5    8.40    3.00
  -2   8  -5    6.30    2.70
[truncated: 1,747,828 more chars]
