# Supplementary material for: Quaternary tryptammonium salts: N,N-dimethyl-N-n-propyl­tryptammonium (DMPT) iodide and N-allyl-N,N-di­methyl­tryptammonium (DMALT) iodide
Source: Acta Crystallogr E Crystallogr Commun. 2020 Jul 24;76(Pt 8):1357–60. doi: 10.1107/S2056989020010014 (PMC7405565; doi:10.1107/S2056989020010014)
Supplement: Supplementary file 2 [file e-76-01357-DMPTsup2.hkl]

data_DMPT                                                                 
_shelx_title ' UMD1817C_a.res in P2(1)/c'                                       
_shelx_refln_list_code          4                                               
_shelx_F_calc_maximum      257.58                                               
_exptl_crystal_F_000       720.00                                               
_reflns_d_resolution_high  0.8190                                               
                                                                                
loop_                                                                           
 _space_group_symop_operation_xyz                                               
 'x, y, z'                                                                      
 '-x, y+1/2, -z+1/2'                                                            
 '-x, -y, -z'                                                                   
 'x, -y-1/2, z-1/2'                                                             
                                                                                
_cell_length_a     7.4471                                                       
_cell_length_b     9.9016                                                       
_cell_length_c    22.0524                                                       
_cell_angle_alpha  90.000                                                       
_cell_angle_beta   94.184                                                       
_cell_angle_gamma  90.000                                                       
                                                                                
_shelx_F_squared_multiplier     1.000                                           
                                                                                
loop_                                                                           
 _refln_index_h                                                                 
 _refln_index_k                                                                 
 _refln_index_l                                                                 
 _refln_F_squared_calc                                                          
 _refln_F_squared_meas                                                          
 _refln_F_squared_sigma                                                         
 _refln_observed_status                                                         
   2   0   0      34771.64      33446.82       639.97 o                         
   3   0   0      13181.53      13187.08       127.35 o                         
   4   0   0       3468.86       3322.90        37.62 o                         
   5   0   0       4713.83       4636.09        60.70 o                         
   6   0   0         12.42         -1.58         5.15 o                         
   7   0   0       3413.32       3454.50        61.05 o                         
   8   0   0        500.81        513.54        34.27 o                         
   9   0   0        258.55        270.37        44.51 o                         
   1   1   0      13626.22      14298.02       135.79 o                         
   2   1   0       8546.78       8706.13        77.01 o                         
   3   1   0       7544.34       7490.86        64.07 o                         
   4   1   0      12385.16      12683.08       104.24 o                         
   5   1   0        988.29        921.74        11.84 o                         
   6   1   0       2860.88       2874.68        32.17 o                         
   7   1   0         53.78         16.88         4.90 o                         
   8   1   0       1238.10       1209.71        30.82 o                         
   9   1   0         94.78         95.41        36.08 o                         
   0   2   0      43291.71      40111.25      1116.90 o                         
   1   2   0      10272.58      10324.81        72.44 o                         
   2   2   0      14200.95      14158.99       104.85 o                         
   3   2   0       7994.95       7825.69        67.29 o                         
   4   2   0       3775.52       3859.41        34.29 o                         
   5   2   0       4199.08       4105.03        35.25 o                         
   6   2   0          0.13         -4.73         4.73 o                         
   7   2   0       2578.85       2622.90        30.33 o                         
   8   2   0        245.47        244.25        14.04 o                         
   1   3   0      16405.39      15984.30       112.12 o                         
   2   3   0       2526.00       2552.55        18.97 o                         
   3   3   0       7988.59       7855.85        57.44 o                         
   4   3   0       6897.47       6942.55        58.64 o                         
   5   3   0        711.91        673.19        10.98 o                         
   6   3   0       3031.26       3087.68        28.43 o                         
   7   3   0          1.50        -11.59        11.59 o                         
   8   3   0        688.29        757.09        26.73 o                         
   0   4   0      22845.02      21977.47       202.46 o                         
   1   4   0       1626.44       1636.24        11.95 o                         
   2   4   0       8397.47       8595.72        64.73 o                         
   3   4   0       6319.64       6109.53        42.88 o                         
   4   4   0       1677.24       1657.51        15.90 o                         
   5   4   0       4139.07       4161.13        38.02 o                         
   6   4   0          1.26         -4.80         4.80 o                         
   7   4   0       1197.83       1200.69        23.05 o                         
   8   4   0        193.31        193.16        24.43 o                         
   1   5   0      14664.02      14344.26        94.15 o                         
   2   5   0       2857.69       2880.50        21.72 o                         
   3   5   0       5062.90       4876.96        36.22 o                         
   4   5   0       3283.96       3203.77        28.65 o                         
   5   5   0        769.85        731.14        13.61 o                         
   6   5   0       1924.06       1875.07        27.69 o                         
   7   5   0         10.59         12.30         8.35 o                         
   8   5   0        504.41        563.17        29.83 o                         
   0   6   0      17230.95      17005.29       158.11 o                         
   1   6   0        190.07        175.80         5.83 o                         
   2   6   0       5940.95       6079.02        44.86 o                         
   3   6   0       2074.08       1940.63        16.49 o                         
   4   6   0        828.91        838.74        12.00 o                         
   5   6   0       1327.01       1325.24        17.99 o                         
   6   6   0          5.32         -2.83         5.63 o                         
   7   6   0        935.30       1043.95        22.43 o                         
   1   7   0       6167.90       6229.86        42.10 o                         
   2   7   0       2014.02       1918.84        16.89 o                         
   3   7   0       1802.51       1769.06        16.06 o                         
   4   7   0       3331.08       3203.58        29.33 o                         
   5   7   0        441.96        461.17        15.91 o                         
   6   7   0       1296.58       1240.66        31.38 o                         
   7   7   0          1.72         -7.45        30.77 o                         
   0   8   0       6642.05       6691.31        63.14 o                         
   1   8   0        467.78        440.18        10.12 o                         
   2   8   0       4139.64       4218.40        32.82 o                         
   3   8   0       1743.49       1658.88        21.86 o                         
   4   8   0        822.90        808.59        16.43 o                         
   5   8   0       1426.55       1322.85        27.24 o                         
   6   8   0          4.06          6.36        20.30 o                         
   1   9   0       1136.97       1145.44        16.73 o                         
   2   9   0        553.95        498.00        13.95 o                         
   3   9   0       1477.87       1495.42        24.56 o                         
   4   9   0       1110.77       1019.07        28.03 o                         
   5   9   0         71.03        109.47        16.49 o                         
   6   9   0        711.56        788.39        52.12 o                         
   0  10   0       2396.50       2408.57        40.51 o                         
   1  10   0        127.16        128.83         7.04 o                         
   2  10   0       1677.27       1727.95        28.06 o                         
   3  10   0        194.02        174.51        17.22 o                         
   4  10   0        241.73        236.18        18.77 o                         
   5  10   0        600.87        633.64        45.96 o                         
   1  11   0        670.79        704.16        16.60 o                         
   2  11   0         82.97         70.20        29.23 o                         
   3  11   0        380.40        463.42        32.40 o                         
   0  12   0        835.87        935.61        72.95 o                         
  -9   1   1         20.03         26.08        31.82 o                         
  -8   1   1          0.17         17.39        21.21 o                         
  -7   1   1          5.55         -5.70         5.70 o                         
  -6   1   1          0.19         17.52         3.28 o                         
  -5   1   1        640.40        609.04        10.67 o                         
  -4   1   1         46.42         20.00         8.87 o                         
  -3   1   1        691.36        732.43         7.69 o                         
  -2   1   1          0.08         -1.36         1.66 o                         
  -1   1   1        459.87        458.49         3.91 o                         
   1   1   1       3974.83       3998.45        31.00 o                         
   2   1   1        156.97        112.71         2.40 o                         
   3   1   1       1067.91       1050.98        10.18 o                         
   4   1   1       1179.41       1179.76        14.26 o                         
   5   1   1         14.47         26.88         5.61 o                         
   6   1   1         31.06         24.58         5.25 o                         
   7   1   1         31.39          6.36         4.12 o                         
   8   1   1         57.10         43.68        10.12 o                         
   9   1   1          2.87         10.58        75.74 o                         
  -8   2   1          0.34         10.98         7.71 o                         
  -7   2   1        213.40        179.18         9.15 o                         
  -6   2   1         66.56         61.52         4.91 o                         
  -5   2   1         26.10         38.22         4.15 o                         
  -4   2   1        193.49        197.30         4.87 o                         
  -3   2   1         69.70         90.55         5.17 o                         
  -2   2   1         77.65         57.82         3.77 o                         
  -1   2   1       1729.21       1786.36        12.42 o                         
   0   2   1       1665.26       1713.73        11.68 o                         
   1   2   1       6617.19       6966.42        46.72 o                         
   2   2   1        722.88        682.67         6.32 o                         
   3   2   1         41.34         38.08         4.25 o                         
   4   2   1        165.55        195.88         6.36 o                         
   5   2   1         46.33         36.52         4.30 o                         
   6   2   1         11.07         -1.84         4.17 o                         
   7   2   1         10.84         16.89         5.56 o                         
   8   2   1         23.99         33.29         9.73 o                         
  -8   3   1          6.27         23.20        11.52 o                         
  -7   3   1          9.34         -0.09         7.72 o                         
  -6   3   1         17.66         38.88         4.28 o                         
  -5   3   1         95.84         98.69         5.14 o                         
  -4   3   1         24.58         32.80         6.28 o                         
  -3   3   1        412.89        411.62         7.80 o                         
  -2   3   1        129.28         98.93         2.74 o                         
  -1   3   1        749.39        704.38         6.26 o                         
   0   3   1        123.39        118.46         2.42 o                         
   1   3   1         31.11         38.04         2.40 o                         
   2   3   1          9.25         21.23         1.85 o                         
   3   3   1          7.36         11.70         4.51 o                         
   4   3   1         43.38         35.77         4.83 o                         
   5   3   1          3.90          5.60         4.11 o                         
   6   3   1         95.53        107.05         5.06 o                         
   7   3   1         74.41         63.27         6.82 o                         
   8   3   1          2.60          5.56         8.63 o                         
  -8   4   1         34.08         31.59        23.49 o                         
  -7   4   1          9.80         17.29         6.61 o                         
  -6   4   1         39.36         22.05         4.68 o                         
  -5   4   1         32.86         24.95         4.96 o                         
  -4   4   1         32.47         25.26         4.55 o                         
  -3   4   1         31.92         37.92         3.50 o                         
  -2   4   1         40.32         44.14         3.16 o                         
  -1   4   1        650.42        603.34         6.02 o                         
   0   4   1       1214.75       1225.65         9.88 o                         
   1   4   1        186.82        146.64         3.77 o                         
   2   4   1        344.65        392.27         8.84 o                         
   3   4   1        114.10        126.68         3.85 o                         
   4   4   1        110.32         90.69         4.84 o                         
   5   4   1          1.42          6.48         4.58 o                         
   6   4   1          9.93         -3.87         4.98 o                         
   7   4   1          9.79         16.01         8.14 o                         
   8   4   1         38.21         23.74        26.50 o                         
  -8   5   1         19.95         15.07        28.35 o                         
  -7   5   1          1.88         12.45        10.35 o                         
  -6   5   1         13.33         35.22         6.47 o                         
  -5   5   1         33.40         17.75         7.78 o                         
  -4   5   1        218.92        222.94         6.13 o                         
  -3   5   1         90.06         79.91         5.97 o                         
  -2   5   1         12.72          6.11         2.69 o                         
  -1   5   1         70.34         81.86         4.85 o                         
   0   5   1          3.00          5.94         2.41 o                         
   1   5   1          3.11          6.75         2.77 o                         
   2   5   1         25.11         36.39         3.56 o                         
   3   5   1         47.56         40.17         3.73 o                         
   4   5   1          0.84         -1.28         2.54 o                         
   5   5   1         79.59         98.47         5.45 o                         
   6   5   1        103.87        131.07        10.86 o                         
   7   5   1         13.73          6.19        12.52 o                         
   8   5   1          0.40         17.67        26.53 o                         
  -7   6   1         18.86         18.81        14.48 o                         
  -6   6   1          0.04          5.35         5.97 o                         
  -5   6   1        121.69        109.14         5.35 o                         
  -4   6   1         77.35         56.16         5.58 o                         
  -3   6   1         37.72         50.88         2.82 o                         
  -2   6   1        133.77        121.67         4.65 o                         
  -1   6   1        146.69        172.09         5.89 o                         
   0   6   1        262.52        266.86         5.89 o                         
   1   6   1         52.19         50.75         4.02 o                         
   2   6   1        115.78        147.02         4.71 o                         
   3   6   1         82.84         90.40         5.21 o                         
   4   6   1         13.35         21.56         4.46 o                         
   5   6   1          2.73         -0.21         3.36 o                         
   6   6   1         68.58         64.86         4.94 o                         
   7   6   1         12.54         50.82        10.15 o                         
  -7   7   1         28.72         26.42        30.73 o                         
  -6   7   1         48.03         68.65         5.79 o                         
  -5   7   1         89.23        108.82         5.31 o                         
  -4   7   1        183.82        230.78         6.09 o                         
  -3   7   1         37.37         43.67         4.43 o                         
  -2   7   1         26.60         36.39         2.98 o                         
  -1   7   1          1.77         12.82         3.13 o                         
   0   7   1        128.28        122.28         4.61 o                         
   1   7   1        149.21        148.32         4.79 o                         
   2   7   1         25.12         23.71         3.45 o                         
   3   7   1        193.72        217.49         6.68 o                         
   4   7   1         62.65         91.70         5.60 o                         
   5   7   1         17.40         16.62         4.49 o                         
   6   7   1         15.57         29.48         7.45 o                         
   7   7   1          2.98         21.33        31.13 o                         
  -6   8   1          1.24        -13.69        13.69 o                         
  -5   8   1         30.55         28.25         6.94 o                         
  -4   8   1        136.94        156.40         6.85 o                         
  -3   8   1          0.01          2.24         4.59 o                         
  -2   8   1         61.37         65.73         4.83 o                         
  -1   8   1        238.68        252.10         7.12 o                         
   0   8   1          3.13         28.88         5.38 o                         
   1   8   1         22.18         38.99         4.28 o                         
   2   8   1         14.54         41.99         3.53 o                         
   3   8   1         14.16         25.93         6.48 o                         
   4   8   1         35.65         45.67         5.22 o                         
   5   8   1          0.49         -2.54         6.07 o                         
   6   8   1        110.45         88.83        13.43 o                         
  -6   9   1          8.15         55.30        43.00 o                         
  -5   9   1          1.01         -6.61        10.63 o                         
  -4   9   1          4.78         23.74         5.29 o                         
  -3   9   1          2.19          5.92         5.30 o                         
  -2   9   1        281.20        305.34        14.85 o                         
  -1   9   1          9.00         -3.82         3.82 o                         
   0   9   1         10.51         13.34         4.31 o                         
   1   9   1        158.04        147.20         7.56 o                         
   2   9   1         21.90         18.11         6.14 o                         
   3   9   1         12.64         23.01         7.73 o                         
   4   9   1          9.76          5.21         7.48 o                         
   5   9   1         34.13         48.97        14.67 o                         
   6   9   1          2.29          4.68        94.55 o                         
  -5  10   1          0.76         23.67        36.56 o                         
  -4  10   1          0.18          1.16        16.93 o                         
  -3  10   1          7.19         -4.46         8.82 o                         
  -2  10   1          0.15         -0.47        14.51 o                         
  -1  10   1         71.10         70.61         6.08 o                         
   0  10   1         17.55         18.92         7.15 o                         
   1  10   1         29.11         48.26         4.91 o                         
   2  10   1          3.32         34.53         8.55 o                         
   3  10   1         39.07         21.41        10.53 o                         
   4  10   1          7.32         18.99        27.22 o                         
   5  10   1          4.04          1.07        55.89 o                         
  -3  11   1          0.11         16.07        29.75 o                         
  -2  11   1         20.77         27.15        26.86 o                         
  -1  11   1          0.15          2.51         9.34 o                         
   0  11   1          4.91         -7.58         7.58 o                         
   1  11   1          2.34         -8.95         8.95 o                         
   2  11   1          6.92         -8.20        15.09 o                         
   3  11   1          0.94         11.00        30.63 o                         
   0  12   1          0.16         20.10        36.03 o                         
  -9   0   2         19.71         32.60        45.36 o                         
  -8   0   2        706.18        828.03        38.67 o                         
  -7   0   2        135.82        142.36        20.43 o                         
  -6   0   2       5593.50       5614.69        83.38 o                         
  -5   0   2       3574.52       3493.21        44.05 o                         
  -4   0   2          2.19          0.49         2.75 o                         
  -3   0   2      16947.45      16686.77       179.88 o                         
  -2   0   2       2746.03       2711.92        28.09 o                         
  -1   0   2       8834.31       8612.85       277.53 o                         
   1   0   2      29265.99      27043.79       571.05 o                         
   2   0   2      52338.32      49155.32       564.04 o                         
   3   0   2       1927.84       1791.38        20.96 o                         
   4   0   2      14252.48      14367.47       166.41 o                         
   5   0   2        517.55        557.25         9.76 o                         
   6   0   2       2361.13       2235.01        28.99 o                         
   7   0   2        882.67        833.54        19.13 o                         
   8   0   2        209.69        143.80        19.37 o                         
  -9   1   2        550.20        611.42        35.69 o                         
  -8   1   2        121.30        133.05        21.52 o                         
  -7   1   2       1360.92       1342.08        22.88 o                         
  -6   1   2       4377.48       4392.27        36.97 o                         
  -5   1   2       1058.48       1068.17        13.21 o                         
  -4   1   2       9798.43       9303.38        86.79 o                         
  -3   1   2         31.05         28.87         1.46 o                         
  -2   1   2      28302.46      27553.02       390.49 o                         
  -1   1   2         13.21         35.84         1.33 o                         
   1   1   2       6996.01       7372.35        51.79 o                         
   2   1   2       1894.76       1876.12        14.98 o                         
   3   1   2       9533.38       9268.58        67.15 o                         
   4   1   2       1065.72       1049.05         9.89 o                         
   5   1   2       9328.83       9450.27        78.66 o                         
   6   1   2       1191.40       1205.07        16.49 o                         
   7   1   2        447.81        385.97        17.54 o                         
   8   1   2        445.28        490.20        16.91 o                         
  -8   2   2        945.05        984.44        24.79 o                         
  -7   2   2        169.34        150.34         9.20 o                         
  -6   2   2       2976.37       2907.94        27.42 o                         
  -5   2   2       4908.38       4927.58        41.41 o                         
  -4   2   2       1037.80       1022.43        10.86 o                         
  -3   2   2      16746.76      16546.91       146.20 o                         
  -2   2   2       1074.29       1100.40         8.56 o                         
  -1   2   2      30022.19      30345.28       262.95 o                         
   0   2   2      23033.30      24117.08       156.42 o                         
   1   2   2      66348.48      61203.09       911.76 o                         
   2   2   2      30816.02      31483.43       247.32 o                         
   3   2   2        304.33        272.00         4.13 o                         
   4   2   2       9977.93       9858.54        84.89 o                         
   5   2   2       1375.43       1361.88        15.67 o                         
   6   2   2       1583.63       1543.69        17.92 o                         
   7   2   2       1329.79       1289.65        19.04 o                         
   8   2   2        175.30        155.17        22.79 o                         
  -8   3   2        184.70        179.02        17.77 o                         
  -7   3   2       1021.79       1016.69        18.23 o                         
  -6   3   2       3642.60       3607.02        33.12 o                         
  -5   3   2        781.59        752.00        11.00 o                         
  -4   3   2      10272.33      10407.75        89.69 o                         
  -3   3   2        126.19        146.45         4.29 o                         
  -2   3   2      18055.33      17893.97       128.86 o                         
  -1   3   2       6525.75       6576.42        44.45 o                         
   0   3   2      14207.42      14360.90        89.70 o                         
   1   3   2      27622.39      27997.46       186.14 o                         
   2   3   2       2737.82       2522.94        18.63 o                         
   3   3   2      15474.87      15586.61       119.57 o                         
   4   3   2          2.22         -1.55         4.08 o                         
   5   3   2       4300.10       4265.24        39.54 o                         
   6   3   2        703.70        707.67        11.32 o                         
   7   3   2        723.39        725.51        15.50 o                         
   8   3   2        448.46        448.22        18.95 o                         
  -8   4   2        768.10        818.16        27.05 o                         
  -7   4   2        692.96        671.46        15.24 o                         
  -6   4   2       1574.58       1617.19        20.74 o                         
  -5   4   2       3742.19       3721.03        33.16 o                         
  -4   4   2        267.85        225.71         6.27 o                         
  -3   4   2      12951.29      13063.70        92.42 o                         
  -2   4   2       1143.94       1276.67        13.72 o                         
  -1   4   2      14997.79      15313.15       107.75 o                         
   0   4   2       6652.80       6590.20        41.13 o                         
   1   4   2       6375.22       6177.96        59.13 o                         
   2   4   2      13912.28      13681.79        91.95 o                         
   3   4   2          3.43          3.44         2.69 o                         
   4   4   2       6054.45       5915.69        45.90 o                         
   5   4   2       1044.68        990.16        12.01 o                         
   6   4   2        774.31        790.01        14.97 o                         
   7   4   2       1088.98       1110.65        23.26 o                         
   8   4   2        143.82        146.11        25.44 o                         
  -8   5   2         14.96         -8.27        29.37 o                         
  -7   5   2       1222.48       1262.13        24.60 o                         
  -6   5   2       1424.45       1463.94        24.49 o                         
  -5   5   2       1029.66        942.61        14.91 o                         
  -4   5   2       6086.76       6220.59        48.47 o                         
  -3   5   2         49.00         38.70         4.41 o                         
  -2   5   2      10053.14       9701.72        67.54 o                         
  -1   5   2       2022.50       1994.68        15.68 o                         
   0   5   2       7898.35       7900.92        51.55 o                         
   1   5   2      10343.69      10248.44        67.87 o                         
   2   5   2       1644.33       1597.25        13.21 o                         
   3   5   2       8856.78       8979.53        64.57 o                         
   4   5   2        326.30        292.15         9.77 o                         
   5   5   2       4960.63       4940.22        37.59 o                         
   6   5   2        450.01        450.98        13.45 o                         
   7   5   2        587.26        586.46        16.96 o                         
   8   5   2        436.54        465.06        29.49 o                         
  -7   6   2        135.53        165.21        23.46 o                         
  -6   6   2       1117.33       1115.47        19.86 o                         
  -5   6   2       1736.17       1747.77        24.72 o                         
  -4   6   2        372.17        281.80        10.31 o                         
  -3   6   2       7702.39       7993.99        56.74 o                         
  -2   6   2        444.41        444.77         7.49 o                         
  -1   6   2       6892.45       6989.09        48.48 o                         
   0   6   2       4069.23       3910.39        26.05 o                         
   1   6   2       3702.84       3688.52        26.55 o                         
   2   6   2       7545.46       7410.52        51.47 o                         
   3   6   2        128.79        148.85         4.28 o                         
   4   6   2       5739.54       5649.07        43.52 o                         
   5   6   2        779.84        753.51        11.52 o                         
   6   6   2        833.15        879.73        19.30 o                         
   7   6   2        557.71        623.66        18.25 o                         
  -7   7   2        406.65        428.80        31.22 o                         
  -6   7   2       1002.65       1086.51        22.78 o                         
  -5   7   2        551.56        454.31        11.19 o                         
  -4   7   2       3332.56       3249.88        29.78 o                         
  -3   7   2          2.87          3.25         4.83 o                         
  -2   7   2       6009.47       5797.22        42.48 o                         
  -1   7   2        131.65        152.01         4.29 o                         
   0   7   2       2321.32       2273.64        17.42 o                         
   1   7   2       2723.58       2698.07        19.93 o                         
   2   7   2        669.61        672.60        11.43 o                         
   3   7   2       3454.48       3433.41        28.03 o                         
   4   7   2          3.28          6.19         4.27 o                         
   5   7   2       1921.26       1905.81        25.28 o                         
   6   7   2        249.94        231.36        14.53 o                         
   7   7   2        368.05        402.43        41.27 o                         
  -6   8   2        376.84        325.54        22.69 o                         
  -5   8   2        529.16        547.05        21.20 o                         
  -4   8   2        153.27        118.75         6.07 o                         
  -3   8   2       1832.82       1858.52        19.57 o                         
  -2   8   2        716.05        674.38         9.55 o                         
  -1   8   2       3655.57       3578.60        26.49 o                         
   0   8   2       3154.32       3124.35        23.56 o                         
   1   8   2       2896.87       2860.84        21.56 o                         
   2   8   2       3194.06       3141.41        25.87 o                         
   3   8   2        340.05        364.27        11.74 o                         
   4   8   2       1130.09       1197.30        24.54 o                         
   5   8   2         90.71         62.51         6.92 o                         
   6   8   2        284.84        322.45        25.13 o                         
  -6   9   2        458.17        535.42        43.06 o                         
  -5   9   2         97.28         82.02        10.86 o                         
  -4   9   2       1490.18       1539.42        26.32 o                         
  -3   9   2        264.55        195.04        11.70 o                         
  -2   9   2       2093.83       2142.57        23.93 o                         
  -1   9   2        466.04        476.33        10.25 o                         
   0   9   2       1690.20       1660.77        18.90 o                         
   1   9   2       1125.96       1114.80        13.54 o                         
   2   9   2         31.27         55.57        10.42 o                         
   3   9   2       1385.72       1408.19        26.81 o                         
   4   9   2         10.65          9.75         8.85 o                         
   5   9   2        730.46        768.88        32.46 o                         
  -5  10   2        328.84        370.86        42.38 o                         
  -4  10   2        166.73        157.49        26.42 o                         
  -3  10   2       1214.95       1238.31        34.35 o                         
  -2  10   2         45.60         54.73         7.91 o                         
  -1  10   2       1987.46       1963.43        25.98 o                         
   0  10   2        904.42        876.05        17.82 o                         
   1  10   2        861.46        875.66        16.12 o                         
   2  10   2       2174.48       2190.96        30.69 o                         
   3  10   2          4.81         12.33        10.14 o                         
   4  10   2        921.82        995.40        36.30 o                         
  -3  11   2          1.52        -16.13        30.88 o                         
  -2  11   2        936.90        944.82        33.80 o                         
  -1  11   2        375.87        368.58        19.82 o                         
   0  11   2        346.52        335.44        17.64 o                         
   1  11   2        473.28        481.84        17.35 o                         
   2  11   2         11.68         11.85        30.23 o                         
   3  11   2        567.13        589.94        35.57 o                         
   0  12   2        180.71        178.00        39.11 o                         
  -9   1   3          3.04         11.66        36.82 o                         
  -8   1   3          0.26         -7.51        20.59 o                         
  -7   1   3          4.31         11.13         5.68 o                         
  -6   1   3          4.22         14.86         2.27 o                         
  -5   1   3         38.25         40.85         5.20 o                         
  -4   1   3         17.17         14.88         3.15 o                         
  -3   1   3        295.21        317.36         4.35 o                         
  -2   1   3        145.55        151.77         3.66 o                         
  -1   1   3        360.51        378.00         3.01 o                         
   0   1   3       3820.19       4028.31        26.59 o                         
   1   1   3       4544.22       4588.74        31.72 o                         
   2   1   3        647.23        566.54         5.36 o                         
   3   1   3          3.66          1.66         1.73 o                         
   4   1   3        505.30        531.62         5.67 o                         
   5   1   3        128.05        142.14         4.65 o                         
   6   1   3          5.78         -3.72         3.72 o                         
   7   1   3         11.46         12.26         5.00 o                         
   8   1   3         51.92         38.93         7.42 o                         
  -8   2   3          0.41          5.51         6.89 o                         
  -7   2   3        146.42        135.21         6.90 o                         
  -6   2   3          5.51         25.23         4.33 o                         
  -5   2   3        269.62        230.06         5.43 o                         
  -4   2   3          0.01         -0.13         2.80 o                         
  -3   2   3          0.01         -4.22         4.22 o                         
  -2   2   3        124.74        113.31         1.87 o                         
  -1   2   3       1775.85       1752.43        12.63 o                         
   0   2   3       6570.57       6669.35        42.83 o                         
   1   2   3       1710.15       1787.52        18.76 o                         
   2   2   3          4.04         11.84         1.78 o                         
   3   2   3        501.03        451.21         5.34 o                         
   4   2   3          6.20         15.99         2.68 o                         
   5   2   3         72.68         61.17         2.78 o                         
   6   2   3         30.28         31.63         6.28 o                         
   7   2   3          5.97          5.52         4.60 o                         
   8   2   3          3.39          5.08         9.08 o                         
  -8   3   3         14.70          4.76        14.41 o                         
  -7   3   3         11.45         17.82         6.66 o                         
  -6   3   3         58.07         61.77         3.90 o                         
  -5   3   3          1.20          6.47         4.35 o                         
  -4   3   3        429.63        468.35        11.98 o                         
  -3   3   3        327.91        292.47         3.94 o                         
  -2   3   3        827.50        840.73         7.28 o                         
  -1   3   3         11.95         25.50         1.62 o                         
   0   3   3         28.79         27.60         1.70 o                         
   1   3   3        942.56       1000.13         8.28 o                         
   2   3   3        182.23        150.24         4.13 o                         
   3   3   3          0.37          6.52         2.09 o                         
   4   3   3          7.76          3.57         2.93 o                         
   5   3   3         76.51         84.26         5.53 o                         
   6   3   3          9.81         -4.25         4.25 o                         
   7   3   3          1.63         13.47         6.51 o                         
   8   3   3          9.45          8.30        12.19 o                         
  -8   4   3          3.34         11.18        25.35 o                         
  -7   4   3          0.58         -5.67         5.67 o                         
  -6   4   3         37.80         40.61         4.24 o                         
  -5   4   3         22.09         18.14         3.80 o                         
  -4   4   3          2.22          7.34         3.71 o                         
  -3   4   3        194.07        206.25         5.38 o                         
  -2   4   3        280.05        335.64         7.56 o                         
  -1   4   3         98.05         84.39         2.36 o                         
   0   4   3         37.00         38.93         2.49 o                         
   1   4   3        283.04        273.58         4.77 o                         
   2   4   3       1763.72       1801.97        14.42 o                         
   3   4   3          3.02          1.81         2.24 o                         
   4   4   3         40.74         52.51         2.73 o                         
   5   4   3          0.24         -3.31         3.31 o                         
   6   4   3         13.39         29.98         6.78 o                         
   7   4   3         13.64         19.72         8.18 o                         
   8   4   3         30.25         14.75        25.35 o                         
  -8   5   3         20.41          2.55        28.04 o                         
  -7   5   3         14.16         13.69        12.65 o                         
  -6   5   3         64.30         32.77        11.35 o                         
  -5   5   3          0.56          4.85         6.22 o                         
  -4   5   3         56.22         55.93         3.11 o                         
  -3   5   3         21.70          1.68         5.11 o                         
  -2   5   3          0.32         -2.04         3.04 o                         
  -1   5   3          5.44          5.14         1.84 o                         
   0   5   3        142.42        114.07         3.16 o                         
   1   5   3        746.67        782.21         7.47 o                         
   2   5   3         31.72         32.19         3.14 o                         
   3   5   3          0.32         10.31         2.97 o                         
   4   5   3         22.13         21.68         3.66 o                         
   5   5   3         49.98         70.49         3.52 o                         
   6   5   3          1.54         -5.39         5.39 o                         
   7   5   3          9.68         23.15         7.58 o                         
   8   5   3          7.03          7.80        29.59 o                         
  -7   6   3         44.40         31.71        22.09 o                         
  -6   6   3         14.42         15.12         6.73 o                         
  -5   6   3         11.39          8.87         2.78 o                         
  -4   6   3         19.96          4.00         6.24 o                         
  -3   6   3          2.30          0.00         4.95 o                         
  -2   6   3         17.78          9.36         4.35 o                         
  -1   6   3        182.40        216.22         5.77 o                         
   0   6   3        536.80        471.99         6.31 o                         
   1   6   3        258.07        262.19         5.62 o                         
   2   6   3         15.33         12.32         3.37 o                         
   3   6   3         25.60         20.65         3.82 o                         
   4   6   3          0.64          9.27         2.33 o                         
   5   6   3         82.00         72.29         5.42 o                         
   6   6   3         15.66         17.54         6.17 o                         
   7   6   3          8.58         32.95        10.82 o                         
  -7   7   3         13.93         17.25        33.25 o                         
  -6   7   3          8.39         -6.52         7.39 o                         
  -5   7   3         43.66         42.48         5.90 o                         
  -4   7   3        103.97        101.53         5.49 o                         
  -3   7   3         39.19         37.71         4.81 o                         
  -2   7   3          5.58         11.73         3.71 o                         
  -1   7   3        135.13        130.04         3.97 o                         
   0   7   3        157.24        135.92         5.18 o                         
   1   7   3          1.28         -1.13         2.68 o                         
   2   7   3         86.48         88.43         5.24 o                         
   3   7   3        248.86        243.07         8.01 o                         
   4   7   3        107.73        101.70         6.69 o                         
   5   7   3         26.39         44.84         6.40 o                         
   6   7   3          0.93          0.37         6.14 o                         
   7   7   3          6.80         21.18        39.50 o                         
  -6   8   3         14.57         36.81        27.51 o                         
  -5   8   3          0.25          1.32         7.62 o                         
  -4   8   3          0.86         19.54         5.86 o                         
  -3   8   3         30.80         32.22         4.72 o                         
  -2   8   3         72.62         77.63         4.35 o                         
  -1   8   3          9.55         11.77         3.10 o                         
   0   8   3        590.80        599.39         9.65 o                         
   1   8   3        109.87        123.70         5.33 o                         
   2   8   3         13.33         16.93         4.59 o                         
   3   8   3        147.91        179.60         9.42 o                         
   4   8   3          4.00         14.70         6.25 o                         
   5   8   3         25.05         16.58         8.28 o                         
   6   8   3          1.23         30.75        26.15 o                         
  -6   9   3          0.05         -9.23        62.57 o                         
  -5   9   3         23.51         33.52        13.25 o                         
  -4   9   3         10.55         11.44         8.02 o                         
  -3   9   3          3.06          5.68         8.25 o                         
  -2   9   3         41.06         52.62         6.88 o                         
  -1   9   3          1.33          7.33         5.04 o                         
   0   9   3         50.84         49.11         5.77 o                         
   1   9   3          0.40          0.93         5.10 o                         
   2   9   3          9.73         31.81         7.37 o                         
   3   9   3          0.66         -1.15         8.25 o                         
   4   9   3          4.48         22.01         7.39 o                         
   5   9   3          0.84         15.49        24.14 o                         
  -5  10   3          3.08         -6.73        45.40 o                         
  -4  10   3         25.80         16.00        26.50 o                         
  -3  10   3         63.61         60.80        16.22 o                         
  -2  10   3         58.54         38.33        14.90 o                         
  -1  10   3         16.49         13.03         8.87 o                         
   0  10   3         69.42         72.29         6.73 o                         
   1  10   3         29.98         45.80         7.29 o                         
   2  10   3          2.38         31.53         7.97 o                         
   3  10   3         38.60         50.54        11.05 o                         
   4  10   3          0.02         41.27        27.65 o                         
  -3  11   3         34.79         37.71        29.92 o                         
  -2  11   3          0.04          3.15        29.03 o                         
  -1  11   3         48.44         45.87        18.98 o                         
   0  11   3          8.65          5.17        13.87 o                         
   1  11   3         17.58         10.57         9.16 o                         
   2  11   3         17.07         14.74        30.94 o                         
   3  11   3          0.11        -24.14        33.00 o                         
  -9   0   4        297.93        339.24        54.20 o                         
  -8   0   4        959.22       1002.89        43.20 o                         
  -7   0   4        328.56        346.91        21.72 o                         
  -6   0   4       1938.54       1843.98        37.36 o                         
  -5   0   4         51.62        176.96        16.27 o                         
  -4   0   4      15240.36      15419.92       149.14 o                         
  -3   0   4       2570.72       2570.18        29.17 o                         
  -2   0   4       5348.04       5774.64        56.26 o                         
   0   0   4        184.20        254.74         3.41 o                         
   1   0   4      46848.06      45851.32       942.82 o                         
   2   0   4        245.33        224.25         4.23 o                         
   3   0   4      26965.42      26757.91       257.79 o                         
   4   0   4       3189.31       3271.95        33.73 o                         
   5   0   4        663.14        605.48        10.90 o                         
   6   0   4       3735.71       3735.20        40.14 o                         
   7   0   4          3.28         -2.26         4.33 o                         
   8   0   4        787.42        702.28        58.83 o                         
  -9   1   4        383.86        420.12        37.03 o                         
  -8   1   4        232.36        266.49        21.18 o                         
  -7   1   4       2198.04       2139.64        23.76 o                         
  -6   1   4        384.89        378.87         6.29 o                         
  -5   1   4      12475.69      12535.96       103.64 o                         
  -4   1   4       5423.14       5477.43        44.75 o                         
  -3   1   4      12156.14      11857.02        90.88 o                         
  -2   1   4      25488.58      25162.31       175.67 o                         
  -1   1   4      11476.45      11744.57        76.46 o                         
   0   1   4      19994.36      21419.67       135.92 o                         
   1   1   4       5181.36       5580.26        35.94 o                         
   2   1   4      12071.19      12183.75        81.39 o                         
   3   1   4       4495.79       4563.86        34.94 o                         
   4   1   4       2363.65       2167.69        17.53 o                         
   5   1   4       3917.91       4007.47        33.01 o                         
   6   1   4        293.30        232.24         5.78 o                         
   7   1   4       1859.62       1866.79        21.71 o                         
   8   1   4        101.34         79.63        15.04 o                         
  -8   2   4        776.95        794.51        21.58 o                         
  -7   2   4        325.27        297.64         9.73 o                         
  -6   2   4       3491.93       3531.06        32.29 o                         
  -5   2   4         81.69         62.81         6.46 o                         
  -4   2   4       8607.11       8581.36        69.00 o                         
  -3   2   4       9010.22       9057.61        64.03 o                         
  -2   2   4       6136.93       6056.84        43.07 o                         
  -1   2   4      29624.51      29925.17       232.82 o                         
   0   2   4        249.03        289.02         2.91 o                         
   1   2   4      11783.91      11619.19        79.66 o                         
   2   2   4       1847.21       1810.98        14.03 o                         
   3   2   4      16832.51      16870.98       123.53 o                         
   4   2   4       4385.23       4411.84        33.44 o                         
   5   2   4       1350.63       1264.38        13.07 o                         
   6   2   4       3104.57       3121.57        32.15 o                         
   7   2   4         14.44          4.54         5.09 o                         
   8   2   4        522.19        547.43        17.50 o                         
  -8   3   4        396.35        419.64        24.80 o                         
  -7   3   4       1479.08       1577.47        24.40 o                         
  -6   3   4        219.88        207.57         6.28 o                         
  -5   3   4       6866.02       6912.74        57.10 o                         
  -4   3   4       2205.10       2225.29        20.14 o                         
  -3   3   4       4916.45       4782.64        36.72 o                         
  -2   3   4      13272.81      12647.39        86.82 o                         
  -1   3   4       1105.93       1005.98         8.31 o                         
   0   3   4      12032.91      12460.47        83.45 o                         
   1   3   4          0.83         14.44         1.29 o                         
   2   3   4      12470.35      12135.62        85.64 o                         
   3   3   4       3161.77       3180.41        23.36 o                         
   4   3   4       3764.27       3706.91        28.01 o                         
   5   3   4       5984.78       6069.58        58.06 o                         
   6   3   4        948.12        877.68        14.15 o                         
   7   3   4       1340.05       1335.72        24.14 o                         
   8   3   4         14.52        -11.32        26.98 o                         
  -8   4   4        464.36        498.41        27.40 o                         
  -7   4   4        395.87        329.44        16.00 o                         
  -6   4   4       2366.77       2356.16        25.67 o                         
  -5   4   4         43.59         53.13         4.02 o                         
  -4   4   4       7778.77       7702.55        60.79 o                         
  -3   4   4       3849.32       3718.36        27.02 o                         
  -2   4   4       9666.80       9737.01        65.82 o                         
  -1   4   4      20400.99      20036.19       140.69 o                         
   0   4   4       1543.70       1547.23        12.75 o                         
   1   4   4      19459.47      19286.05       147.59 o                         
   2   4   4         33.63         40.53         3.30 o                         
   3   4   4       7906.38       8022.53        54.93 o                         
   4   4   4       3821.13       3750.65        28.75 o                         
   5   4   4       1262.51       1180.79        12.78 o                         
   6   4   4       3061.62       3046.89        33.29 o                         
   7   4   4         74.50         63.64         7.91 o                         
   8   4   4        456.76        490.29        31.65 o                         
  -8   5   4         72.74         73.15        28.24 o                         
  -7   5   4        783.34        775.29        21.38 o                         
  -6   5   4          0.38          3.31         7.22 o                         
  -5   5   4       5140.41       4966.68        43.40 o                         
  -4   5   4        765.27        764.44         8.30 o                         
  -3   5   4       5827.82       5791.82        39.45 o                         
  -2   5   4       5500.89       5268.85        36.78 o                         
  -1   5   4       1820.93       1665.55        13.75 o                         
   0   5   4       5111.07       4984.64        38.89 o                         
   1   5   4        530.40        542.59         6.97 o                         
   2   5   4      10967.79      10910.75        80.22 o                         
   3   5   4       1826.95       1755.70        15.21 o                         
   4   5   4       2772.10       2799.58        22.73 o                         
   5   5   4       1235.25       1208.22        12.28 o                         
   6   5   4        283.47        262.28         9.45 o                         
   7   5   4        790.47        747.75        25.85 o                         
   8   5   4          1.13        -20.42        32.49 o                         
  -7   6   4         46.47         31.78        22.05 o                         
  -6   6   4       1781.82       1746.75        25.76 o                         
  -5   6   4        174.48        185.10         5.48 o                         
  -4   6   4       2971.25       2916.43        23.02 o                         
  -3   6   4       1916.63       1960.96        15.86 o                         
  -2   6   4       2988.60       3015.15        23.52 o                         
  -1   6   4      14722.21      15112.20        97.42 o                         
   0   6   4        164.32        157.11         3.99 o                         
   1   6   4       9936.14      10037.76        68.60 o                         
   2   6   4       1323.04       1258.73        12.31 o                         
   3   6   4       3798.88       3753.29        30.24 o                         
   4   6   4        766.62        738.64        10.01 o                         
   5   6   4        154.09        169.70         7.58 o                         
   6   6   4       1325.88       1292.60        22.33 o                         
   7   6   4         33.43         40.03        32.07 o                         
  -7   7   4        531.09        591.31        36.18 o                         
  -6   7   4          8.82          7.58         5.24 o                         
  -5   7   4       2363.61       2352.01        33.29 o                         
  -4   7   4        824.21        796.00        12.51 o                         
  -3   7   4       3118.98       2947.71        24.12 o                         
  -2   7   4       3340.11       3330.69        25.78 o                         
  -1   7   4       1064.70       1030.26        10.38 o                         
   0   7   4       5171.05       5165.24        38.17 o                         
   1   7   4          4.54         -2.14         2.14 o                         
   2   7   4       3042.56       3046.28        24.84 o                         
   3   7   4       1814.07       1658.47        16.47 o                         
   4   7   4        673.77        714.26        14.25 o                         
   5   7   4       1288.13       1226.95        17.60 o                         
   6   7   4        182.42        179.28        12.92 o                         
   7   7   4        479.01        496.37        44.13 o                         
  -6   8   4        781.88        828.45        26.93 o                         
  -5   8   4          1.69         18.17         6.96 o                         
  -4   8   4       1331.08       1350.82        20.80 o                         
  -3   8   4        828.84        867.08        13.93 o                         
  -2   8   4       1063.82       1044.09        15.28 o                         
  -1   8   4       4229.87       4151.89        30.95 o                         
   0   8   4          1.34          4.20         5.32 o                         
   1   8   4       5562.43       5512.84        40.16 o                         
   2   8   4        622.59        534.60         9.80 o                         
   3   8   4       2738.65       2777.09        30.09 o                         
   4   8   4       1468.01       1362.82        21.54 o                         
   5   8   4        427.79        521.38        17.85 o                         
   6   8   4        710.23        747.56        41.77 o                         
  -5   9   4       1095.51       1082.08        29.55 o                         
  -4   9   4        872.47        956.74        25.65 o                         
  -3   9   4       1075.61       1041.25        24.67 o                         
  -2   9   4       1818.00       1858.15        22.04 o                         
  -1   9   4        496.70        538.94        13.37 o                         
   0   9   4       1864.98       1871.93        22.40 o                         
   1   9   4          7.84         14.10         6.79 o                         
   2   9   4       1075.47       1115.19        21.16 o                         
   3   9   4        577.21        563.59        17.83 o                         
   4   9   4        282.23        325.54        12.84 o                         
   5   9   4        619.68        625.21        31.76 o                         
  -4  10   4        577.11        582.23        28.90 o                         
  -3  10   4        483.84        484.83        22.02 o                         
  -2  10   4        389.31        368.14        17.20 o                         
  -1  10   4       1285.56       1315.16        23.85 o                         
   0  10   4         23.21         12.59         8.61 o                         
   1  10   4       1916.90       1971.86        28.62 o                         
   2  10   4          1.84         -1.68         7.78 o                         
   3  10   4        834.45        974.17        20.90 o                         
   4  10   4        442.38        438.32        31.62 o                         
  -3  11   4        550.11        523.57        32.29 o                         
  -2  11   4        223.78        231.33        30.08 o                         
  -1  11   4        150.19        135.82        19.15 o                         
   0  11   4       1158.27       1220.31        39.37 o                         
   1  11   4         29.08         15.65        11.76 o                         
   2  11   4        670.07        675.82        34.09 o                         
   3  11   4        215.00        199.77        34.82 o                         
  -8   1   5          3.57          7.49        19.90 o                         
  -7   1   5          0.17         -1.41         3.21 o                         
  -6   1   5          4.96         -2.67         2.67 o                         
  -5   1   5        234.34        252.20         8.39 o                         
  -4   1   5          4.66          1.42         1.99 o                         
  -3   1   5          2.50          5.00         2.67 o                         
  -2   1   5       1109.61       1056.74         7.91 o                         
  -1   1   5       1418.86       1418.81         9.50 o                         
   0   1   5       3767.53       3952.88        25.67 o                         
   1   1   5         14.20         12.35         1.15 o                         
   2   1   5        408.41        432.93         4.93 o                         
   3   1   5        395.14        433.41         5.67 o                         
   4   1   5         18.06         25.63         2.69 o                         
   5   1   5         61.11         51.50         3.27 o                         
   6   1   5          1.96         -3.30         3.30 o                         
   7   1   5         10.25         41.27         6.91 o                         
   8   1   5          1.68          2.04         9.51 o                         
  -8   2   5          0.99         -5.47         5.47 o                         
  -7   2   5         36.70         30.70         5.21 o                         
  -6   2   5         14.70         16.55         3.68 o                         
  -5   2   5          0.17          2.15         3.04 o                         
  -4   2   5        253.33        241.36         6.64 o                         
  -3   2   5          1.44          1.81         1.78 o                         
  -2   2   5          0.33         -1.77         1.84 o                         
  -1   2   5        194.66        196.87         2.43 o                         
   0   2   5       1854.79       1970.88        13.81 o                         
   1   2   5       1219.01       1328.83        10.15 o                         
   2   2   5        111.15        118.27         4.27 o                         
   3   2   5        706.47        699.45         8.37 o                         
   4   2   5          0.10          1.44         1.59 o                         
   5   2   5         20.43         12.32         3.66 o                         
   6   2   5        131.07        146.41         5.16 o                         
   7   2   5          8.36         -2.96         7.42 o                         
   8   2   5          6.21         44.90        27.26 o                         
  -8   3   5          1.31         17.45        23.52 o                         
  -7   3   5        130.30        136.39         9.27 o                         
  -6   3   5          0.16         -4.82         4.82 o                         
  -5   3   5          3.13         21.76         4.63 o                         
  -4   3   5        103.12        110.82         3.74 o                         
  -3   3   5         28.16         28.68         2.71 o                         
  -2   3   5        441.86        497.50         5.40 o                         
  -1   3   5         73.17         81.36         2.02 o                         
   0   3   5         22.94         30.62         1.63 o                         
   1   3   5       1590.52       1643.28        11.92 o                         
   2   3   5        824.94        835.76         7.93 o                         
   3   3   5         29.14         35.59         2.26 o                         
   4   3   5         50.77         72.73         3.77 o                         
   5   3   5         30.89         57.65         4.36 o                         
   6   3   5        157.42        156.96         6.06 o                         
   7   3   5          7.75         -7.53         7.53 o                         
   8   3   5          9.85         -6.34        25.29 o                         
  -8   4   5          3.46          7.63        26.81 o                         
  -7   4   5         42.66         59.45        12.29 o                         
  -6   4   5         89.88         86.03         5.40 o                         
  -5   4   5         66.59         88.49         8.51 o                         
  -4   4   5        161.40        148.81         4.97 o                         
  -3   4   5        259.56        299.63         4.48 o                         
  -2   4   5         17.93         20.97         2.55 o                         
  -1   4   5        166.82        176.36         3.40 o                         
   0   4   5       2035.85       1933.29        14.65 o                         
   1   4   5       2268.89       2142.27        16.30 o                         
   2   4   5       1440.26       1435.66        12.71 o                         
   3   4   5          3.36         19.69         2.18 o                         
   4   4   5          7.37         13.20         2.77 o                         
   5   4   5         13.56         12.66         3.89 o                         
   6   4   5         67.72        108.83         7.41 o                         
   7   4   5         29.68         18.95         6.68 o                         
   8   4   5          1.65         30.97        29.51 o                         
  -8   5   5          1.70         -7.91        27.58 o                         
  -7   5   5         23.25         15.52        13.82 o                         
  -6   5   5         67.89         43.36         9.78 o                         
  -5   5   5         55.73         67.89         3.71 o                         
  -4   5   5         57.61         65.63         3.13 o                         
  -3   5   5         57.19         60.44         3.59 o                         
  -2   5   5         90.31         86.64         2.97 o                         
  -1   5   5         22.34         23.07         1.89 o                         
   0   5   5         47.48         55.74         2.69 o                         
   1   5   5        311.71        320.05         7.57 o                         
   2   5   5          5.08          5.03         4.22 o                         
   3   5   5        155.99        148.44         4.50 o                         
   4   5   5        466.60        472.93         8.30 o                         
   5   5   5          0.59          1.44         4.57 o                         
   6   5   5         33.80         33.34         4.65 o                         
   7   5   5          6.22         15.16        11.12 o                         
  -7   6   5          3.18         22.04        21.92 o                         
  -6   6   5         26.17         33.81         4.72 o                         
  -5   6   5         61.38         75.38         5.35 o                         
  -4   6   5          7.78         19.86         3.45 o                         
  -3   6   5         40.59         50.48         2.95 o                         
  -2   6   5          0.04         -0.86         2.87 o                         
  -1   6   5          0.84         17.72         2.47 o                         
   0   6   5          5.63         18.39         2.21 o                         
   1   6   5        304.64        323.02         6.06 o                         
   2   6   5         80.78         87.65         4.97 o                         
   3   6   5        172.35        232.00         7.86 o                         
   4   6   5        148.02        139.79         4.78 o                         
   5   6   5          1.31          8.78         6.84 o                         
   6   6   5         35.23         20.18         6.28 o                         
   7   6   5          1.11         14.47        32.04 o                         
  -7   7   5          1.02          3.42        31.49 o                         
  -6   7   5         59.51         70.91         7.92 o                         
  -5   7   5          1.50          7.07         5.46 o                         
  -4   7   5          2.69          6.33         4.76 o                         
  -3   7   5         82.73         91.30         5.82 o                         
  -2   7   5         24.81         37.31         3.42 o                         
  -1   7   5         39.33         42.69         2.79 o                         
   0   7   5         63.37         51.95         2.91 o                         
   1   7   5         41.52         44.70         2.98 o                         
   2   7   5         62.58         68.84         4.07 o                         
   3   7   5         23.14         21.81         3.73 o                         
   4   7   5         74.19         83.67         4.61 o                         
   5   7   5         65.24         49.93         6.42 o                         
   6   7   5          5.59         -9.01         9.01 o                         
   7   7   5          0.73         33.48        38.80 o                         
  -6   8   5         31.83         52.80        19.46 o                         
  -5   8   5         18.64          5.42         5.48 o                         
  -4   8   5          0.61         -1.74         5.86 o                         
  -3   8   5        103.28        103.83         6.76 o                         
  -2   8   5         20.51         11.49         5.03 o                         
  -1   8   5          7.62          6.05         4.10 o                         
   0   8   5          0.78          0.97         3.71 o                         
   1   8   5         14.47         30.87         2.92 o                         
   2   8   5         41.16         39.02         4.64 o                         
   3   8   5         45.24         53.64         8.08 o                         
   4   8   5          0.25          7.44         6.50 o                         
   5   8   5         36.30         52.08         7.06 o                         
   6   8   5          0.24         -3.43        34.32 o                         
  -5   9   5          2.34          8.51        28.59 o                         
  -4   9   5          2.48         15.57         9.32 o                         
  -3   9   5         74.78        105.91         9.49 o                         
  -2   9   5         23.68         44.70         6.20 o                         
  -1   9   5          1.69         13.68         5.44 o                         
   0   9   5          2.67         16.35         5.13 o                         
   1   9   5        125.46        140.68         7.26 o                         
   2   9   5         31.18         20.18         7.80 o                         
   3   9   5          3.26         -9.07         9.07 o                         
   4   9   5         29.03         24.51         8.36 o                         
   5   9   5          9.37          7.79        27.55 o                         
  -4  10   5          0.99        -11.35        28.04 o                         
  -3  10   5         36.26          5.77        18.72 o                         
  -2  10   5          3.00         19.31         6.59 o                         
  -1  10   5         29.64         21.47         7.91 o                         
   0  10   5          4.34          6.98         6.63 o                         
   1  10   5        123.75        183.84        12.52 o                         
   2  10   5          3.76         25.69        12.29 o                         
   3  10   5          0.21          7.29        11.60 o                         
   4  10   5          9.70         16.82        30.61 o                         
  -3  11   5          0.55         15.08        31.58 o                         
  -2  11   5          4.40         15.08        30.36 o                         
  -1  11   5         13.71         31.02        21.92 o                         
   0  11   5          0.53         19.84        23.81 o                         
   1  11   5          1.58          0.72        18.78 o                         
   2  11   5          0.01         15.13        31.65 o                         
   3  11   5          0.03        -16.57        34.74 o                         
  -8   0   6         47.59         77.54        11.56 o                         
  -7   0   6       3480.63       3668.31        52.55 o                         
  -6   0   6        624.98        608.86        12.84 o                         
  -5   0   6       2928.48       2924.25        32.43 o                         
  -4   0   6       2940.89       2754.45        32.23 o                         
  -3   0   6       2769.02       2782.85        25.79 o                         
  -2   0   6       7332.03       7362.80        65.52 o                         
  -1   0   6       8673.32       9023.70        85.70 o                         
   0   0   6      21557.22      22709.51       191.78 o                         
   1   0   6      23571.69      24045.89       220.92 o                         
   2   0   6       1892.52       1804.61        18.31 o                         
   3   0   6      17688.27      17792.88       164.43 o                         
   4   0   6       1260.77       1262.70        15.69 o                         
   5   0   6       5588.12       5580.05        56.55 o                         
   6   0   6        660.18        718.07        11.39 o                         
   7   0   6        812.35        755.52        21.07 o                         
   8   0   6        401.35        391.99        20.98 o                         
  -8   1   6       1281.38       1298.68        38.28 o                         
  -7   1   6        350.30        346.84         6.43 o                         
  -6   1   6       2763.05       2783.81        27.29 o                         
  -5   1   6       6112.33       6074.02        48.43 o                         
  -4   1   6       1966.92       1952.88        15.94 o                         
  -3   1   6      29518.82      29524.57       218.22 o                         
  -2   1   6        403.53        432.76         4.04 o                         
  -1   1   6      35562.46      35943.52       318.83 o                         
   0   1   6       6733.17       7078.85        45.61 o                         
   1   1   6      19645.44      19844.48       118.76 o                         
   2   1   6       9377.10       9809.36        65.94 o                         
   3   1   6         13.57         -0.43         1.83 o                         
   4   1   6       9571.58       9653.25        67.07 o                         
   5   1   6        295.33        354.85         6.81 o                         
   6   1   6       2480.88       2350.79        20.93 o                         
   7   1   6        416.40        441.39        15.34 o                         
   8   1   6        426.28        418.89        20.74 o                         
  -8   2   6         23.52         30.39         8.97 o                         
  -7   2   6       1859.67       1853.08        24.85 o                         
  -6   2   6        698.17        721.03        10.63 o                         
  -5   2   6       1288.63       1255.77        14.65 o                         
  -4   2   6       5362.77       5170.24        38.70 o                         
  -3   2   6       3929.63       4076.57        30.62 o                         
  -2   2   6      17438.82      17176.02       107.21 o                         
  -1   2   6        766.39        698.54         5.63 o                         
   0   2   6      41443.07      42419.21       288.53 o                         
   1   2   6      14393.28      14648.16        95.73 o                         
   2   2   6       4765.64       4750.76        34.66 o                         
   3   2   6       8549.36       8331.47        59.98 o                         
   4   2   6        294.00        248.04         6.34 o                         
   5   2   6       3963.87       3946.65        29.42 o                         
   6   2   6        593.70        584.19        11.59 o                         
   7   2   6        946.05        844.58        20.76 o                         
   8   2   6        588.58        603.38        27.98 o                         
  -8   3   6        869.33        937.06        34.83 o                         
  -7   3   6        873.44        859.34        17.76 o                         
  -6   3   6       1092.80       1046.92        14.97 o                         
  -5   3   6       4722.98       4846.01        42.89 o                         
  -4   3   6       3122.21       2948.39        24.11 o                         
  -3   3   6      13120.46      13184.74        96.71 o                         
  -2   3   6         13.49         23.20         2.34 o                         
  -1   3   6      15477.46      15443.13        98.73 o                         
   0   3   6       4697.37       4918.02        33.10 o                         
   1   3   6        376.97        325.92         4.38 o                         
   2   3   6      17036.37      17407.22       124.60 o                         
   3   3   6        371.33        284.29         6.71 o                         
   4   3   6       4371.90       4421.29        33.27 o                         
   5   3   6        107.12        115.59         4.27 o                         
   6   3   6        991.48        948.42        11.86 o                         
   7   3   6        212.55        195.93        13.50 o                         
   8   3   6        245.85        248.31        31.05 o                         
  -8   4   6         33.03         31.23        26.32 o                         
  -7   4   6       1341.19       1420.32        27.47 o                         
  -6   4   6       1228.52       1212.60        21.66 o                         
  -5   4   6       1352.85       1328.71        15.45 o                         
  -4   4   6       5531.79       5471.05        39.25 o                         
  -3   4   6         30.42         20.21         1.83 o                         
  -2   4   6      16515.22      16494.71       110.67 o                         
  -1   4   6       2271.99       2237.16        16.97 o                         
   0   4   6      25766.24      26016.43       169.56 o                         
   1   4   6      11455.08      11528.10        74.36 o                         
   2   4   6        879.23        849.80         8.05 o                         
   3   4   6       7674.97       7772.00        53.52 o                         
   4   4   6         56.08         59.06         3.50 o                         
   5   4   6       1287.03       1323.04        14.16 o                         
   6   4   6        457.28        474.75        13.75 o                         
   7   4   6        600.43        547.16        19.16 o                         
   8   4   6        407.28        400.33        32.84 o                         
  -8   5   6        837.12        875.95        32.47 o                         
  -7   5   6        296.04        323.01        21.79 o                         
  -6   5   6       1005.90       1014.74        19.31 o                         
  -5   5   6       1699.53       1732.06        16.80 o                         
  -4   5   6        948.65        889.04        10.11 o                         
  -3   5   6       7434.83       7407.32        51.20 o                         
  -2   5   6        226.30        239.67         5.52 o                         
  -1   5   6       6255.70       6083.16        40.35 o                         
   0   5   6       4023.50       3845.18        27.76 o                         
   1   5   6       2375.49       2361.33        17.43 o                         
   2   5   6       3099.43       3036.06        22.87 o                         
   3   5   6         76.98         76.78         2.75 o                         
   4   5   6       5395.13       5486.75        40.32 o                         
   5   5   6        302.43        268.08         6.53 o                         
   6   5   6       1471.23       1434.56        18.54 o                         
   7   5   6         95.22         80.14        25.63 o                         
  -7   6   6       1336.41       1363.79        38.25 o                         
  -6   6   6        224.30        281.21        10.64 o                         
  -5   6   6       1376.11       1241.02        15.31 o                         
  -4   6   6       3712.59       3670.14        27.82 o                         
  -3   6   6        187.41        167.57         4.51 o                         
  -2   6   6       5030.03       4949.34        34.73 o                         
  -1   6   6        764.54        742.76         8.00 o                         
   0   6   6      11065.43      11146.94        74.29 o                         
   1   6   6       5657.16       5576.87        38.58 o                         
   2   6   6       3881.52       3956.15        29.49 o                         
   3   6   6       5029.40       4960.67        37.46 o                         
   4   6   6         52.73         68.13         4.10 o                         
   5   6   6       2591.34       2543.46        24.90 o                         
   6   6   6        204.07        158.48        11.17 o                         
   7   6   6        391.83        436.83        36.21 o                         
  -7   7   6        202.57        211.45        34.61 o                         
  -6   7   6        686.48        573.96        25.24 o                         
  -5   7   6       1409.08       1398.23        23.38 o                         
  -4   7   6        585.93        508.38         9.88 o                         
  -3   7   6       5905.75       5788.74        43.15 o                         
  -2   7   6          4.85          7.61         2.67 o                         
  -1   7   6       4683.19       4657.93        33.29 o                         
   0   7   6        909.39        863.73         9.56 o                         
   1   7   6       1696.77       1730.27        15.40 o                         
   2   7   6       1931.17       1972.20        19.02 o                         
   3   7   6        330.72        330.97         7.88 o                         
   4   7   6       2522.89       2505.96        28.12 o                         
   5   7   6         83.61         74.91         6.52 o                         
   6   7   6        419.74        419.59        20.90 o                         
  -6   8   6        236.61        285.25        30.15 o                         
  -5   8   6        823.49        764.34        19.71 o                         
  -4   8   6       1322.70       1368.26        19.22 o                         
  -3   8   6        131.86        132.50         5.85 o                         
  -2   8   6       3009.93       2994.39        27.43 o                         
  -1   8   6        230.08        236.41         7.88 o                         
   0   8   6       3482.74       3444.09        26.41 o                         
   1   8   6       2556.38       2479.86        22.48 o                         
   2   8   6        912.29        906.31        14.75 o                         
   3   8   6       2223.80       2168.07        30.12 o                         
   4   8   6         19.68         43.07         5.31 o                         
   5   8   6        812.74        792.25        17.35 o                         
   6   8   6        117.71        109.06        38.25 o                         
  -5   9   6        799.02        863.92        30.89 o                         
  -4   9   6        351.72        321.03        13.42 o                         
  -3   9   6       2427.59       2432.13        33.20 o                         
  -2   9   6          1.75         -2.12         5.38 o                         
  -1   9   6       2741.66       2708.48        29.45 o                         
   0   9   6        444.80        463.76        10.07 o                         
   1   9   6       1108.75       1142.88        16.34 o                         
   2   9   6       1486.28       1424.50        23.78 o                         
   3   9   6         98.57        133.16        11.21 o                         
   4   9   6        827.48        807.67        24.26 o                         
   5   9   6         40.10         23.52        30.05 o                         
  -4  10   6        235.50        253.63        28.99 o                         
  -3  10   6         60.28         52.25        26.14 o                         
  -2  10   6       1241.07       1165.36        31.56 o                         
  -1  10   6         66.36         83.70         9.28 o                         
   0  10   6       1017.80       1083.10        19.17 o                         
   1  10   6        968.37        975.09        21.21 o                         
   2  10   6        398.04        449.42        16.31 o                         
   3  10   6        856.93        851.24        25.64 o                         
   4  10   6         22.11         62.78        30.54 o                         
  -3  11   6        775.04        829.52        36.06 o                         
  -2  11   6         88.27         78.59        33.08 o                         
  -1  11   6        721.75        727.26        31.03 o                         
   0  11   6        201.56        211.17        25.01 o                         
   1  11   6        309.07        343.52        20.43 o                         
   2  11   6        573.39        584.36        34.22 o                         
  -8   1   7          0.06         14.96        21.64 o                         
  -7   1   7         16.58          9.24         4.33 o                         
  -6   1   7        526.99        537.08        11.80 o                         
  -5   1   7          0.78         -2.66         2.66 o                         
  -4   1   7         88.30         88.43         2.95 o                         
  -3   1   7         40.99         45.11         2.70 o                         
  -2   1   7        228.76        265.18         3.18 o                         
  -1   1   7        709.58        678.03         5.23 o                         
   0   1   7        135.93        147.21         3.36 o                         
   1   1   7          0.35          6.93         1.95 o                         
   2   1   7         39.54         38.35         1.85 o                         
   3   1   7          4.24          5.48         1.77 o                         
   4   1   7        161.11        199.45         5.68 o                         
   5   1   7        141.54        104.92         3.84 o                         
   6   1   7          1.11         15.08         3.05 o                         
   7   1   7         82.95         66.07         4.78 o                         
   8   1   7          3.92         24.14        23.05 o                         
  -8   2   7         27.53         22.96        10.12 o                         
  -7   2   7         11.01         14.49         5.99 o                         
  -6   2   7         27.05         13.55         3.16 o                         
  -5   2   7         39.26         45.36         2.91 o                         
  -4   2   7        146.52        147.61         3.99 o                         
  -3   2   7         97.58        101.40         3.29 o                         
  -2   2   7        503.53        517.49         6.24 o                         
  -1   2   7        410.99        371.03         3.85 o                         
   0   2   7        171.88        200.15         4.40 o                         
   1   2   7       1277.50       1242.85         9.59 o                         
   2   2   7        174.45        219.44         3.85 o                         
   3   2   7        293.68        308.97         4.73 o                         
   4   2   7         45.51         56.11         2.50 o                         
   5   2   7        362.75        393.55         5.19 o                         
   6   2   7         17.19         14.51         3.51 o                         
   7   2   7         19.56         20.34         3.83 o                         
   8   2   7         15.69         36.39        29.69 o                         
  -8   3   7          0.01         19.05        24.15 o                         
  -7   3   7         19.96         24.63         6.82 o                         
  -6   3   7         25.68         34.26         4.66 o                         
  -5   3   7          4.52          9.30         3.66 o                         
  -4   3   7         16.07         26.68         3.19 o                         
  -3   3   7          0.93          0.07         1.82 o                         
  -2   3   7        549.99        543.51         5.45 o                         
  -1   3   7         30.16         35.40         2.00 o                         
   0   3   7         62.26         67.11         2.85 o                         
   1   3   7       2013.36       1898.89        14.72 o                         
   2   3   7          0.19         10.28         1.69 o                         
   3   3   7          0.14          5.32         2.15 o                         
   4   3   7          5.35         22.63         3.25 o                         
   5   3   7         28.30         26.31         2.72 o                         
   6   3   7         57.57         66.19         4.07 o                         
   7   3   7          2.94         -8.25         8.25 o                         
   8   3   7          2.03         12.03        35.96 o                         
  -8   4   7          0.36          0.69        26.32 o                         
  -7   4   7         21.88         32.01         9.04 o                         
  -6   4   7          0.51         -2.59        10.18 o                         
  -5   4   7        116.73        101.66         3.77 o                         
  -4   4   7        176.74        179.18         3.83 o                         
  -3   4   7        378.66        391.18         6.43 o                         
  -2   4   7          0.00          1.14         2.50 o                         
  -1   4   7          1.37          7.21         1.62 o                         
   0   4   7          1.95         15.37         2.26 o                         
   1   4   7        525.50        579.61         6.15 o                         
   2   4   7         16.72         72.33         4.47 o                         
   3   4   7          9.37         20.46         2.20 o                         
   4   4   7        235.35        269.38         7.88 o                         
   5   4   7         44.92         41.60         3.48 o                         
   6   4   7         62.00         71.49         6.06 o                         
   7   4   7          0.65         12.03         7.03 o                         
   8   4   7          0.82        -33.92        36.38 o                         
  -8   5   7          1.45          5.87        29.39 o                         
  -7   5   7         27.56         10.02        16.47 o                         
  -6   5   7          1.05         10.24         6.71 o                         
  -5   5   7          3.18          3.26         5.22 o                         
  -4   5   7          1.53          5.89         2.10 o                         
  -3   5   7         45.27         40.74         2.20 o                         
  -2   5   7        210.34        215.23         4.21 o                         
  -1   5   7         49.87         56.04         2.37 o                         
   0   5   7        453.29        442.28         5.84 o                         
   1   5   7          5.40          5.25         2.20 o                         
   2   5   7        243.71        234.22         3.95 o                         
   3   5   7        403.74        375.71         7.62 o                         
   4   5   7         36.27         45.10         3.29 o                         
   5   5   7         71.94         75.49         4.14 o                         
   6   5   7         61.21         66.10         8.83 o                         
   7   5   7          0.00         -2.34         9.66 o                         
  -7   6   7          3.74         15.35        27.28 o                         
  -6   6   7          0.70         -1.08         8.48 o                         
  -5   6   7         38.19         43.69         3.93 o                         
  -4   6   7         27.02         22.56         3.14 o                         
  -3   6   7          0.52          5.53         2.14 o                         
  -2   6   7          4.12          5.26         2.29 o                         
  -1   6   7         12.45         13.88         2.26 o                         
   0   6   7        226.92        265.95         5.31 o                         
   1   6   7         56.41         47.04         3.12 o                         
   2   6   7         83.49        127.82         5.92 o                         
   3   6   7        479.97        466.38         9.34 o                         
   4   6   7        120.55        115.61         5.28 o                         
   5   6   7          0.03         16.40         7.77 o                         
   6   6   7         12.74         15.90         6.34 o                         
   7   6   7          3.18          6.96        34.35 o                         
  -7   7   7          3.01          7.98        34.58 o                         
  -6   7   7          6.07         19.62        10.51 o                         
  -5   7   7        129.11        125.66         7.79 o                         
  -4   7   7         49.75         50.08         4.35 o                         
  -3   7   7          0.90         10.65         2.74 o                         
  -2   7   7         75.32         79.40         4.28 o                         
  -1   7   7         78.72        111.08         5.18 o                         
   0   7   7          4.56          7.81         2.81 o                         
   1   7   7          5.70         17.53         2.52 o                         
   2   7   7         87.52         94.37         4.67 o                         
   3   7   7        119.27        107.62         5.36 o                         
   4   7   7         21.13         26.41         7.09 o                         
   5   7   7         19.69         16.58         5.10 o                         
   6   7   7          5.96         -4.35        20.62 o                         
  -6   8   7         10.11        -29.66        29.66 o                         
  -5   8   7         23.89         31.67         7.76 o                         
  -4   8   7          0.73         12.86         5.03 o                         
  -3   8   7         44.66         30.39         4.81 o                         
  -2   8   7         53.21         50.27         4.55 o                         
  -1   8   7        132.02        125.74         5.45 o                         
   0   8   7         16.17         21.02         3.95 o                         
   1   8   7         18.65         28.48         3.83 o                         
   2   8   7          2.68         20.46         5.29 o                         
   3   8   7         36.84         52.59         8.29 o                         
   4   8   7          1.04         14.37         5.13 o                         
   5   8   7          0.22         28.20        11.55 o                         
   6   8   7          0.02        -12.53        36.02 o                         
  -5   9   7         65.58         90.50        28.40 o                         
  -4   9   7         67.24         82.05         8.56 o                         
  -3   9   7         12.86         39.37         5.94 o                         
  -2   9   7         31.73         35.26         6.51 o                         
  -1   9   7         11.14         30.09         4.49 o                         
   0   9   7          5.54         22.47         5.49 o                         
   1   9   7         22.47         43.29         6.16 o                         
   2   9   7          7.61         37.34         8.46 o                         
   3   9   7         47.64         44.62         9.60 o                         
   4   9   7         33.11         35.41        14.49 o                         
   5   9   7          4.92         15.69        32.20 o                         
  -4  10   7          0.01        -19.25        28.84 o                         
  -3  10   7         46.92         53.37        26.62 o                         
  -2  10   7          5.04          5.22         8.82 o                         
  -1  10   7         70.98         82.10        10.42 o                         
   0  10   7         69.58         58.26        16.71 o                         
   1  10   7         20.79         28.10         9.28 o                         
   2  10   7          8.93         16.39         9.83 o                         
   3  10   7          0.29         -2.46        16.41 o                         
   4  10   7         14.00          5.53        31.07 o                         
  -3  11   7          0.99         13.97        41.50 o                         
  -2  11   7        106.00        127.19        33.90 o                         
  -1  11   7          1.99         11.68        30.22 o                         
   0  11   7          0.23        -14.32        25.31 o                         
   1  11   7         46.66         47.67        28.77 o                         
   2  11   7          0.07         23.86        36.16 o                         
  -8   0   8        323.53        335.62        32.89 o                         
  -7   0   8       1743.45       1823.40        34.26 o                         
  -6   0   8        175.37        183.47         6.90 o                         
  -5   0   8       4111.99       4062.20        45.10 o                         
  -4   0   8        675.50        681.28         7.87 o                         
  -3   0   8       6071.24       5718.90        52.00 o                         
  -2   0   8        878.28        695.51         8.21 o                         
  -1   0   8       8105.87       8136.39        69.83 o                         
   0   0   8       8394.13       8737.85        81.39 o                         
   1   0   8        273.95        243.92         4.58 o                         
   2   0   8      14097.75      13736.04       133.56 o                         
   3   0   8       1958.02       2123.32        22.22 o                         
   4   0   8       2283.65       2292.99        24.31 o                         
   5   0   8       2417.27       2546.92        27.30 o                         
   6   0   8        585.68        538.45        11.97 o                         
   7   0   8        942.96        931.89        17.98 o                         
   8   0   8         24.47         51.93        32.74 o                         
  -8   1   8        482.50        489.03        15.81 o                         
  -7   1   8        193.29        143.59        13.31 o                         
  -6   1   8       4654.88       4693.46        39.21 o                         
  -5   1   8        115.26        116.95         7.45 o                         
  -4   1   8       9620.66       9672.93        65.51 o                         
  -3   1   8       7252.33       7332.93        49.83 o                         
  -2   1   8      17322.90      17003.72       124.32 o                         
  -1   1   8      14340.53      14416.53        86.69 o                         
   0   1   8       2645.24       2751.58        18.69 o                         
   1   1   8      20150.59      20249.79       126.40 o                         
   2   1   8        337.75        359.28         4.51 o                         
   3   1   8       6773.58       6701.55        44.02 o                         
   4   1   8       3570.86       3722.17        28.35 o                         
   5   1   8       1163.97       1082.31        10.28 o                         
   6   1   8       1200.85       1169.74        11.30 o                         
   7   1   8         36.34         14.08         5.92 o                         
   8   1   8        434.72        462.93        22.06 o                         
  -8   2   8        325.51        345.24        23.10 o                         
  -7   2   8       2054.46       2124.84        24.59 o                         
  -6   2   8        540.76        551.65        12.34 o                         
  -5   2   8       6352.46       6519.03        48.87 o                         
  -4   2   8        766.24        752.48         7.90 o                         
  -3   2   8       4848.33       4548.25        31.02 o                         
  -2   2   8       6842.26       6991.08        45.47 o                         
  -1   2   8       1839.81       1785.20        13.08 o                         
   0   2   8      23340.37      23500.15       143.59 o                         
   1   2   8        816.79        831.06         7.44 o                         
   2   2   8      21661.76      21671.60       138.34 o                         
   3   2   8       2705.11       2758.69        20.57 o                         
   4   2   8       5142.87       5095.12        36.06 o                         
   5   2   8       1607.06       1659.51        15.59 o                         
   6   2   8         59.60         57.87         3.48 o                         
   7   2   8       1031.32       1019.44        14.72 o                         
   8   2   8         10.90         -1.97        32.61 o                         
  -8   3   8        520.02        591.59        26.33 o                         
  -7   3   8        658.67        614.54        15.95 o                         
  -6   3   8       4452.24       4487.25        43.15 o                         
  -5   3   8        108.56        112.35         3.72 o                         
  -4   3   8       8197.37       8178.74        57.37 o                         
  -3   3   8       3474.36       3442.77        22.57 o                         
  -2   3   8       6948.17       6748.75        44.15 o                         
  -1   3   8       9440.39       9285.73        60.13 o                         
   0   3   8        906.65        933.39         8.60 o                         
   1   3   8      14133.52      14001.88        92.07 o                         
   2   3   8         58.67         74.71         3.23 o                         
   3   3   8       4783.42       4869.80        35.40 o                         
   4   3   8       4390.98       4508.29        36.15 o                         
   5   3   8       1829.37       1703.74        16.46 o                         
   6   3   8       2085.13       2072.72        20.98 o                         
   7   3   8         20.03         19.22         7.09 o                         
   8   3   8        335.96        351.56        36.26 o                         
  -8   4   8        353.84        356.41        27.18 o                         
  -7   4   8        863.80        942.09        20.99 o                         
  -6   4   8        674.54        623.38        15.64 o                         
  -5   4   8       3704.51       3649.49        29.62 o                         
  -4   4   8        629.81        619.32         7.33 o                         
  -3   4   8       7555.93       7522.00        50.61 o                         
  -2   4   8       5077.65       5162.07        38.16 o                         
  -1   4   8       2634.43       2682.06        19.11 o                         
   0   4   8      16822.62      16822.78       107.95 o                         
   1   4   8       4406.33       4439.90        30.82 o                         
   2   4   8      17939.97      18300.63       123.00 o                         
   3   4   8        575.47        531.98         6.48 o                         
   4   4   8       4495.25       4391.40        32.11 o                         
   5   4   8       1885.86       1888.00        18.72 o                         
   6   4   8        232.32        234.79         8.00 o                         
   7   4   8        869.18        849.30        23.20 o                         
  -7   5   8        133.08        114.69        21.29 o                         
  -6   5   8       3508.29       3548.88        42.50 o                         
  -5   5   8        143.22        151.34         8.15 o                         
  -4   5   8       5006.23       4950.80        35.64 o                         
  -3   5   8       1382.07       1399.29        12.52 o                         
  -2   5   8       8144.06       8267.86        57.03 o                         
  -1   5   8       4386.62       4352.01        31.41 o                         
   0   5   8        349.02        370.87         6.70 o                         
   1   5   8       6111.23       5947.82        39.07 o                         
   2   5   8       1997.58       1925.19        16.19 o                         
   3   5   8       2905.08       2899.40        22.24 o                         
   4   5   8       1375.68       1365.76        12.95 o                         
   5   5   8        752.47        699.92        10.05 o                         
   6   5   8        963.35        935.38        20.84 o                         
   7   5   8          4.39         -1.79        33.38 o                         
  -7   6   8        528.09        567.42        30.70 o                         
  -6   6   8        152.12        157.07         8.39 o                         
  -5   6   8       2348.35       2349.43        22.74 o                         
  -4   6   8         74.12         94.74         4.16 o                         
  -3   6   8       4141.56       4077.37        30.32 o                         
  -2   6   8       4496.88       4531.30        32.39 o                         
  -1   6   8       2807.20       2783.88        21.28 o                         
   0   6   8       6230.42       6318.73        43.54 o                         
   1   6   8        140.27        155.12         4.45 o                         
   2   6   8       7297.85       7285.30        52.58 o                         
   3   6   8        986.00        901.51        10.59 o                         
   4   6   8       1322.15       1340.00        17.73 o                         
   5   6   8        837.50        833.20        14.95 o                         
   6   6   8        108.37         99.03         9.38 o                         
   7   6   8        358.88        370.49        29.39 o                         
  -7   7   8         76.32         55.86        33.38 o                         
  -6   7   8       1108.37       1178.05        31.78 o                         
  -5   7   8        139.90        140.26         6.70 o                         
  -4   7   8       1749.46       1677.07        17.38 o                         
  -3   7   8       1055.49       1033.88        11.29 o                         
  -2   7   8       2813.23       2737.53        23.64 o                         
  -1   7   8       4246.72       4290.04        31.19 o                         
   0   7   8        312.38        305.97         6.56 o                         
   1   7   8       3922.69       3925.43        29.20 o                         
   2   7   8        204.75        159.60         7.25 o                         
   3   7   8        839.87        918.60        14.07 o                         
   4   7   8        576.08        606.50        14.51 o                         
   5   7   8        419.58        479.18        13.53 o                         
   6   7   8        610.01        620.96        32.20 o                         
  -6   8   8         99.80         70.95        30.62 o                         
  -5   8   8       1055.58       1101.75        18.66 o                         
  -4   8   8          1.09         -7.45         7.45 o                         
  -3   8   8       1316.76       1292.99        17.92 o                         
  -2   8   8        783.61        722.65        14.50 o                         
  -1   8   8        345.97        380.63         7.94 o                         
   0   8   8       2400.43       2427.05        24.12 o                         
   1   8   8         40.32         52.63         4.94 o                         
   2   8   8       3394.20       3374.24        38.43 o                         
   3   8   8        153.67        143.80        10.72 o                         
   4   8   8       1101.15       1190.93        23.77 o                         
   5   8   8        379.21        359.09        27.26 o                         
   6   8   8         91.26        106.46        41.42 o                         
  -5   9   8         29.21         53.78        28.68 o                         
  -4   9   8       1293.99       1247.34        29.59 o                         
  -3   9   8        716.57        772.80        16.72 o                         
  -2   9   8        840.10        791.25        18.21 o                         
  -1   9   8       2211.96       2260.36        30.73 o                         
   0   9   8        250.93        283.43        10.52 o                         
   1   9   8       1378.96       1400.51        23.03 o                         
   2   9   8         26.35          4.96         7.90 o                         
   3   9   8        936.84        986.88        21.22 o                         
   4   9   8        267.71        266.25        19.90 o                         
   5   9   8        167.61        185.66        38.05 o                         
  -4  10   8         54.58         51.14        31.53 o                         
  -3  10   8        678.56        711.79        31.86 o                         
  -2  10   8        534.02        497.83        20.21 o                         
  -1  10   8        271.90        325.74        14.67 o                         
   0  10   8       1211.16       1223.26        27.39 o                         
   1  10   8         16.71         51.03         9.85 o                         
   2  10   8        768.19        803.21        31.19 o                         
   3  10   8        144.79        152.26        29.95 o                         
   4  10   8        334.48        359.12        34.34 o                         
  -2  11   8        612.05        634.04        35.62 o                         
  -1  11   8        488.01        532.10        32.92 o                         
   0  11   8         58.33         63.99        26.02 o                         
   1  11   8        626.64        642.09        31.84 o                         
   2  11   8         28.22         30.62        33.61 o                         
  -8   1   9          7.46         -9.14         9.14 o                         
  -7   1   9          0.03         -0.91         3.81 o                         
  -6   1   9        201.77        201.47         4.99 o                         
  -5   1   9        184.07        167.39         5.04 o                         
  -4   1   9          0.38          3.09         2.95 o                         
  -3   1   9          7.67          6.05         1.73 o                         
  -2   1   9          0.05          2.65         2.60 o                         
  -1   1   9         37.55         44.27         2.17 o                         
   0   1   9        431.70        478.40         4.76 o                         
   1   1   9          1.04         12.42         2.57 o                         
   2   1   9         27.26         22.42         1.83 o                         
   3   1   9          0.52         18.95         2.03 o                         
   4   1   9          1.61         -1.68         2.40 o                         
   5   1   9          5.68         21.61         2.98 o                         
   6   1   9         86.27         97.46         3.89 o                         
   7   1   9         48.93         54.67         4.79 o                         
   8   1   9          3.50         37.67        27.88 o                         
  -8   2   9          1.00          9.03        22.36 o                         
  -7   2   9         21.86         34.10         5.24 o                         
  -6   2   9        217.97        198.16         6.69 o                         
  -5   2   9        156.81        179.40         5.55 o                         
  -4   2   9          8.95          5.80         1.90 o                         
  -3   2   9        562.23        581.90         6.37 o                         
  -2   2   9        306.10        329.91         3.89 o                         
  -1   2   9          2.69          1.30         1.33 o                         
   0   2   9         37.29         34.71         2.51 o                         
   1   2   9        613.73        706.22         6.70 o                         
   2   2   9         54.99        101.19         4.24 o                         
   3   2   9         66.04         81.36         2.72 o                         
   4   2   9          1.82         18.62         2.62 o                         
   5   2   9        192.53        170.55         5.18 o                         
   6   2   9          0.15         14.89         3.89 o                         
   7   2   9         22.49         12.54         8.04 o                         
   8   2   9         12.63         11.21        34.30 o                         
  -8   3   9          1.73          1.48        15.60 o                         
  -7   3   9          0.10         -3.77         7.83 o                         
  -6   3   9        100.80        107.61         6.31 o                         
  -5   3   9        115.97        127.19         3.53 o                         
  -4   3   9         86.69        106.11         3.64 o                         
  -3   3   9         19.97         27.68         1.68 o                         
  -2   3   9          0.48         -1.41         1.74 o                         
  -1   3   9          0.57         -0.87         1.51 o                         
   0   3   9        271.17        271.15         6.24 o                         
   1   3   9        230.03        257.73         6.03 o                         
   2   3   9          0.06         -1.88         1.88 o                         
   3   3   9        173.45        182.14         4.61 o                         
   4   3   9          9.09         16.10         2.45 o                         
   5   3   9        134.77        124.37         7.49 o                         
   6   3   9          1.39         16.52         4.34 o                         
   7   3   9          8.18         16.71         7.25 o                         
   8   3   9          6.37         20.53        46.39 o                         
  -8   4   9          9.98          9.45        29.39 o                         
  -7   4   9          0.35         -2.80         9.06 o                         
  -6   4   9          1.17          8.61         5.09 o                         
  -5   4   9         11.61          5.55         2.58 o                         
  -4   4   9          1.49         12.85         2.77 o                         
  -3   4   9        205.84        194.62         5.39 o                         
  -2   4   9         15.46         11.11         2.63 o                         
  -1   4   9          8.07         19.85         1.91 o                         
   0   4   9        305.75        305.43         6.74 o                         
   1   4   9         53.07         70.84         2.77 o                         
   2   4   9         97.52        159.86         5.79 o                         
   3   4   9        112.15        105.01         3.64 o                         
   4   4   9        132.74        181.24         5.33 o                         
   5   4   9        197.15        211.01         7.70 o                         
   6   4   9         50.51         48.54         4.48 o                         
   7   4   9          1.18         14.39        15.31 o                         
  -7   5   9         16.16         21.52        23.10 o                         
  -6   5   9         25.86         25.87         5.99 o                         
  -5   5   9         71.09         83.53         5.18 o                         
  -4   5   9         18.26         31.56         2.65 o                         
  -3   5   9         11.10          6.78         2.80 o                         
  -2   5   9          7.93         11.52         2.42 o                         
  -1   5   9        474.84        458.11         6.97 o                         
   0   5   9          5.96         13.67         2.72 o                         
   1   5   9        116.18        113.15         3.35 o                         
   2   5   9        452.79        412.31         6.38 o                         
   3   5   9        148.58        158.65         5.53 o                         
   4   5   9          5.74          4.30         3.51 o                         
   5   5   9         82.27         76.33         4.99 o                         
   6   5   9         24.51         43.77         7.80 o                         
   7   5   9          9.90         19.12        27.87 o                         
  -7   6   9          0.60         -3.79        28.86 o                         
  -6   6   9         12.15          5.84         7.31 o                         
  -5   6   9         82.82         67.92         3.82 o                         
  -4   6   9          1.31          9.38         3.66 o                         
  -3   6   9          3.60         -2.72         3.66 o                         
  -2   6   9         46.14         56.00         4.00 o                         
  -1   6   9        280.09        250.96         4.70 o                         
   0   6   9         18.34         22.24         3.03 o                         
   1   6   9         74.01         77.79         3.15 o                         
   2   6   9        811.06        814.42         8.89 o                         
   3   6   9         85.79        111.70         5.17 o                         
   4   6   9          2.93         25.64         5.27 o                         
   5   6   9          0.71          5.24         3.69 o                         
   6   6   9          4.44         25.39        14.19 o                         
   7   6   9          0.47          7.15        31.96 o                         
  -6   7   9          0.18          7.75        10.99 o                         
  -5   7   9         11.72         30.02         5.11 o                         
  -4   7   9          2.21          9.71         5.93 o                         
  -3   7   9         51.50         54.29         3.72 o                         
  -2   7   9        148.28        162.74         7.18 o                         
  -1   7   9          2.87         12.05         3.03 o                         
   0   7   9        113.22        119.18         4.35 o                         
   1   7   9         21.21         22.67         4.41 o                         
   2   7   9        186.70        155.48         7.13 o                         
   3   7   9         49.88         85.58         8.05 o                         
   4   7   9         15.79         20.20         6.19 o                         
   5   7   9         39.12         42.19         6.98 o                         
   6   7   9          0.01          9.39        34.72 o                         
  -6   8   9          1.21         -1.96        31.29 o                         
  -5   8   9          9.80         15.93         8.97 o                         
  -4   8   9          0.39         -2.45         5.27 o                         
  -3   8   9          1.29         10.81         4.73 o                         
  -2   8   9          1.14         -1.93         5.11 o                         
  -1   8   9         69.09         76.75         6.49 o                         
   0   8   9          7.30         14.25         5.10 o                         
   1   8   9        211.15        212.96         7.87 o                         
   2   8   9         59.75         65.85         9.45 o                         
   3   8   9          6.29         11.80         8.94 o                         
   4   8   9         12.89         49.10        12.99 o                         
   5   8   9          0.03         -5.39        25.05 o                         
  -5   9   9          2.87         -5.10        30.51 o                         
  -4   9   9         47.01         43.48         9.32 o                         
  -3   9   9        181.32        177.96        10.62 o                         
  -2   9   9          3.18         20.44         6.62 o                         
  -1   9   9         29.87         85.53        10.25 o                         
   0   9   9          0.51          0.76         9.78 o                         
   1   9   9          3.31         16.70         8.46 o                         
   2   9   9         17.41          8.25         8.67 o                         
   3   9   9          1.17         21.11        16.94 o                         
   4   9   9         67.22         69.76        28.00 o                         
   5   9   9          1.88        -34.29        89.87 o                         
  -4  10   9          0.58         -7.16        32.58 o                         
  -3  10   9          5.92          8.06        29.91 o                         
  -2  10   9         24.28          6.65        17.86 o                         
  -1  10   9          9.12         48.71        10.37 o                         
   0  10   9        111.52        119.54        16.47 o                         
   1  10   9         32.13         39.91        14.32 o                         
   2  10   9          3.38         26.17        19.06 o                         
   3  10   9          1.64         24.95        28.88 o                         
  -2  11   9          7.22         11.36        34.36 o                         
  -1  11   9          1.09         18.54        32.47 o                         
   0  11   9          0.08         14.02        27.06 o                         
   1  11   9         10.23         17.67        30.36 o                         
  -8   0  10       1053.09       1071.45        48.62 o                         
  -7   0  10        181.46        186.50        10.11 o                         
  -6   0  10       4360.24       4341.77        49.55 o                         
  -5   0  10       4389.11       4468.60        46.63 o                         
  -4   0  10       6301.51       6383.55        58.33 o                         
  -3   0  10       8296.01       8248.28        74.25 o                         
  -2   0  10       1033.06       1191.40        14.97 o                         
  -1   0  10      16377.31      16278.44       138.62 o                         
   0   0  10       5471.63       5758.05        50.93 o                         
   1   0  10       9212.78       9487.86        78.74 o                         
   2   0  10      11564.52      11831.93       105.75 o                         
   3   0  10       4423.29       4330.20        42.67 o                         
   4   0  10       6436.98       6650.25        64.18 o                         
   5   0  10         33.68         77.34         6.10 o                         
   6   0  10       1177.93       1256.00        19.49 o                         
   7   0  10        864.31        884.02        26.30 o                         
   8   0  10         96.38         93.14        44.20 o                         
  -8   1  10         68.75         56.63        20.71 o                         
  -7   1  10       1569.37       1585.52        18.14 o                         
  -6   1  10        782.27        822.86         9.12 o                         
  -5   1  10       4287.95       4311.96        31.77 o                         
  -4   1  10       8823.91       9074.25        61.86 o                         
  -3   1  10        697.95        704.40         7.24 o                         
  -2   1  10      23224.52      23682.56       142.00 o                         
  -1   1  10       1219.47       1234.36         9.18 o                         
   0   1  10      11744.08      11698.18        72.33 o                         
   1   1  10       4588.18       4554.17        30.51 o                         
   2   1  10       5947.08       5859.29        38.02 o                         
   3   1  10       6263.87       6262.91        41.68 o                         
   4   1  10        178.78        136.15         4.46 o                         
   5   1  10       4072.18       4011.43        29.18 o                         
   6   1  10        185.33        229.36         5.98 o                         
   7   1  10        614.04        564.72        13.94 o                         
   8   1  10        121.15        146.25        30.79 o                         
  -8   2  10       1081.97       1182.08        35.60 o                         
  -7   2  10         63.33         85.45         7.07 o                         
  -6   2  10       2015.19       1958.29        19.25 o                         
  -5   2  10       1238.18       1309.53        12.47 o                         
  -4   2  10       2306.42       2295.45        18.38 o                         
  -3   2  10       9386.69       9446.75        64.24 o                         
  -2   2  10        368.38        376.84         5.05 o                         
  -1   2  10      14203.28      14607.03        88.17 o                         
   0   2  10       1915.59       1882.85        13.27 o                         
   1   2  10       7711.32       7824.85        50.09 o                         
   2   2  10       3604.53       3538.39        25.25 o                         
   3   2  10       2444.17       2332.68        18.09 o                         
   4   2  10       4306.97       4463.70        32.50 o                         
   5   2  10          4.28         11.27         3.04 o                         
   6   2  10       2224.22       2179.66        23.16 o                         
   7   2  10        133.98        139.54         9.81 o                         
   8   2  10        141.06        140.40        39.59 o                         
  -8   3  10          0.08          3.12        28.28 o                         
  -7   3  10       1129.84       1128.54        17.02 o                         
  -6   3  10        967.49        980.29        13.32 o                         
  -5   3  10       3799.48       3703.86        31.22 o                         
  -4   3  10       5557.01       5609.94        41.64 o                         
  -3   3  10       1128.04       1076.99         9.41 o                         
  -2   3  10      14648.23      14501.75       104.64 o                         
  -1   3  10        151.03        144.68         3.02 o                         
   0   3  10       5500.04       5448.67        37.24 o                         
   1   3  10       4513.98       4530.46        30.09 o                         
   2   3  10       1407.54       1312.99        11.94 o                         
   3   3  10       4078.87       4144.88        30.48 o                         
   4   3  10         33.89         31.36         4.00 o                         
   5   3  10       2107.07       2097.24        20.53 o                         
   6   3  10         20.15         17.34         4.92 o                         
   7   3  10        434.27        377.42        21.01 o                         
  -8   4  10        682.47        687.15        32.35 o                         
  -7   4  10         67.46         77.23         7.87 o                         
  -6   4  10       1323.81       1313.98        15.02 o                         
  -5   4  10        449.18        489.05         7.81 o                         
  -4   4  10       1811.02       1762.81        15.84 o                         
  -3   4  10       4552.58       4557.74        31.98 o                         
  -2   4  10          2.15          0.80         1.92 o                         
  -1   4  10      13720.49      13778.37        89.01 o                         
   0   4  10       3110.18       3242.47        23.77 o                         
   1   4  10       5593.60       5564.77        37.60 o                         
   2   4  10       3708.15       3694.35        26.75 o                         
   3   4  10       2758.19       2701.02        22.16 o                         
   4   4  10       3093.07       3092.35        25.21 o                         
   5   4  10         12.00          6.81         4.49 o                         
   6   4  10        947.99        932.00        16.59 o                         
   7   4  10        131.78        143.37        28.22 o                         
  -7   5  10        879.64        951.56        32.19 o                         
  -6   5  10        641.37        668.67        12.64 o                         
  -5   5  10       2192.27       2129.63        22.62 o                         
  -4   5  10       5845.31       5901.60        40.25 o                         
  -3   5  10        321.43        288.34         5.79 o                         
  -2   5  10       7062.14       6845.80        49.23 o                         
  -1   5  10         25.92         32.86         2.43 o                         
   0   5  10       6059.73       6186.53        39.96 o                         
   1   5  10       1851.50       1757.37        14.45 o                         
   2   5  10       1700.92       1666.45        13.95 o                         
   3   5  10       2681.06       2655.02        21.21 o                         
   4   5  10         25.83         22.15         3.80 o                         
   5   5  10       1610.29       1603.55        27.08 o                         
   6   5  10         33.20         40.45         5.18 o                         
   7   5  10        473.61        456.82        31.07 o                         
  -7   6  10         31.34         14.30        34.14 o                         
  -6   6  10        912.21        897.21        19.68 o                         
  -5   6  10        518.87        546.85        13.47 o                         
  -4   6  10       1404.77       1364.08        13.49 o                         
  -3   6  10       2110.44       2051.65        18.82 o                         
  -2   6  10         28.22         31.04         2.85 o                         
  -1   6  10       4397.57       4361.06        30.80 o                         
   0   6  10       1408.46       1371.28        12.75 o                         
   1   6  10       3901.38       3928.48        27.14 o                         
   2   6  10       1540.88       1525.99        13.57 o                         
   3   6  10       3130.92       3043.71        25.87 o                         
   4   6  10       2254.32       2228.22        25.72 o                         
   5   6  10         28.11         31.62         6.03 o                         
   6   6  10        676.86        719.33        31.53 o                         
  -6   7  10        335.61        382.09        26.53 o                         
  -5   7  10       1289.63       1204.83        20.62 o                         
  -4   7  10       3220.73       3269.66        34.63 o                         
  -3   7  10        100.38        106.43         5.96 o                         
  -2   7  10       4429.27       4357.65        33.12 o                         
  -1   7  10        106.80         95.53         4.91 o                         
   0   7  10       4252.10       4232.52        30.72 o                         
   1   7  10       1363.95       1305.42        13.25 o                         
   2   7  10        793.66        818.48        12.56 o                         
   3   7  10       2802.60       2715.98        31.71 o                         
   4   7  10          6.07          8.23         7.53 o                         
   5   7  10        673.20        748.83        22.72 o                         
   6   7  10        104.77         94.12        32.75 o                         
  -6   8  10        606.73        607.75        33.47 o                         
  -5   8  10        458.25        459.40        23.68 o                         
  -4   8  10        694.92        685.20        15.63 o                         
  -3   8  10       1945.33       2076.46        32.95 o                         
  -2   8  10        165.06        153.87         7.63 o                         
  -1   8  10       3414.55       3471.54        34.69 o                         
   0   8  10        387.91        359.82        10.02 o                         
   1   8  10       1249.89       1326.13        17.61 o                         
   2   8  10       1177.09       1083.20        22.60 o                         
   3   8  10        110.45        166.09        10.49 o                         
   4   8  10       1429.81       1423.54        32.51 o                         
   5   8  10         12.24         16.13        30.93 o                         
  -5   9  10        294.07        294.47        33.22 o                         
  -4   9  10        848.27        865.52        26.96 o                         
  -3   9  10        172.18        192.54        16.20 o                         
  -2   9  10       2081.31       2091.30        43.29 o                         
  -1   9  10         26.55         35.48         9.64 o                         
   0   9  10       1852.50       1872.90        26.61 o                         
   1   9  10        939.18        903.40        19.53 o                         
   2   9  10        494.33        590.63        18.18 o                         
   3   9  10        662.42        617.57        23.64 o                         
   4   9  10          0.28          5.83        32.96 o                         
  -4  10  10        125.42        121.16        43.84 o                         
  -3  10  10        478.18        550.00        33.19 o                         
  -2  10  10         36.65         40.09        22.75 o                         
  -1  10  10        955.86       1063.62        39.51 o                         
   0  10  10        217.76        233.07        14.79 o                         
   1  10  10        829.21        892.84        27.17 o                         
   2  10  10        548.57        531.47        28.92 o                         
   3  10  10        158.55        173.35        31.08 o                         
  -1  11  10         10.69          9.00        33.30 o                         
   0  11  10        558.19        644.96        34.50 o                         
   1  11  10        119.41        114.33        32.09 o                         
  -8   1  11          0.01          0.24        24.74 o                         
  -7   1  11         44.55         46.49         5.01 o                         
  -6   1  11          0.04         -3.36         3.36 o                         
  -5   1  11        566.78        554.92         6.42 o                         
  -4   1  11          0.25         -1.67         1.67 o                         
  -3   1  11        152.12        132.37         3.15 o                         
  -2   1  11         49.06         64.52         3.22 o                         
  -1   1  11        384.24        436.67         4.87 o                         
   0   1  11         35.82         45.86         3.03 o                         
   1   1  11         28.11         27.40         2.05 o                         
   2   1  11        575.99        599.83         6.58 o                         
   3   1  11         44.12         58.34         2.89 o                         
   4   1  11         59.77         70.62         3.38 o                         
   5   1  11         14.52         29.98         3.31 o                         
   6   1  11        154.27        130.16         6.28 o                         
   7   1  11          2.66         18.74         9.17 o                         
  -8   2  11          1.03         35.14        31.13 o                         
  -7   2  11         16.35         23.35         5.38 o                         
  -6   2  11         61.27         73.61         3.61 o                         
  -5   2  11         69.36         72.08         3.28 o                         
  -4   2  11          1.08          0.05         2.61 o                         
  -3   2  11        187.05        221.91         5.59 o                         
  -2   2  11         25.98         36.18         2.20 o                         
  -1   2  11        367.76        380.08         5.38 o                         
   0   2  11         20.80         32.87         1.95 o                         
   1   2  11        101.39        126.32         3.33 o                         
   2   2  11          2.00         -0.37         1.74 o                         
   3   2  11        159.48        175.12         5.06 o                         
   4   2  11         86.53        110.63         4.26 o                         
   5   2  11         35.78         28.98         3.95 o                         
   6   2  11         98.19        100.30         5.89 o                         
   7   2  11         16.99         13.92        12.19 o                         
  -8   3  11          0.27         -3.34        28.15 o                         
  -7   3  11          3.54          5.87         5.74 o                         
  -6   3  11         51.15         50.09         3.68 o                         
  -5   3  11          0.93         10.12         3.98 o                         
  -4   3  11         26.86         12.56         2.82 o                         
  -3   3  11        247.13        254.75         4.65 o                         
  -2   3  11         97.46        102.60         3.14 o                         
  -1   3  11         11.30         13.62         1.74 o                         
   0   3  11          6.12          6.20         1.96 o                         
   1   3  11        156.77        160.18         4.75 o                         
   2   3  11        377.54        361.97         5.90 o                         
   3   3  11          4.80          5.85         2.27 o                         
   4   3  11        216.26        212.82         6.85 o                         
   5   3  11         34.18         46.70         5.19 o                         
   6   3  11         15.11         12.11         6.46 o                         
   7   3  11          0.41         -0.79        15.85 o                         
  -7   4  11         10.51         23.35        10.28 o                         
  -6   4  11         11.79         13.21         5.72 o                         
  -5   4  11          5.05         -2.65         3.24 o                         
  -4   4  11          4.84         12.93         3.50 o                         
  -3   4  11          4.41          1.26         3.85 o                         
  -2   4  11        178.38        169.39         3.87 o                         
  -1   4  11        331.72        339.78         5.45 o                         
   0   4  11         97.35         96.89         3.54 o                         
   1   4  11         13.98         31.24         2.48 o                         
   2   4  11         61.70         74.70         3.65 o                         
   3   4  11         34.49         52.83         4.63 o                         
   4   4  11         81.58         89.26         4.05 o                         
   5   4  11          6.10         12.32         5.08 o                         
   6   4  11          8.74         30.70         9.80 o                         
   7   4  11          0.59          2.58        29.33 o                         
  -7   5  11          6.38         65.07        21.07 o                         
  -6   5  11         27.74         37.54         6.91 o                         
  -5   5  11          7.72         18.79         5.07 o                         
  -4   5  11          5.52          9.13         2.10 o                         
  -3   5  11        173.51        177.34         5.28 o                         
  -2   5  11         25.74         34.59         3.02 o                         
  -1   5  11         30.81         25.73         2.83 o                         
   0   5  11        101.90        109.24         3.59 o                         
   1   5  11        178.21        164.66         4.87 o                         
   2   5  11        103.80        125.77         3.77 o                         
   3   5  11        205.98        224.09         6.32 o                         
   4   5  11         50.13         54.10         5.24 o                         
   5   5  11          2.22         18.08         4.99 o                         
   6   5  11          0.10         -4.03        12.33 o                         
   7   5  11         14.67         40.25        35.97 o                         
  -7   6  11          9.75         26.45        35.82 o                         
  -6   6  11         17.99         20.11         7.12 o                         
  -5   6  11          4.17          5.60         5.48 o                         
  -4   6  11         62.96         66.99         4.67 o                         
  -3   6  11         10.31         -3.35         3.35 o                         
  -2   6  11          8.24          9.78         3.11 o                         
  -1   6  11          0.07          8.23         2.64 o                         
   0   6  11         11.24         20.66         2.80 o                         
   1   6  11          4.04         21.38         3.71 o                         
   2   6  11        221.79        197.27         4.92 o                         
   3   6  11         81.17         97.45         5.19 o                         
   4   6  11         18.67         18.31         6.00 o                         
   5   6  11          5.18         15.09         5.34 o                         
   6   6  11          9.81         42.45        29.78 o                         
  -6   7  11         31.15         39.42        25.15 o                         
  -5   7  11         26.96         54.84         9.48 o                         
  -4   7  11          4.17          0.60         5.37 o                         
  -3   7  11          6.73         10.40         5.02 o                         
  -2   7  11        298.57        309.81         8.53 o                         
  -1   7  11          0.80          2.95         3.17 o                         
   0   7  11         90.65        119.37         5.91 o                         
   1   7  11         26.09         35.37         4.65 o                         
   2   7  11         23.15         35.91         6.13 o                         
   3   7  11         17.78         25.39         5.91 o                         
   4   7  11         29.52         27.58        18.16 o                         
   5   7  11          0.02         20.95        27.26 o                         
   6   7  11          0.02          6.88        34.83 o                         
  -5   8  11          9.82         11.72        22.42 o                         
  -4   8  11         73.98         49.35        10.62 o                         
  -3   8  11         75.90         74.41         8.80 o                         
  -2   8  11          0.08         17.01         5.76 o                         
  -1   8  11         26.57         45.53         9.18 o                         
   0   8  11         18.25         33.48         6.06 o                         
   1   8  11          1.25         19.21         5.54 o                         
   2   8  11         91.67         82.72        14.90 o                         
   3   8  11        251.88        240.66        14.03 o                         
   4   8  11         30.79         17.09        11.02 o                         
   5   8  11          4.81         39.35        35.64 o                         
  -5   9  11         29.26         26.88        56.20 o                         
  -4   9  11         51.77         55.27        31.09 o                         
  -3   9  11          7.79         17.54         7.88 o                         
  -2   9  11          2.69         12.40        10.27 o                         
  -1   9  11          7.59          8.16        10.18 o                         
   0   9  11         77.25         88.58         8.59 o                         
   1   9  11          0.33         11.44        14.78 o                         
   2   9  11          7.30         45.60        11.03 o                         
   3   9  11         77.67         88.30        15.08 o                         
   4   9  11          6.60         31.98        34.40 o                         
  -3  10  11          8.95        -12.04        37.04 o                         
  -2  10  11          5.09        -10.46        35.01 o                         
  -1  10  11         64.63         98.67        21.30 o                         
   0  10  11          3.24         -3.93        13.42 o                         
   1  10  11          0.06         24.69        23.92 o                         
   2  10  11         13.82         22.44        31.69 o                         
   3  10  11         14.47         26.76        36.49 o                         
  -8   0  12        974.21       1218.88        66.84 o                         
  -7   0  12        594.46        571.97        13.07 o                         
  -6   0  12       1591.92       1647.36        23.54 o                         
  -5   0  12         70.98         59.84         4.25 o                         
  -4   0  12       6295.05       6275.37        60.70 o                         
  -3   0  12        158.79        112.25         4.18 o                         
  -2   0  12      11879.36      11787.99       101.23 o                         
  -1   0  12       3926.56       3866.20        42.06 o                         
   0   0  12       5355.64       5522.42        51.39 o                         
   1   0  12       9950.09      10183.86        84.84 o                         
   2   0  12          6.25          2.26         2.77 o                         
   3   0  12       3203.86       3188.96        33.25 o                         
   4   0  12        751.93        777.72        12.36 o                         
   5   0  12       1539.49       1557.01        21.95 o                         
   6   0  12        729.86        783.00        20.59 o                         
   7   0  12        457.49        372.21        27.88 o                         
  -8   1  12        638.71        639.42        31.64 o                         
  -7   1  12       1027.20       1033.31        15.94 o                         
  -6   1  12        323.46        345.11         7.16 o                         
  -5   1  12       2912.39       2862.87        21.92 o                         
  -4   1  12          1.24          4.56         2.24 o                         
  -3   1  12       9399.12       9543.76        62.25 o                         
  -2   1  12       3495.02       3448.22        22.67 o                         
  -1   1  12       7428.15       7734.48        52.66 o                         
   0   1  12      12802.10      13293.47        82.22 o                         
   1   1  12         49.54         32.10         2.29 o                         
   2   1  12       5974.29       5880.94        39.57 o                         
   3   1  12        542.44        558.73         6.86 o                         
   4   1  12       2214.77       2132.49        18.37 o                         
   5   1  12        945.57        948.10        11.60 o                         
   6   1  12        434.73        369.07        11.47 o                         
   7   1  12        502.26        501.36        24.95 o                         
  -8   2  12        440.62        480.58        36.89 o                         
  -7   2  12        581.82        542.89        11.85 o                         
  -6   2  12       2598.92       2613.54        24.06 o                         
  -5   2  12         68.03         64.95         3.67 o                         
  -4   2  12       6922.97       7001.28        48.85 o                         
  -3   2  12        251.20        247.74         5.15 o                         
  -2   2  12       4483.29       4361.12        35.63 o                         
  -1   2  12      10204.58      10295.31        62.92 o                         
   0   2  12       4259.36       4270.59        27.51 o                         
   1   2  12      14080.95      14497.12        91.65 o                         
   2   2  12        105.83        110.32         3.31 o                         
   3   2  12       8364.15       8390.26        56.86 o                         
   4   2  12        170.37        184.02         6.07 o                         
   5   2  12        968.17        937.48        13.50 o                         
   6   2  12        802.30        871.34        17.69 o                         
   7   2  12         15.54         21.57        22.38 o                         
  -8   3  12        549.64        605.19        36.94 o                         
  -7   3  12        817.93        783.37        15.44 o                         
  -6   3  12         50.78         51.57         4.31 o                         
  -5   3  12       5940.30       5976.20        45.15 o                         
  -4   3  12        267.42        257.27         7.35 o                         
  -3   3  12      11463.42      11575.28        78.86 o                         
  -2   3  12       5156.30       5094.96        35.42 o                         
  -1   3  12       5215.09       5171.39        33.56 o                         
   0   3  12       6563.56       6599.46        42.28 o                         
   1   3  12        235.92        258.03         4.46 o                         
   2   3  12       5753.39       5701.50        37.82 o                         
   3   3  12        621.86        637.27         8.24 o                         
   4   3  12       2272.26       2189.75        18.91 o                         
   5   3  12       1445.07       1487.53        19.52 o                         
   6   3  12        130.81        129.71         7.32 o                         
   7   3  12        390.64        453.53        33.58 o                         
  -7   4  12        652.96        675.67        22.75 o                         
  -6   4  12       1508.07       1529.87        18.92 o                         
  -5   4  12          3.02          2.26         4.71 o                         
  -4   4  12       2491.12       2503.38        21.20 o                         
  -3   4  12        317.76        349.96         7.41 o                         
  -2   4  12       2095.86       2086.59        15.97 o                         
  -1   4  12       4775.76       4683.01        30.99 o                         
   0   4  12       1472.01       1422.56        12.31 o                         
   1   4  12       8290.41       8457.75        56.00 o                         
   2   4  12         74.24         73.22         3.23 o                         
   3   4  12       4410.26       4342.48        33.35 o                         
   4   4  12         57.56         79.73         4.27 o                         
   5   4  12        995.09       1044.33        18.40 o                         
   6   4  12        711.05        685.41        17.92 o                         
   7   4  12         92.13         84.45        32.89 o                         
  -7   5  12        837.04        945.26        43.27 o                         
  -6   5  12        176.94        150.46         7.82 o                         
  -5   5  12       3364.18       3389.53        31.85 o                         
  -4   5  12         53.72         56.31         3.44 o                         
  -3   5  12       7893.72       7957.94        55.79 o                         
  -2   5  12       3720.61       3681.10        26.82 o                         
  -1   5  12       3769.43       3795.32        28.08 o                         
   0   5  12       4621.48       4600.24        32.34 o                         
   1   5  12        247.88        262.15         6.30 o                         
   2   5  12       3811.02       3798.08        27.49 o                         
   3   5  12        890.90        838.58        10.64 o                         
   4   5  12       1181.82       1156.39        18.71 o                         
   5   5  12        996.85       1019.28        19.03 o                         
   6   5  12         37.59         37.50        11.64 o                         
  -7   6  12        325.81        309.52        46.04 o                         
  -6   6  12        948.35        967.21        35.07 o                         
  -5   6  12         42.93         42.53         6.47 o                         
  -4   6  12       1415.64       1394.69        15.75 o                         
  -3   6  12         71.94         78.85         5.33 o                         
  -2   6  12       2798.33       2833.68        23.43 o                         
  -1   6  12       2476.43       2474.81        19.18 o                         
   0   6  12       1169.62       1191.32        11.67 o                         
   1   6  12       5084.05       4995.80        34.78 o                         
   2   6  12        142.86        120.39         5.26 o                         
   3   6  12       1272.47       1336.99        19.20 o                         
   4   6  12        322.79        270.58        11.51 o                         
   5   6  12        810.74        868.91        19.93 o                         
   6   6  12        288.78        319.82        33.43 o                         
  -6   7  12        137.85        127.10        30.93 o                         
  -5   7  12       1036.65       1061.99        21.05 o                         
  -4   7  12         34.50         41.62         6.95 o                         
  -3   7  12       3430.56       3330.40        35.33 o                         
  -2   7  12       1383.22       1359.11        17.12 o                         
  -1   7  12       1387.86       1354.64        14.46 o                         
   0   7  12       2723.84       2662.07        25.38 o                         
   1   7  12        258.15        283.84         9.13 o                         
   2   7  12       2305.13       2336.95        24.85 o                         
   3   7  12         88.57         92.98         9.77 o                         
   4   7  12        562.05        548.71        15.58 o                         
   5   7  12        447.94        463.15        30.42 o                         
  -5   8  12         14.78         -9.20        23.58 o                         
  -4   8  12       1080.06       1058.46        18.70 o                         
  -3   8  12         67.87         77.60         9.27 o                         
  -2   8  12       1011.35        984.95        19.48 o                         
  -1   8  12        545.23        590.13        13.63 o                         
   0   8  12        493.75        554.54        16.90 o                         
   1   8  12       1925.10       1936.43        31.87 o                         
   2   8  12         53.62         62.83         8.52 o                         
   3   8  12       1217.80       1252.48        28.38 o                         
   4   8  12          0.89        -20.67        27.92 o                         
   5   8  12        297.48        341.47        36.86 o                         
  -4   9  12          6.48          9.16        28.30 o                         
  -3   9  12        999.79       1035.07        28.54 o                         
  -2   9  12        636.43        614.95        16.07 o                         
  -1   9  12        601.54        573.13        22.11 o                         
   0   9  12        815.08        812.62        20.23 o                         
   1   9  12         87.79        107.88        13.39 o                         
   2   9  12       1047.44       1126.94        33.34 o                         
   3   9  12         63.23         51.27        30.77 o                         
   4   9  12        605.14        619.75        37.36 o                         
  -3  10  12        181.28        163.80        34.08 o                         
  -2  10  12        479.04        546.18        32.73 o                         
  -1  10  12        511.59        557.79        30.96 o                         
   0  10  12        289.60        348.07        20.93 o                         
   1  10  12        765.58        839.35        31.72 o                         
   2  10  12          1.55         12.32        32.68 o                         
  -8   1  13          0.02          1.26        31.39 o                         
  -7   1  13          0.79         11.10         5.69 o                         
  -6   1  13         35.55         31.02         4.64 o                         
  -5   1  13        169.78        170.59         4.22 o                         
  -4   1  13          1.23         -2.12         2.12 o                         
  -3   1  13         18.36         19.98         2.89 o                         
  -2   1  13         97.64        114.61         2.87 o                         
  -1   1  13        316.92        371.62         4.93 o                         
   0   1  13          7.63         43.49         3.42 o                         
   1   1  13          0.10         -2.09         2.09 o                         
   2   1  13         69.40        117.83         3.97 o                         
   3   1  13        112.37         96.14         3.27 o                         
   4   1  13         15.26         43.43         3.18 o                         
   5   1  13         99.87        103.79         6.29 o                         
   6   1  13         85.95         71.97         6.13 o                         
   7   1  13         76.62         80.20        27.25 o                         
  -8   2  13          4.52          8.57        32.74 o                         
  -7   2  13          3.15         10.30         4.76 o                         
  -6   2  13         13.38         17.16         4.81 o                         
  -5   2  13         39.40         24.56         4.08 o                         
  -4   2  13         46.09         52.76         3.78 o                         
  -3   2  13          9.29          4.81         2.60 o                         
  -2   2  13         94.72         87.93         2.89 o                         
  -1   2  13         27.70         35.38         2.26 o                         
   0   2  13        459.26        449.66         5.70 o                         
   1   2  13          4.65         19.63         2.70 o                         
   2   2  13          5.41         10.94         2.10 o                         
   3   2  13         53.22        104.64         5.44 o                         
   4   2  13          0.16         -3.55         3.55 o                         
   5   2  13         94.42         96.00         5.67 o                         
   6   2  13          1.57         10.77         5.64 o                         
   7   2  13         18.92         22.33        32.36 o                         
  -7   3  13          0.53          0.01         8.19 o                         
  -6   3  13          3.18          3.97         4.16 o                         
  -5   3  13         35.48         37.59         3.43 o                         
  -4   3  13        343.42        337.80         6.72 o                         
  -3   3  13          1.52          1.20         2.74 o                         
  -2   3  13        377.60        373.88         6.99 o                         
  -1   3  13        104.37        113.92         3.60 o                         
   0   3  13        194.09        230.81         4.37 o                         
   1   3  13          4.76          9.43         2.21 o                         
   2   3  13          4.90         11.47         2.46 o                         
   3   3  13         74.70         57.29         3.46 o                         
   4   3  13        182.66        210.47         6.79 o                         
   5   3  13         61.09         66.11         5.38 o                         
   6   3  13          5.93         11.56         6.80 o                         
   7   3  13         12.32          9.30        34.16 o                         
  -7   4  13          3.96         15.64        28.07 o                         
  -6   4  13          0.01          1.91         5.32 o                         
  -5   4  13          0.88          3.63         3.95 o                         
  -4   4  13        128.43        130.44         5.12 o                         
  -3   4  13          1.08         -3.64         3.64 o                         
  -2   4  13         14.88         17.63         2.10 o                         
  -1   4  13         16.00         12.15         2.72 o                         
   0   4  13         64.64         72.52         3.29 o                         
   1   4  13         24.82         44.40         3.42 o                         
   2   4  13          1.26         14.34         3.03 o                         
   3   4  13          5.42         31.88         3.90 o                         
   4   4  13         72.25         75.08         5.49 o                         
   5   4  13         35.59         51.67         6.25 o                         
   6   4  13          0.03          0.70         8.52 o                         
   7   4  13          0.91        -17.86        39.65 o                         
  -7   5  13         10.43         -3.94        36.26 o                         
  -6   5  13         24.27         23.04         6.34 o                         
  -5   5  13         19.65         10.17         7.44 o                         
  -4   5  13          9.44         15.65         4.51 o                         
  -3   5  13        136.74        121.59         4.52 o                         
  -2   5  13        120.96        109.18         4.48 o                         
  -1   5  13         88.51        105.31         4.02 o                         
   0   5  13         20.38         25.61         2.66 o                         
   1   5  13          1.41          9.38         2.89 o                         
   2   5  13         63.86         59.69         4.79 o                         
   3   5  13          9.18         11.10         4.35 o                         
   4   5  13         40.25         45.68         5.16 o                         
   5   5  13          0.31          5.89         7.21 o                         
   6   5  13          0.69          6.01        30.33 o                         
  -6   6  13         12.54         20.70        13.66 o                         
  -5   6  13          3.60          0.00         7.37 o                         
  -4   6  13          4.75          2.74         4.58 o                         
  -3   6  13          4.38         -3.86         3.86 o                         
  -2   6  13         82.94         89.24         4.84 o                         
  -1   6  13        108.41        108.98         4.63 o                         
   0   6  13         40.22         34.43         3.61 o                         
   1   6  13        128.52        137.68         5.62 o                         
   2   6  13          3.91         11.95         3.16 o                         
   3   6  13          1.31          6.05         5.33 o                         
   4   6  13         26.85         49.45        16.61 o                         
   5   6  13          8.91         23.53        12.03 o                         
   6   6  13          6.71         35.27        34.26 o                         
  -6   7  13          7.44         38.11        34.10 o                         
  -5   7  13          2.08         -8.94         8.94 o                         
  -4   7  13         31.52         38.17         5.30 o                         
  -3   7  13        138.64        110.31         9.93 o                         
  -2   7  13          0.13         -2.59         5.19 o                         
  -1   7  13        202.48        184.33         8.57 o                         
   0   7  13         27.76         45.86         6.57 o                         
   1   7  13         39.44         29.72         5.22 o                         
   2   7  13          1.02         21.70         6.62 o                         
   3   7  13        125.71         86.56         6.54 o                         
   4   7  13         11.30         17.51         6.04 o                         
   5   7  13          6.78         12.81        30.30 o                         
  -5   8  13          2.01         -2.63        31.54 o                         
  -4   8  13         64.22         58.91        13.52 o                         
  -3   8  13         61.68         57.09         7.79 o                         
  -2   8  13         94.36         81.54        10.04 o                         
  -1   8  13          0.73         -2.10         6.99 o                         
   0   8  13         44.81         56.18         7.09 o                         
   1   8  13         34.19         27.01         8.74 o                         
   2   8  13          0.11         15.76         8.75 o                         
   3   8  13         70.20        111.15        17.94 o                         
   4   8  13         44.68         34.42        30.40 o                         
  -4   9  13         57.20         49.86        30.02 o                         
  -3   9  13         12.02          2.59        16.85 o                         
  -2   9  13         38.13         53.13        13.56 o                         
  -1   9  13         15.32          9.59         9.15 o                         
   0   9  13          0.02          2.99        12.99 o                         
   1   9  13         10.28         26.39        15.08 o                         
   2   9  13         29.29         39.89        19.09 o                         
   3   9  13         17.53         -0.44        31.93 o                         
  -2  10  13         25.42         37.87        32.55 o                         
  -1  10  13         11.63          9.31        29.73 o                         
   0  10  13         30.33         48.20        27.44 o                         
   1  10  13          6.06         19.19        28.21 o                         
   2  10  13          3.60         21.14        34.95 o                         
  -8   0  14         22.91         44.70        61.45 o                         
  -7   0  14       1524.75       1508.13        39.92 o                         
  -6   0  14        685.85        718.47        15.40 o                         
  -5   0  14       3523.63       3465.93        41.50 o                         
  -4   0  14       4552.22       4676.17        47.46 o                         
  -3   0  14       1451.74       1470.33        17.61 o                         
  -2   0  14       8698.01       8622.32        78.37 o                         
  -1   0  14         69.82         78.66         3.91 o                         
   0   0  14       9347.57       9547.37        80.15 o                         
   1   0  14        702.82        670.37        10.00 o                         
   2   0  14       7212.82       7185.02        61.68 o                         
   3   0  14       4553.67       4534.57        46.20 o                         
   4   0  14       1072.83        961.14        16.42 o                         
   5   0  14       1272.15       1349.67        25.59 o                         
   6   0  14        176.40        135.67        15.06 o                         
   7   0  14        149.70        184.88        43.29 o                         
  -8   1  14        612.82        739.35        47.41 o                         
  -7   1  14          0.78         -1.57         6.52 o                         
  -6   1  14       2831.78       2821.72        28.30 o                         
  -5   1  14       2155.82       2093.49        18.05 o                         
  -4   1  14       1216.29       1161.59        11.34 o                         
  -3   1  14       6711.44       6731.46        46.13 o                         
  -2   1  14        523.74        505.20         6.18 o                         
  -1   1  14       7635.46       7727.47        48.07 o                         
   0   1  14        397.40        364.72         5.79 o                         
   1   1  14       6280.03       6388.36        41.20 o                         
   2   1  14       3957.32       4000.94        26.99 o                         
   3   1  14        439.38        382.12         8.38 o                         
   4   1  14       2817.86       2905.16        24.49 o                         
   5   1  14          3.67         12.25         5.32 o                         
   6   1  14        781.02        756.05        22.27 o                         
   7   1  14        111.16        149.51        30.14 o                         
  -7   2  14       1851.60       1995.58        29.62 o                         
  -6   2  14         97.57        144.33         6.33 o                         
  -5   2  14       1775.15       1773.33        17.95 o                         
  -4   2  14       2333.08       2352.81        20.07 o                         
  -3   2  14       1208.03       1172.93        10.84 o                         
  -2   2  14       4708.29       4700.56        31.80 o                         
  -1   2  14          1.72         -2.39         2.39 o                         
   0   2  14       6309.66       6375.67        40.24 o                         
   1   2  14        821.64        834.72         9.00 o                         
   2   2  14       3891.56       3948.86        28.41 o                         
   3   2  14       2829.58       2893.80        23.20 o                         
   4   2  14        334.87        329.70         9.05 o                         
   5   2  14       1397.11       1482.37        21.05 o                         
   6   2  14          6.51         -4.82         8.95 o                         
   7   2  14        418.19        400.36        34.78 o                         
  -7   3  14         13.18         30.68        10.03 o                         
  -6   3  14       2240.73       2233.01        25.86 o                         
  -5   3  14        803.71        789.13        10.03 o                         
  -4   3  14       1917.29       1885.62        16.98 o                         
  -3   3  14       5322.17       5286.87        36.39 o                         
  -2   3  14       1741.34       1747.43        14.46 o                         
  -1   3  14      10596.04      10749.88        67.55 o                         
   0   3  14        402.61        378.25         8.14 o                         
   1   3  14       7102.73       7246.33        47.64 o                         
   2   3  14       1699.96       1631.45        14.16 o                         
   3   3  14        331.01        317.93         8.52 o                         
   4   3  14       2209.19       2246.72        26.85 o                         
   5   3  14         13.80         -1.12         7.83 o                         
   6   3  14        674.70        642.82        16.56 o                         
   7   3  14        122.50        163.10        34.71 o                         
  -7   4  14       1157.82       1167.58        43.11 o                         
  -6   4  14         27.75         39.46         6.98 o                         
  -5   4  14       2171.71       2129.63        22.85 o                         
  -4   4  14       1153.01       1124.96        13.93 o                         
  -3   4  14       1068.19       1039.52        10.93 o                         
  -2   4  14       2376.54       2428.38        19.09 o                         
  -1   4  14         27.96         35.78         2.95 o                         
   0   4  14       6366.07       6336.05        40.57 o                         
   1   4  14       1143.53       1146.87        11.29 o                         
   2   4  14       3460.24       3417.82        25.47 o                         
   3   4  14       3016.36       3029.31        28.45 o                         
   4   4  14        329.81        317.95        10.15 o                         
   5   4  14        923.44        919.32        16.99 o                         
   6   4  14          1.71        -14.36        14.36 o                         
  -7   5  14          0.06        -14.45        38.96 o                         
  -6   5  14       1076.59       1083.63        24.87 o                         
  -5   5  14       1074.14       1060.01        15.63 o                         
  -4   5  14       1528.85       1472.72        19.48 o                         
  -3   5  14       5325.32       5315.49        44.14 o                         
  -2   5  14       1405.48       1357.68        12.53 o                         
  -1   5  14       6994.38       7019.96        46.61 o                         
   0   5  14         77.61         83.10         4.16 o                         
   1   5  14       3338.29       3304.23        25.14 o                         
   2   5  14        808.64        793.84        11.18 o                         
   3   5  14        918.27        891.97        15.62 o                         
   4   5  14       1555.09       1481.71        24.25 o                         
   5   5  14          7.57          7.26         7.39 o                         
   6   5  14        602.65        592.37        32.91 o                         
  -6   6  14        134.05        145.10        30.79 o                         
  -5   6  14       1240.60       1174.58        24.62 o                         
  -4   6  14       1373.89       1286.06        18.42 o                         
  -3   6  14        116.25        100.36         8.24 o                         
  -2   6  14       1640.99       1661.29        19.93 o                         
  -1   6  14          4.19          5.90         3.91 o                         
   0   6  14       1765.63       1863.83        18.96 o                         
   1   6  14        501.90        472.62        12.14 o                         
   2   6  14       2077.69       2073.19        23.77 o                         
   3   6  14       1242.83       1277.14        24.94 o                         
   4   6  14        259.61        297.87        14.47 o                         
   5   6  14        345.05        361.75        29.23 o                         
  -6   7  14        832.01        880.43        64.62 o                         
  -5   7  14        437.62        411.53        18.94 o                         
  -4   7  14        887.95        865.12        15.31 o                         
  -3   7  14       1744.83       1768.76        30.83 o                         
  -2   7  14         92.42        111.98         6.64 o                         
  -1   7  14       3640.04       3512.43        35.42 o                         
   0   7  14        167.90        139.29         7.54 o                         
   1   7  14       1257.88       1207.21        18.80 o                         
   2   7  14        812.48        760.29        19.76 o                         
   3   7  14        423.88        452.46        16.48 o                         
   4   7  14        996.36        967.76        32.68 o                         
   5   7  14          2.64          1.77        34.31 o                         
  -5   8  14        566.15        560.85        35.66 o                         
  -4   8  14        664.46        707.40        21.67 o                         
  -3   8  14        267.45        257.46        16.07 o                         
  -2   8  14       1614.96       1577.11        30.65 o                         
  -1   8  14          3.16         -0.70         8.53 o                         
   0   8  14       1703.90       1747.63        33.74 o                         
   1   8  14        236.28        197.74        12.68 o                         
   2   8  14        560.10        661.10        22.93 o                         
   3   8  14        793.49        767.29        29.00 o                         
   4   8  14         16.43         48.62        31.67 o                         
  -4   9  14        281.53        287.53        33.56 o                         
  -3   9  14        664.15        670.96        32.76 o                         
  -2   9  14        105.65        139.44        13.21 o                         
  -1   9  14       1210.51       1256.57        30.87 o                         
   0   9  14        235.27        188.89        16.85 o                         
   1   9  14        649.24        688.11        29.34 o                         
   2   9  14        366.91        316.68        24.11 o                         
   3   9  14         41.79         51.49        35.36 o                         
  -2  10  14        650.82        692.40        38.21 o                         
  -1  10  14          6.22          1.26        31.34 o                         
   0  10  14        602.58        699.66        33.90 o                         
   1  10  14        133.37        149.11        34.06 o                         
  -7   1  15         11.92          2.70         7.70 o                         
  -6   1  15          2.98         -6.75         7.00 o                         
  -5   1  15         25.84         27.41         3.58 o                         
  -4   1  15          4.79          4.02         2.66 o                         
  -3   1  15         58.49         59.24         2.98 o                         
  -2   1  15         85.43         84.84         2.57 o                         
  -1   1  15         76.81         98.09         3.29 o                         
   0   1  15          4.42          6.22         2.20 o                         
   1   1  15         17.69         39.91         3.53 o                         
   2   1  15         48.53         56.86         3.47 o                         
   3   1  15         41.56         47.97         3.43 o                         
   4   1  15         53.97         67.00         4.89 o                         
   5   1  15         33.58         21.93         6.75 o                         
   6   1  15          0.02         19.10        11.55 o                         
   7   1  15         34.23         37.14        32.86 o                         
  -7   2  15          8.64         39.71        27.32 o                         
  -6   2  15          1.94         12.95         7.86 o                         
  -5   2  15          2.66         -3.61         3.61 o                         
  -4   2  15        165.50        167.41         5.87 o                         
  -3   2  15         24.36         20.22         2.84 o                         
  -2   2  15         52.81         43.60         2.92 o                         
  -1   2  15         30.46         25.27         2.45 o                         
   0   2  15         71.55         86.96         3.31 o                         
   1   2  15         23.71         14.64         2.77 o                         
   2   2  15          0.44         28.69         3.12 o                         
   3   2  15         38.61         49.20         4.34 o                         
   4   2  15          7.03         15.31         5.40 o                         
   5   2  15         61.82         80.68         7.75 o                         
   6   2  15         28.69         23.32        20.18 o                         
   7   2  15         10.48         88.29        77.50 o                         
  -7   3  15          0.47         10.84        27.77 o                         
  -6   3  15          3.72          7.07         6.40 o                         
  -5   3  15         39.19         12.35         3.83 o                         
  -4   3  15        189.34        190.66         5.71 o                         
  -3   3  15         14.03          0.93         3.51 o                         
  -2   3  15          4.57         12.81         2.17 o                         
  -1   3  15        240.94        253.28         4.66 o                         
   0   3  15          0.33         -1.28         2.55 o                         
   1   3  15          0.03         12.67         3.10 o                         
   2   3  15         33.78         33.42         3.09 o                         
   3   3  15         38.57         32.10         5.54 o                         
   4   3  15         30.94         27.43         6.08 o                         
   5   3  15         16.27         34.50         7.23 o                         
   6   3  15          2.15         10.18        13.71 o                         
  -7   4  15          7.26          1.39        31.15 o                         
  -6   4  15          6.95          0.72         6.52 o                         
  -5   4  15         49.90         44.66         8.03 o                         
  -4   4  15        132.09        119.60         6.38 o                         
  -3   4  15          7.37          7.75         3.84 o                         
  -2   4  15        223.86        200.46         5.79 o                         
  -1   4  15        129.34         95.84         4.81 o                         
   0   4  15        178.74        168.14         5.17 o                         
   1   4  15         30.41         19.15         3.03 o                         
   2   4  15        229.84        259.28         6.06 o                         
   3   4  15         40.49         37.43         5.39 o                         
   4   4  15         33.59         34.50         7.30 o                         
   5   4  15          1.99         26.40         8.92 o                         
   6   4  15          4.29         -8.16        30.85 o                         
  -6   5  15         10.16          2.63        13.69 o                         
  -5   5  15         20.27          4.76         6.45 o                         
  -4   5  15          6.17          8.91         5.04 o                         
  -3   5  15        111.12        110.49         6.13 o                         
  -2   5  15        253.24        222.75         5.28 o                         
  -1   5  15         48.06         60.27         3.16 o                         
   0   5  15        254.49        231.86         5.01 o                         
   1   5  15        178.15        196.61         6.51 o                         
   2   5  15         13.47         16.48         4.68 o                         
   3   5  15          2.33         10.12         6.38 o                         
   4   5  15          0.57          3.63         6.57 o                         
   5   5  15          4.79          7.69         9.78 o                         
   6   5  15         11.38         12.19        32.76 o                         
  -6   6  15          0.31        -25.13        41.38 o                         
  -5   6  15          9.33         -8.53         9.05 o                         
  -4   6  15          4.82         18.22         6.64 o                         
  -3   6  15          0.31         14.71         5.69 o                         
  -2   6  15         10.08         12.73         5.09 o                         
  -1   6  15        140.97        115.09         5.42 o                         
   0   6  15          9.59         25.43         4.62 o                         
   1   6  15         24.50         14.36         4.42 o                         
   2   6  15        160.96        153.12         6.76 o                         
   3   6  15          4.61         20.59         6.34 o                         
   4   6  15          3.37          1.29         8.76 o                         
   5   6  15         10.52         -4.97        31.15 o                         
  -5   7  15          0.34         41.17        17.64 o                         
  -4   7  15         19.07         19.84         6.34 o                         
  -3   7  15          0.42          3.36         9.20 o                         
  -2   7  15         47.57         49.99        10.50 o                         
  -1   7  15          7.09          4.75         4.56 o                         
   0   7  15         16.92         27.69         6.08 o                         
   1   7  15         19.31         23.36         8.85 o                         
   2   7  15         15.36          9.10         7.68 o                         
   3   7  15         76.64         70.87         7.29 o                         
   4   7  15          2.26         16.69        12.64 o                         
   5   7  15          1.52        -26.59        64.98 o                         
  -4   8  15         10.65         12.03        18.53 o                         
  -3   8  15         37.93         34.22        12.33 o                         
  -2   8  15          2.32         19.39         7.98 o                         
  -1   8  15         28.34         24.58         9.83 o                         
   0   8  15          3.45         14.01        10.99 o                         
   1   8  15         39.11         28.42        12.97 o                         
   2   8  15         27.49         24.49        12.37 o                         
   3   8  15          8.22         16.64        28.17 o                         
   4   8  15          3.32         38.89        33.06 o                         
  -3   9  15          0.06         19.05        32.47 o                         
  -2   9  15         53.39         69.89        30.30 o                         
  -1   9  15         13.13          5.48        15.20 o                         
   0   9  15          8.11          8.55        24.31 o                         
   1   9  15         33.24         41.87        27.50 o                         
   2   9  15          0.11         -2.81        29.16 o                         
   0  10  15         12.98         37.40        80.52 o                         
  -7   0  16        779.52        895.72        55.64 o                         
  -6   0  16        506.99        516.96        14.61 o                         
  -5   0  16       2134.95       2256.30        34.97 o                         
  -4   0  16         93.79         66.04         6.59 o                         
  -3   0  16       5078.65       5173.81        49.91 o                         
  -2   0  16        967.93        860.02        12.04 o                         
  -1   0  16       4583.45       4646.01        43.21 o                         
   0   0  16       5953.48       6146.31        55.79 o                         
   1   0  16        307.69        308.82         7.24 o                         
   2   0  16       3285.37       3213.76        31.14 o                         
   3   0  16         70.07         73.68         6.84 o                         
   4   0  16       2205.09       2137.54        36.59 o                         
   5   0  16        114.90        106.68        13.83 o                         
   6   0  16        724.56        695.78        39.92 o                         
  -7   1  16        521.30        527.48        20.97 o                         
  -6   1  16       1374.79       1459.57        21.73 o                         
  -5   1  16        979.60        975.83        13.57 o                         
  -4   1  16       6093.05       6057.70        44.91 o                         
  -3   1  16        568.99        539.14         8.26 o                         
  -2   1  16       6113.15       6079.85        38.96 o                         
  -1   1  16       3245.90       3220.42        22.45 o                         
   0   1  16       2109.74       2151.27        16.71 o                         
   1   1  16       5015.69       5064.03        33.86 o                         
   2   1  16        129.81        116.03         4.32 o                         
   3   1  16       3009.39       3034.32        24.93 o                         
   4   1  16        829.22        875.67        14.10 o                         
   5   1  16        623.65        643.38        15.47 o                         
   6   1  16        407.71        453.34        20.71 o                         
  -7   2  16        544.12        600.06        32.49 o                         
  -6   2  16        472.77        427.46        12.09 o                         
  -5   2  16       2783.29       2820.91        30.73 o                         
  -4   2  16        111.91        122.40         6.49 o                         
  -3   2  16       4208.21       4173.93        30.10 o                         
  -2   2  16       1297.58       1265.69        11.43 o                         
  -1   2  16       3265.20       3365.62        23.40 o                         
   0   2  16       4164.00       4109.09        28.21 o                         
   1   2  16        621.69        561.15        10.31 o                         
   2   2  16       3766.25       3738.28        27.87 o                         
   3   2  16        122.68         98.82         5.07 o                         
   4   2  16       2398.05       2401.68        28.09 o                         
   5   2  16        278.93        336.94        14.80 o                         
   6   2  16        257.50        260.78        18.71 o                         
  -7   3  16        383.75        375.17        31.05 o                         
  -6   3  16       1176.77       1208.06        22.60 o                         
  -5   3  16        118.76        120.00         7.59 o                         
  -4   3  16       4944.99       4955.36        43.11 o                         
  -3   3  16       1561.39       1415.24        13.68 o                         
  -2   3  16       6741.40       6681.46        43.77 o                         
  -1   3  16       1352.55       1288.89        11.72 o                         
   0   3  16       1772.47       1814.39        14.99 o                         
   1   3  16       2894.64       2829.06        21.82 o                         
   2   3  16        175.39        153.51         5.22 o                         
   3   3  16       2170.55       2169.53        25.56 o                         
   4   3  16        459.19        445.75        15.77 o                         
   5   3  16        629.43        588.18        14.69 o                         
   6   3  16        305.69        323.33        31.53 o                         
  -7   4  16        741.43        731.05        44.38 o                         
  -6   4  16        345.38        318.28        14.81 o                         
  -5   4  16       1885.92       1936.69        26.23 o                         
  -4   4  16          8.95         18.77         4.95 o                         
  -3   4  16       2160.26       2073.92        21.57 o                         
  -2   4  16       1211.38       1153.27        11.37 o                         
  -1   4  16        752.85        800.07         9.20 o                         
   0   4  16       1610.49       1608.10        14.53 o                         
   1   4  16         24.16         31.77         3.33 o                         
   2   4  16       2368.61       2415.11        24.70 o                         
   3   4  16          7.91         -4.72         7.03 o                         
   4   4  16       1011.16       1099.86        19.22 o                         
   5   4  16        297.60        320.55        13.25 o                         
   6   4  16        139.77        160.49        32.74 o                         
  -6   5  16        730.02        794.07        45.01 o                         
  -5   5  16        172.35        172.87        12.39 o                         
  -4   5  16       2100.45       2070.92        25.57 o                         
  -3   5  16        186.73        190.29         6.61 o                         
  -2   5  16       3176.85       3198.34        28.16 o                         
  -1   5  16       2078.86       1938.47        17.89 o                         
   0   5  16       1987.07       1954.72        17.99 o                         
   1   5  16       2977.97       2924.75        29.72 o                         
   2   5  16         59.56         74.46         6.08 o                         
   3   5  16       1082.20       1084.21        21.81 o                         
   4   5  16        117.37        138.39         9.38 o                         
   5   5  16        393.77        387.51        21.38 o                         
  -6   6  16        173.57        152.73        37.72 o                         
  -5   6  16       1041.45       1064.39        26.77 o                         
  -4   6  16        121.52        112.18         9.00 o                         
  -3   6  16       2189.95       2133.06        27.57 o                         
  -2   6  16        376.16        362.27         9.47 o                         
  -1   6  16       1057.97       1094.98        15.32 o                         
   0   6  16       2255.53       2248.54        25.21 o                         
   1   6  16        247.93        320.57        13.09 o                         
   2   6  16       1652.01       1678.75        24.24 o                         
   3   6  16         52.44         45.76         7.28 o                         
   4   6  16       1005.23       1046.02        27.32 o                         
   5   6  16        128.95        121.49        32.86 o                         
  -5   7  16         84.75         62.40        32.84 o                         
  -4   7  16       1459.28       1467.87        41.35 o                         
  -3   7  16         12.96         -1.55         9.16 o                         
  -2   7  16       2212.23       2166.01        32.48 o                         
  -1   7  16        640.91        611.15        13.84 o                         
   0   7  16        907.84        867.50        16.96 o                         
   1   7  16       1747.65       1633.83        25.99 o                         
   2   7  16          3.57          9.25         8.24 o                         
   3   7  16        658.26        684.42        20.93 o                         
   4   7  16         57.87         57.49        29.87 o                         
  -4   8  16          0.78         11.23        27.99 o                         
  -3   8  16       1100.57       1121.11        38.71 o                         
  -2   8  16        314.45        295.10        16.38 o                         
  -1   8  16        818.03        874.10        24.47 o                         
   0   8  16        790.71        818.48        21.65 o                         
   1   8  16        178.04        209.65        16.00 o                         
   2   8  16        841.37        895.81        25.61 o                         
   3   8  16         27.03         25.90        31.87 o                         
  -3   9  16         43.70         65.92        34.88 o                         
  -2   9  16        769.92        820.90        35.46 o                         
  -1   9  16        245.08        226.99        30.50 o                         
   0   9  16        428.51        449.85        27.26 o                         
   1   9  16        511.95        542.48        31.30 o                         
   2   9  16          1.54          5.99        34.13 o                         
  -7   1  17          4.61         -6.00        32.34 o                         
  -6   1  17          4.70          9.73         7.70 o                         
  -5   1  17         13.11          1.73         4.47 o                         
  -4   1  17          2.48         13.58         4.94 o                         
  -3   1  17          0.77         -1.76         3.06 o                         
  -2   1  17          6.33         10.15         3.16 o                         
  -1   1  17         30.48         43.69         3.08 o                         
   0   1  17         47.71         51.15         3.25 o                         
   1   1  17         34.11         65.53         3.15 o                         
   2   1  17         11.08         13.76         3.11 o                         
   3   1  17          3.27         10.56         4.46 o                         
   4   1  17         14.16         35.94         8.39 o                         
   5   1  17         11.31         26.26        11.11 o                         
   6   1  17         15.78         13.96        28.15 o                         
  -7   2  17          6.54          1.43        37.79 o                         
  -6   2  17         26.23         29.22         6.96 o                         
  -5   2  17          1.06         -4.99         6.19 o                         
  -4   2  17        132.67        122.25         5.71 o                         
  -3   2  17         25.03         26.65         4.04 o                         
  -2   2  17          4.60         -2.11         2.65 o                         
  -1   2  17        608.86        584.27         7.32 o                         
   0   2  17        103.10        121.52         3.89 o                         
   1   2  17        133.49        107.90         4.63 o                         
   2   2  17          1.16         25.26         3.56 o                         
   3   2  17        164.10        174.16         8.87 o                         
   4   2  17         32.54         51.60        10.31 o                         
   5   2  17          0.67          6.32         9.30 o                         
   6   2  17          1.64         20.23        32.17 o                         
  -7   3  17          1.36         -9.92        38.65 o                         
  -6   3  17         21.72         11.08        10.04 o                         
  -5   3  17         45.23         20.23         7.22 o                         
  -4   3  17         64.22         56.12         4.50 o                         
  -3   3  17          7.95         -4.06         4.06 o                         
  -2   3  17         43.10         54.56         3.54 o                         
  -1   3  17          5.11          7.17         3.39 o                         
   0   3  17         10.89         17.80         2.99 o                         
   1   3  17          5.22         10.50         3.15 o                         
   2   3  17          8.67         -2.87         4.96 o                         
   3   3  17        201.33        203.51         9.24 o                         
   4   3  17          5.29         10.45         7.62 o                         
   5   3  17         19.64         21.97        10.38 o                         
   6   3  17          0.07          0.17        34.97 o                         
  -6   4  17          3.74        -22.94        22.94 o                         
  -5   4  17         21.35         21.77         6.12 o                         
  -4   4  17          1.50         -3.14         7.30 o                         
  -3   4  17         53.10         43.44         5.09 o                         
  -2   4  17          2.99         -4.01         4.01 o                         
  -1   4  17          7.68          7.97         3.55 o                         
   0   4  17         10.72         -3.80         3.80 o                         
   1   4  17         16.89         39.01         7.30 o                         
   2   4  17          0.03         12.87         6.11 o                         
   3   4  17         55.87         32.92        13.29 o                         
   4   4  17        140.05        142.55        10.90 o                         
   5   4  17          0.07        -11.20        12.33 o                         
  -6   5  17          7.71         -1.98        35.53 o                         
  -5   5  17          0.72          1.13        13.35 o                         
  -4   5  17        107.19         87.19         7.41 o                         
  -3   5  17         66.16         57.52         5.77 o                         
  -2   5  17         59.32         66.73         6.72 o                         
  -1   5  17         13.06         20.99         4.82 o                         
   0   5  17          0.34          2.33         3.91 o                         
   1   5  17        156.08        147.57         8.64 o                         
   2   5  17          5.78          8.24         7.19 o                         
   3   5  17         21.53          8.73         6.93 o                         
   4   5  17          5.53          0.05         8.53 o                         
   5   5  17         11.15         22.48        29.87 o                         
  -5   6  17         10.90         23.87        22.18 o                         
  -4   6  17         22.01         10.29        15.31 o                         
  -3   6  17          7.63          2.86        10.28 o                         
  -2   6  17         55.94         46.10         5.72 o                         
  -1   6  17          3.73         -6.26         6.26 o                         
   0   6  17          4.28         35.59         6.77 o                         
   1   6  17          2.14          0.44         6.78 o                         
   2   6  17         12.78          1.79         8.57 o                         
   3   6  17         12.28          4.11         9.44 o                         
   4   6  17          2.16         18.62        30.17 o                         
  -5   7  17         17.97         16.22        38.15 o                         
  -4   7  17          8.63         10.25        25.29 o                         
  -3   7  17        117.13         76.93        17.10 o                         
  -2   7  17         23.37         21.52         7.88 o                         
  -1   7  17          8.50         23.42         6.72 o                         
   0   7  17        102.47        120.77         8.23 o                         
   1   7  17          0.15          8.60         8.86 o                         
   2   7  17         46.00         46.74         9.94 o                         
   3   7  17          4.41         28.98        22.50 o                         
   4   7  17         15.21          5.22        31.67 o                         
  -4   8  17          4.87         -4.59        41.34 o                         
  -3   8  17         13.68        -10.74        28.13 o                         
  -2   8  17         10.90         18.58        20.39 o                         
  -1   8  17          3.32         20.44        13.05 o                         
   0   8  17          0.01         -9.20        13.44 o                         
   1   8  17          0.27         10.06        16.21 o                         
   2   8  17         10.61         17.21        27.25 o                         
   3   8  17          8.78          4.69        32.20 o                         
  -2   9  17         20.22         35.66        35.14 o                         
  -1   9  17          5.25         -5.24        34.17 o                         
   0   9  17          9.77          4.68        27.73 o                         
   1   9  17          1.09          1.68        31.06 o                         
  -7   0  18         44.42         23.32        86.67 o                         
  -6   0  18       1245.15       1208.00        59.04 o                         
  -5   0  18        467.05        482.37        23.16 o                         
  -4   0  18        994.05        995.79        18.96 o                         
  -3   0  18       1553.09       1552.45        23.26 o                         
  -2   0  18        310.39        314.63        11.15 o                         
  -1   0  18       3858.05       3903.14        39.88 o                         
   0   0  18         44.16         35.67         4.82 o                         
   1   0  18       4270.59       4171.56        39.70 o                         
   2   0  18        804.91        762.31        16.16 o                         
   3   0  18       1022.79        887.03        30.44 o                         
   4   0  18        407.91        445.30        17.49 o                         
   5   0  18        148.79        137.96        19.74 o                         
   6   0  18        411.97        414.68        46.14 o                         
  -7   1  18        845.24        861.48        37.97 o                         
  -6   1  18         83.49         87.17        13.59 o                         
  -5   1  18       1693.88       1745.57        24.74 o                         
  -4   1  18        968.71        887.03        12.80 o                         
  -3   1  18       2912.35       2821.44        24.75 o                         
  -2   1  18       6108.50       5900.81        39.42 o                         
  -1   1  18        287.33        313.94         8.31 o                         
   0   1  18       3941.78       4005.72        28.69 o                         
   1   1  18        307.90        284.44         7.78 o                         
   2   1  18       1625.63       1581.89        17.03 o                         
   3   1  18        926.42        967.85        16.65 o                         
   4   1  18        193.48        182.91        11.23 o                         
   5   1  18       1115.33       1145.05        24.81 o                         
   6   1  18         29.16         34.86        30.43 o                         
  -7   2  18          0.23        -22.86       110.65 o                         
  -6   2  18       1330.14       1436.56        28.04 o                         
  -5   2  18        515.00        523.99        15.07 o                         
  -4   2  18       1609.48       1644.40        20.51 o                         
  -3   2  18       1068.42       1014.92        14.35 o                         
  -2   2  18        316.63        315.03         5.85 o                         
  -1   2  18       3728.05       3717.82        26.11 o                         
   0   2  18        136.61        113.40         3.94 o                         
   1   2  18       2584.50       2601.87        21.10 o                         
   2   2  18       1901.94       1853.69        22.29 o                         
   3   2  18        651.29        639.75        15.02 o                         
   4   2  18        323.87        429.24        19.27 o                         
   5   2  18        138.60        127.11        19.22 o                         
   6   2  18        319.89        331.05        35.88 o                         
  -6   3  18         29.41          5.52        21.74 o                         
  -5   3  18       1329.71       1319.36        19.01 o                         
  -4   3  18        587.47        566.77        11.86 o                         
  -3   3  18       2155.34       2172.04        23.55 o                         
  -2   3  18       4825.28       4679.57        37.01 o                         
  -1   3  18         71.41         82.83         4.39 o                         
   0   3  18       6714.55       6727.53        47.75 o                         
   1   3  18        412.28        381.97         8.50 o                         
   2   3  18       1693.73       1670.49        21.63 o                         
   3   3  18        974.72        951.35        17.52 o                         
   4   3  18        239.86        209.80        11.85 o                         
   5   3  18        524.39        544.69        27.51 o                         
  -6   4  18       1196.12       1142.22        46.51 o                         
  -5   4  18        352.64        423.96        13.64 o                         
  -4   4  18       2438.98       2427.66        34.85 o                         
  -3   4  18        785.62        776.63        13.37 o                         
  -2   4  18        775.45        765.65        12.03 o                         
  -1   4  18       3654.46       3572.40        31.38 o                         
   0   4  18         55.84         49.22         5.63 o                         
   1   4  18       2484.95       2492.68        28.14 o                         
   2   4  18       1081.77        988.34        22.07 o                         
   3   4  18        726.07        708.21        20.18 o                         
   4   4  18        656.79        673.72        22.18 o                         
   5   4  18        109.21        106.84        31.05 o                         
  -6   5  18          0.28        -10.82        50.54 o                         
  -5   5  18        772.23        802.56        22.04 o                         
  -4   5  18       1007.58        981.62        19.95 o                         
  -3   5  18        817.86        838.98        16.00 o                         
  -2   5  18       3098.93       3025.01        40.62 o                         
  -1   5  18        305.05        316.82        10.74 o                         
   0   5  18       2547.55       2615.11        29.14 o                         
   1   5  18        147.33        101.54        11.66 o                         
   2   5  18       1192.95       1109.15        29.23 o                         
   3   5  18        699.45        614.19        18.27 o                         
   4   5  18         96.09         94.98        13.58 o                         
   5   5  18        482.54        447.12        35.98 o                         
  -5   6  18        239.16        234.47        35.16 o                         
  -4   6  18        609.09        640.75        28.56 o                         
  -3   6  18       1229.17       1234.04        32.46 o                         
  -2   6  18        178.85        174.35        11.20 o                         
  -1   6  18       1596.64       1657.01        26.06 o                         
   0   6  18         26.63         13.17         5.78 o                         
   1   6  18       1009.24       1006.77        18.67 o                         
   2   6  18        284.49        289.51        15.99 o                         
   3   6  18        436.12        430.26        18.28 o                         
   4   6  18        326.46        340.22        31.96 o                         
  -4   7  18        305.22        263.89        35.90 o                         
  -3   7  18        337.66        368.48        29.75 o                         
  -2   7  18        960.64        963.06        22.79 o                         
  -1   7  18         54.37         80.43        10.23 o                         
   0   7  18       1152.76       1152.95        21.22 o                         
   1   7  18         31.47         21.10        11.53 o                         
   2   7  18        714.08        679.80        21.20 o                         
   3   7  18        315.76        342.75        31.54 o                         
  -3   8  18        296.28        297.21        32.00 o                         
  -2   8  18        112.01        126.82        30.35 o                         
  -1   8  18        734.70        764.80        28.32 o                         
   0   8  18         16.72        -10.60        19.15 o                         
   1   8  18        850.03        905.05        31.82 o                         
   2   8  18        201.60        178.98        29.42 o                         
  -6   1  19          1.57         25.19        15.79 o                         
  -5   1  19          9.07         12.21         7.21 o                         
  -4   1  19          3.97         -3.74         5.82 o                         
  -3   1  19          3.15          9.09         4.48 o                         
  -2   1  19          0.00         23.15         4.63 o                         
  -1   1  19         16.40         24.74         4.93 o                         
   0   1  19         30.03         59.65         4.65 o                         
   1   1  19        106.09        118.22         5.57 o                         
   2   1  19          9.91         14.29         6.73 o                         
   3   1  19          1.65         -7.33         7.51 o                         
   4   1  19         46.79         57.24         8.88 o                         
   5   1  19         25.09         43.83        21.19 o                         
  -6   2  19          0.93         -1.95        28.78 o                         
  -5   2  19          0.22          0.34         9.00 o                         
  -4   2  19         20.54         11.63         5.00 o                         
  -3   2  19          1.92         -5.61         5.61 o                         
  -2   2  19         11.35         18.38         7.13 o                         
  -1   2  19          0.15          9.27         4.30 o                         
   0   2  19         57.41         37.91         4.24 o                         
   1   2  19          3.11          1.96         4.73 o                         
   2   2  19          7.90         18.05         6.27 o                         
   3   2  19         16.18         27.55        10.49 o                         
   4   2  19         38.72         51.04        10.10 o                         
   5   2  19         34.38         14.70        24.80 o                         
  -6   3  19          1.43         11.32        31.00 o                         
  -5   3  19          5.03         10.07         8.05 o                         
  -4   3  19          0.02         -6.63         6.63 o                         
  -3   3  19         91.93         80.71         6.53 o                         
  -2   3  19         10.72         18.62         3.46 o                         
  -1   3  19         46.41         46.67         6.10 o                         
   0   3  19         49.83         60.58         5.63 o                         
   1   3  19         13.09         -3.44         6.68 o                         
   2   3  19         51.90         54.27         7.64 o                         
   3   3  19          4.50         -2.43         9.87 o                         
   4   3  19          0.10         10.93        14.10 o                         
   5   3  19          2.47         23.22        32.64 o                         
  -6   4  19          6.86         -4.27        37.19 o                         
  -5   4  19         23.48          2.50        12.29 o                         
  -4   4  19          1.66         24.52         7.79 o                         
  -3   4  19         51.65         29.74         6.07 o                         
  -2   4  19        109.69         91.81         5.02 o                         
  -1   4  19         27.41         22.54         5.97 o                         
   0   4  19          5.22          1.80         6.03 o                         
   1   4  19        170.39        140.25         8.44 o                         
   2   4  19          5.74          4.63         8.83 o                         
   3   4  19         42.25         46.58        10.31 o                         
   4   4  19         42.63         24.45        20.37 o                         
   5   4  19          4.47          4.85        32.70 o                         
  -5   5  19          3.10        -17.67        34.70 o                         
  -4   5  19         32.94          5.14        12.66 o                         
  -3   5  19        301.26        254.84        10.09 o                         
  -2   5  19          0.05         -8.71         8.71 o                         
  -1   5  19         19.24          6.90        10.47 o                         
   0   5  19        137.35        142.39        10.03 o                         
   1   5  19          1.83          1.55         8.25 o                         
   2   5  19         16.72         23.88         9.84 o                         
   3   5  19          0.40         11.80        11.75 o                         
   4   5  19         37.24         46.39        33.01 o                         
  -5   6  19          5.29        -11.16        54.33 o                         
  -4   6  19         12.03         15.34        27.24 o                         
  -3   6  19         25.17         37.91        18.65 o                         
  -2   6  19        127.45         74.11        11.29 o                         
  -1   6  19         18.69         -1.46         9.55 o                         
   0   6  19         15.85         26.69         6.48 o                         
   1   6  19         15.05         15.90         8.87 o                         
   2   6  19         44.93         53.53        11.32 o                         
   3   6  19          0.23         37.98        25.15 o                         
   4   6  19         14.24         31.80        33.21 o                         
  -4   7  19          2.04        -27.08        35.08 o                         
  -3   7  19         16.99         12.27        28.43 o                         
  -2   7  19         18.43          6.03        17.87 o                         
  -1   7  19          5.20          4.78        22.03 o                         
   0   7  19         49.92         67.86        12.34 o                         
   1   7  19         12.68          7.76        23.87 o                         
   2   7  19          2.42          3.49        27.15 o                         
   3   7  19          0.23         11.79        33.10 o                         
  -2   8  19          0.72          7.39        31.39 o                         
  -1   8  19         44.68         47.73        30.12 o                         
   0   8  19          2.41         -7.44        27.54 o                         
   1   8  19          0.85          5.55        29.89 o                         
  -6   0  20        733.90        692.48        44.86 o                         
  -5   0  20        215.74        220.31        11.31 o                         
  -4   0  20       2635.94       2742.70        53.05 o                         
  -3   0  20         85.95         40.45        10.74 o                         
  -2   0  20       1482.00       1491.35        22.47 o                         
  -1   0  20       1559.33       1498.43        25.91 o                         
   0   0  20        661.85        656.65        15.87 o                         
   1   0  20       2514.05       2396.02        42.05 o                         
   2   0  20          5.09          7.84        10.73 o                         
   3   0  20       2518.03       2446.21        41.88 o                         
   4   0  20         52.00         76.39        11.98 o                         
   5   0  20        146.09        155.08        42.25 o                         
  -6   1  20        464.18        465.68        34.97 o                         
  -5   1  20       1716.37       1711.64        30.89 o                         
  -4   1  20         29.64         11.49         5.63 o                         
  -3   1  20       3236.53       3136.93        31.87 o                         
  -2   1  20         17.65         -2.99         3.92 o                         
  -1   1  20       4523.63       4524.74        38.80 o                         
   0   1  20       2235.10       2176.58        22.59 o                         
   1   1  20       1039.94       1041.06        17.86 o                         
   2   1  20       1854.98       1844.50        25.60 o                         
   3   1  20          7.76         -7.44         8.48 o                         
   4   1  20        782.36        760.40        18.45 o                         
   5   1  20         91.59        103.67        30.42 o                         
  -6   2  20        650.40        687.33        34.93 o                         
  -5   2  20        290.12        263.69        18.05 o                         
  -4   2  20       2123.27       2217.04        28.30 o                         
  -3   2  20         18.12          7.38         5.43 o                         
  -2   2  20       1311.19       1367.43        16.54 o                         
  -1   2  20        603.24        524.92        12.37 o                         
   0   2  20       1323.53       1299.06        18.48 o                         
   1   2  20       1153.76       1104.95        20.39 o                         
   2   2  20        402.44        374.93        15.50 o                         
   3   2  20       1592.08       1569.43        28.99 o                         
   4   2  20         75.64         81.18        12.41 o                         
   5   2  20        332.03        344.54        34.26 o                         
  -6   3  20        582.14        600.52        35.39 o                         
  -5   3  20        791.20        815.40        30.58 o                         
  -4   3  20         16.68          2.40         8.90 o                         
  -3   3  20       2244.89       2239.62        27.65 o                         
  -2   3  20         83.76         63.22         5.80 o                         
  -1   3  20       2197.66       2150.10        25.20 o                         
   0   3  20        834.18        842.33        17.64 o                         
   1   3  20       1093.55       1079.63        22.72 o                         
   2   3  20       1168.06       1173.80        28.08 o                         
   3   3  20          0.06        -11.84        11.84 o                         
   4   3  20        806.72        747.84        27.05 o                         
   5   3  20        145.32        170.57        36.09 o                         
  -5   4  20        225.23        221.49        33.56 o                         
  -4   4  20       1714.22       1699.05        27.40 o                         
  -3   4  20          4.86         -3.11         6.78 o                         
  -2   4  20       1375.16       1434.18        24.13 o                         
  -1   4  20        285.31        308.33        14.15 o                         
   0   4  20        640.08        724.16        27.37 o                         
   1   4  20        944.62        912.31        23.05 o                         
   2   4  20        143.57        143.10        16.44 o                         
   3   4  20        944.54        963.33        29.02 o                         
   4   4  20         11.47          2.03        33.15 o                         
  -5   5  20        491.44        459.74        40.24 o                         
  -4   5  20         40.22         28.36        14.95 o                         
  -3   5  20       1164.89       1106.75        27.37 o                         
  -2   5  20        166.42        118.73         9.73 o                         
  -1   5  20       1282.87       1324.40        25.53 o                         
   0   5  20        970.14        944.49        26.56 o                         
   1   5  20        681.45        706.94        24.61 o                         
   2   5  20        995.93       1007.31        26.33 o                         
   3   5  20          1.49         19.68        21.01 o                         
   4   5  20        412.04        455.26        37.04 o                         
  -4   6  20       1030.25       1115.78        42.83 o                         
  -3   6  20         59.24         77.48        27.59 o                         
  -2   6  20       1171.75       1164.05        30.21 o                         
  -1   6  20        317.46        311.69        16.60 o                         
   0   6  20        677.64        722.32        21.82 o                         
   1   6  20        935.56        836.97        23.11 o                         
   2   6  20         42.81         57.56        19.91 o                         
   3   6  20        762.84        827.13        38.05 o                         
  -3   7  20       1239.42       1288.37        44.75 o                         
  -2   7  20         98.57         92.86        27.29 o                         
  -1   7  20       1061.98       1112.00        34.61 o                         
   0   7  20        429.45        441.24        22.68 o                         
   1   7  20        135.35        156.69        25.89 o                         
   2   7  20        577.84        596.67        31.54 o                         
  -1   8  20        361.84        320.07        39.62 o                         
   0   8  20        227.19        243.99        32.88 o                         
  -6   1  21          0.08        -22.20        37.39 o                         
  -5   1  21         16.58        -16.15        16.15 o                         
  -4   1  21          1.63         -5.29         6.67 o                         
  -3   1  21         67.91         91.99         7.27 o                         
  -2   1  21         80.92         53.07         7.71 o                         
  -1   1  21         14.84         33.08         6.55 o                         
   0   1  21         73.69         90.63         6.86 o                         
   1   1  21         74.78         70.48        11.62 o                         
   2   1  21         31.91         27.30        11.21 o                         
   3   1  21         73.89         63.83        13.06 o                         
   4   1  21          0.98         26.35        16.34 o                         
   5   1  21          2.79          7.05        31.81 o                         
  -5   2  21          3.08        -10.42        29.19 o                         
  -4   2  21          0.07         16.47         6.62 o                         
  -3   2  21          0.99          3.72         5.78 o                         
  -2   2  21          0.04         -3.17         5.44 o                         
  -1   2  21          0.83          0.48         6.95 o                         
   0   2  21         24.67         40.43        13.43 o                         
   1   2  21         72.26         78.45        13.36 o                         
   2   2  21         17.11          8.64        10.65 o                         
   3   2  21          0.80          7.78        11.62 o                         
   4   2  21         13.00         15.09        17.63 o                         
  -5   3  21          4.67        -20.49        33.38 o                         
  -4   3  21          0.09         -7.72         7.72 o                         
  -3   3  21          1.19          1.20         7.36 o                         
  -2   3  21         72.85         63.05         7.56 o                         
  -1   3  21         88.21         71.31         9.44 o                         
   0   3  21          2.81          1.86         7.99 o                         
   1   3  21          8.22         13.56        21.66 o                         
   2   3  21          3.05          1.98        18.62 o                         
   3   3  21          0.95         -6.23        18.02 o                         
   4   3  21         11.52         21.66        31.31 o                         
  -5   4  21         19.17         12.44        37.29 o                         
  -4   4  21          0.09         25.11        15.35 o                         
  -3   4  21         81.95        102.10         8.84 o                         
  -2   4  21          0.26         -5.39         8.30 o                         
  -1   4  21         25.86          9.77         6.98 o                         
   0   4  21          0.05         -0.69        22.53 o                         
   1   4  21          0.56         -8.97        21.64 o                         
   2   4  21         62.74         51.02        24.25 o                         
   3   4  21         37.59         54.86        21.00 o                         
   4   4  21          0.34         -4.02        33.89 o                         
  -4   5  21          1.95        -14.56        32.31 o                         
  -3   5  21         10.40         17.79        13.67 o                         
  -2   5  21          0.03         -7.56        11.21 o                         
  -1   5  21         29.89         20.05        12.38 o                         
   0   5  21         11.05         19.14        10.56 o                         
   1   5  21         13.39         14.93        13.46 o                         
   2   5  21          6.69         19.06        25.55 o                         
   3   5  21         23.27         41.18        31.85 o                         
  -3   6  21          7.06        -15.13        28.41 o                         
  -2   6  21          1.35        -14.79        19.48 o                         
  -1   6  21         53.46         33.48        24.82 o                         
   0   6  21         19.94         30.39        25.34 o                         
   1   6  21          6.20          3.54        13.81 o                         
   2   6  21         29.90         13.59        30.74 o                         
  -2   7  21        153.11        119.89        31.35 o                         
  -1   7  21          0.93          9.07        28.48 o                         
   0   7  21          8.27         -6.49        31.00 o                         
   1   7  21         48.65         38.46        30.17 o                         
  -5   0  22       1188.76       1247.16        65.68 o                         
  -4   0  22        169.70        168.45        15.82 o                         
  -3   0  22        853.56        879.93        35.45 o                         
  -2   0  22       1262.49       1164.41        28.50 o                         
  -1   0  22          2.32         -3.92        11.60 o                         
   0   0  22       1283.14       1318.52        44.29 o                         
   1   0  22          0.28         -5.16        27.18 o                         
   2   0  22        876.34        926.89        41.87 o                         
   3   0  22        100.34         77.62        33.35 o                         
   4   0  22        378.59        390.55        38.83 o                         
  -5   1  22         16.25         13.03        32.72 o                         
  -4   1  22       1334.78       1344.72        25.79 o                         
  -3   1  22       1558.86       1476.30        20.02 o                         
  -2   1  22        809.46        781.71        15.62 o                         
  -1   1  22       1295.73       1277.75        21.35 o                         
   0   1  22        248.69        237.37        19.87 o                         
   1   1  22       2177.57       2262.05        37.37 o                         
   2   1  22         21.40          8.38        12.29 o                         
   3   1  22        588.63        544.91        22.70 o                         
   4   1  22        417.95        435.37        28.72 o                         
  -5   2  22       1321.05       1338.24        53.87 o                         
  -4   2  22        337.13        298.91        13.25 o                         
  -3   2  22       1102.64       1084.49        18.24 o                         
  -2   2  22       1883.06       1800.99        23.67 o                         
  -1   2  22         29.31         45.61         8.84 o                         
   0   2  22       1275.86       1333.71        37.44 o                         
   1   2  22        453.14        404.60        23.80 o                         
   2   2  22        739.98        780.87        22.40 o                         
   3   2  22        288.38        263.70        20.62 o                         
   4   2  22        300.68        319.75        34.40 o                         
  -5   3  22         15.55         27.86        36.86 o                         
  -4   3  22        948.22        972.63        26.49 o                         
  -3   3  22       1155.29       1127.86        20.63 o                         
  -2   3  22        480.38        463.14        13.85 o                         
  -1   3  22       2035.58       2010.90        30.80 o                         
   0   3  22          6.15          6.08        11.70 o                         
   1   3  22       1546.58       1583.21        40.15 o                         
   2   3  22        164.03        159.67        26.61 o                         
   3   3  22        352.21        382.59        29.20 o                         
   4   3  22        269.47        303.27        34.64 o                         
  -4   4  22        303.14        327.89        36.45 o                         
  -3   4  22        826.93        843.56        22.25 o                         
  -2   4  22       1038.36        975.47        22.27 o                         
  -1   4  22        151.38        175.76        14.08 o                         
   0   4  22       1171.04       1132.35        29.43 o                         
   1   4  22         94.25         63.60        24.57 o                         
   2   4  22        563.81        561.94        28.61 o                         
   3   4  22        124.40        125.93        34.12 o                         
  -4   5  22        587.01        634.87        38.42 o                         
  -3   5  22        809.42        848.78        27.37 o                         
  -2   5  22        254.20        240.40        21.94 o                         
  -1   5  22       1104.60       1089.85        26.57 o                         
   0   5  22          0.38         -7.74        25.49 o                         
   1   5  22        742.60        863.11        30.47 o                         
   2   5  22         86.53         82.38        34.83 o                         
   3   5  22        265.15        323.74        41.45 o                         
  -3   6  22        284.71        304.15        32.35 o                         
  -2   6  22        528.22        531.90        32.01 o                         
  -1   6  22         40.25         53.38        27.57 o                         
   0   6  22        757.87        811.38        30.55 o                         
   1   6  22          9.32          9.15        29.43 o                         
   2   6  22        365.44        366.49        35.81 o                         
  -5   1  23          1.38        -10.17        36.19 o                         
  -4   1  23          0.05        -25.05        25.05 o                         
  -3   1  23          0.01          9.89         8.25 o                         
  -2   1  23          2.63          4.90         8.40 o                         
  -1   1  23          9.66          1.11        19.55 o                         
   0   1  23        128.83        112.82        21.47 o                         
   1   1  23          1.92         27.75        16.48 o                         
   2   1  23        109.49        105.20        16.87 o                         
   3   1  23          1.12         -2.59        29.78 o                         
   4   1  23          4.32          6.28        34.81 o                         
  -5   2  23          4.76         44.41        70.21 o                         
  -4   2  23         24.01         10.10        17.97 o                         
  -3   2  23         12.13         35.99         9.02 o                         
  -2   2  23         16.69          6.67         6.97 o                         
  -1   2  23         27.32         50.27        12.45 o                         
   0   2  23         29.27         31.19        24.16 o                         
   1   2  23          6.61        -13.48        22.51 o                         
   2   2  23         69.82         62.61        23.83 o                         
   3   2  23         26.12         26.70        27.05 o                         
  -4   3  23         53.49         39.28        35.47 o                         
  -3   3  23          0.18         21.30        12.49 o                         
  -2   3  23         29.24          7.58        11.23 o                         
  -1   3  23          1.90         15.08        11.06 o                         
   0   3  23         83.07         70.31        23.86 o                         
   1   3  23          3.68         10.35        24.88 o                         
   2   3  23          5.32        -22.39        26.06 o                         
   3   3  23          7.97         25.75        30.72 o                         
  -4   4  23          7.88        -11.91        39.15 o                         
  -3   4  23         25.32         16.59        29.00 o                         
  -2   4  23         11.30          6.74        13.72 o                         
  -1   4  23          1.35        -11.66        12.43 o                         
   0   4  23          0.56          2.68        24.55 o                         
   1   4  23          0.35        -13.88        25.80 o                         
   2   4  23          1.79         15.48        32.01 o                         
   3   4  23          0.67          8.25        42.08 o                         
  -3   5  23          4.12         20.58        30.67 o                         
  -2   5  23          0.19         20.39        30.19 o                         
  -1   5  23          0.29         -4.34        26.96 o                         
   0   5  23          5.42          5.86        15.10 o                         
   1   5  23          3.06         -1.94        29.30 o                         
   2   5  23          1.20        -20.46        34.17 o                         
  -1   6  23         12.08          4.56        29.62 o                         
   0   6  23          6.32         26.14        29.56 o                         
  -4   0  24        208.89        231.20        49.76 o                         
  -3   0  24       1101.76       1039.91        35.20 o                         
  -2   0  24         28.27         14.56         8.84 o                         
  -1   0  24       1692.12       1704.73        58.10 o                         
   0   0  24        980.23        879.08        41.09 o                         
   1   0  24          5.09         10.67        33.35 o                         
   2   0  24       1212.46       1235.87        55.01 o                         
   3   0  24          4.46         -8.58        39.70 o                         
  -4   1  24        654.46        635.78        40.41 o                         
  -3   1  24         13.87        -12.98        13.23 o                         
  -2   1  24       2162.60       2197.65        33.86 o                         
  -1   1  24        275.81        239.89        23.85 o                         
   0   1  24        913.97        985.92        32.84 o                         
   1   1  24        473.27        470.63        24.77 o                         
   2   1  24        199.70        195.67        21.73 o                         
   3   1  24        363.11        364.11        32.37 o                         
  -4   2  24        192.37        171.61        37.42 o                         
  -3   2  24        759.05        809.27        30.35 o                         
  -2   2  24          9.16         -9.25         9.25 o                         
  -1   2  24       1002.21       1060.88        32.94 o                         
   0   2  24        408.62        359.88        23.71 o                         
   1   2  24        272.93        271.84        24.75 o                         
   2   2  24        529.58        560.13        29.40 o                         
   3   2  24         11.47          2.19        32.26 o                         
  -4   3  24        561.54        589.81        85.29 o                         
  -3   3  24         65.72         59.96        33.52 o                         
  -2   3  24       1175.11       1200.70        27.98 o                         
  -1   3  24        177.03        145.58        14.13 o                         
   0   3  24        786.54        818.13        29.97 o                         
   1   3  24        385.72        416.33        27.82 o                         
   2   3  24        237.84        224.94        29.36 o                         
  -3   4  24        988.19        998.17        36.95 o                         
  -2   4  24         19.31         13.56        28.42 o                         
  -1   4  24        849.17        860.56        25.39 o                         
   0   4  24        251.49        214.76        27.90 o                         
   1   4  24        315.42        358.82        29.51 o                         
   2   4  24        683.92        642.78        36.51 o                         
  -2   5  24       1176.11       1186.75        44.24 o                         
  -1   5  24        114.02         95.49        28.84 o                         
   0   5  24        703.94        739.92        31.61 o                         
   1   5  24        394.51        404.69        59.02 o                         
  -3   1  25          9.88        -32.29        32.29 o                         
  -2   1  25         16.48         14.78        19.81 o                         
  -1   1  25          0.05         -8.99        26.03 o                         
   0   1  25          7.56          9.21        24.78 o                         
   1   1  25          5.07          1.75        26.27 o                         
   2   1  25         20.43         17.87        28.94 o                         
  -3   2  25          3.74        -20.27        27.13 o                         
  -2   2  25          1.67         -6.12        27.23 o                         
  -1   2  25          6.71         -0.67        16.04 o                         
   0   2  25         73.56         81.09        25.24 o                         
   1   2  25         46.52         39.99        27.10 o                         
   2   2  25          0.75          5.57        29.76 o                         
  -3   3  25          1.85        -20.90        40.08 o                         
  -2   3  25          0.23          3.47        30.76 o                         
  -1   3  25          0.10         -8.44        26.67 o                         
   0   3  25          5.78        -12.84        27.67 o                         
   1   3  25         46.61         24.78        27.58 o                         
  -2   4  25          3.40         -2.27        44.46 o                         
  -1   4  25          7.64        -10.85        29.19 o                         
   0   4  25         20.03         -8.86        29.74 o                         
  -3   0  26        142.55         94.04       110.15 o                         
  -2   0  26        182.41        221.45        39.08 o                         
  -1   0  26        347.89        379.77        44.27 o                         
   0   0  26        141.33        146.77        44.23 o                         
   1   0  26        695.04        659.19        48.51 o                         
  -2   1  26        369.60        341.69        31.37 o                         
  -1   1  26        237.86        257.51        29.77 o                         
   0   1  26        970.15       1016.99        33.09 o                         
   1   1  26         25.19         27.82        30.19 o                         
  -2   2  26        382.46        390.70        31.61 o                         
  -1   2  26        621.89        593.71        28.53 o                         
   0   2  26         44.18         31.52        27.30 o                         
   1   2  26        670.45        648.76        35.50 o                         
  -1   3  26        311.38        398.80        58.77 o                         
   0   3  26        807.83        903.32        57.28 o                         
                                                                                
