# Supplementary material for: Quaternary tryptammonium salts: N,N-dimethyl-N-n-propyl­tryptammonium (DMPT) iodide and N-allyl-N,N-di­methyl­tryptammonium (DMALT) iodide
Source: Acta Crystallogr E Crystallogr Commun. 2020 Jul 24;76(Pt 8):1357–60. doi: 10.1107/S2056989020010014 (PMC7405565; doi:10.1107/S2056989020010014)
Supplement: Supplementary file 3 [file e-76-01357-DMALTsup3.hkl]

data_DMALT                                                              
_shelx_title ' UMD1819E_c.res in P2(1)'                                         
_shelx_refln_list_code          4                                               
_shelx_F_calc_maximum      123.33                                               
_exptl_crystal_F_000       356.00                                               
_reflns_d_resolution_high  0.8184                                               
                                                                                
loop_                                                                           
 _space_group_symop_operation_xyz                                               
 'x, y, z'                                                                      
 '-x, y+1/2, -z'                                                                
                                                                                
_cell_length_a     7.3471                                                       
_cell_length_b     9.9672                                                       
_cell_length_c    10.9499                                                       
_cell_angle_alpha  90.000                                                       
_cell_angle_beta   94.671                                                       
_cell_angle_gamma  90.000                                                       
                                                                                
_shelx_F_squared_multiplier     1.000                                           
                                                                                
loop_                                                                           
 _refln_index_h                                                                 
 _refln_index_k                                                                 
 _refln_index_l                                                                 
 _refln_F_squared_calc                                                          
 _refln_F_squared_meas                                                          
 _refln_F_squared_sigma                                                         
 _refln_observed_status                                                         
   0 -12   0        113.48        120.12         9.49 o                         
   1 -12   0         15.65         12.28         2.46 o                         
   1 -11   0        122.67        131.78         2.78 o                         
   2 -11   0         49.14         44.54         2.38 o                         
   3 -11   0         32.34         40.16         5.83 o                         
   0 -10   0        554.79        582.06         7.63 o                         
   1 -10   0         16.44         10.17         0.92 o                         
   2 -10   0        162.34        167.57         2.98 o                         
   3 -10   0         98.46         96.12         2.65 o                         
   4 -10   0         14.08         18.82         2.06 o                         
   5 -10   0         91.89        109.98         5.12 o                         
   1  -9   0        216.66        209.04         2.86 o                         
   2  -9   0        106.20         94.12         2.46 o                         
   3  -9   0        125.08        128.41         2.75 o                         
   4  -9   0        247.72        253.40         5.37 o                         
   5  -9   0          0.59          0.35         1.05 o                         
   6  -9   0         78.68         99.62         7.88 o                         
   0  -8   0       1502.42       1449.75        17.85 o                         
   1  -8   0         88.31         73.63         1.91 o                         
   2  -8   0        683.99        686.28         7.40 o                         
   3  -8   0        428.82        420.80         5.32 o                         
   4  -8   0         77.82        103.34         2.11 o                         
   5  -8   0        254.36        266.27         4.42 o                         
   6  -8   0         51.23         55.48         1.97 o                         
   1  -7   0       1124.61       1158.52        10.53 o                         
   2  -7   0        680.48        669.78         6.97 o                         
   3  -7   0        299.39        306.41         3.88 o                         
   4  -7   0        944.66        944.12         9.21 o                         
   5  -7   0         23.08         31.70         1.92 o                         
   6  -7   0        172.52        178.12         3.68 o                         
   7  -7   0         26.55         26.51         2.19 o                         
   0  -6   0       4077.23       3877.78        57.63 o                         
   1  -6   0        101.14         93.46         1.57 o                         
   2  -6   0       1211.45       1322.17        13.53 o                         
   3  -6   0        756.53        713.50         8.21 o                         
   4  -6   0         39.60         36.57         1.78 o                         
   5  -6   0        438.79        420.04         4.86 o                         
   6  -6   0         65.88         64.90         1.92 o                         
   7  -6   0        120.76        128.11         4.08 o                         
   1  -5   0       3306.20       3265.87        29.94 o                         
   2  -5   0       1018.62       1080.86        11.15 o                         
   3  -5   0        675.11        657.22         5.77 o                         
   4  -5   0        824.87        811.59         7.44 o                         
   5  -5   0          0.25         -1.11         1.11 o                         
   6  -5   0        272.37        272.67         4.08 o                         
   7  -5   0         41.34         38.27         2.93 o                         
   8  -5   0         26.27         26.55         3.35 o                         
   0  -4   0       5201.19       4901.11        99.29 o                         
   1  -4   0        570.00        597.50         5.81 o                         
   2  -4   0       1585.96       1705.04        17.88 o                         
   3  -4   0       2183.17       2058.30        21.63 o                         
   4  -4   0        154.98        136.26         2.79 o                         
   5  -4   0        945.60        970.46         8.91 o                         
   6  -4   0         96.21         89.49         1.79 o                         
   7  -4   0        201.32        200.28         3.88 o                         
   8  -4   0         87.28         80.50         4.04 o                         
   1  -3   0       4571.72       4471.44        41.24 o                         
   2  -3   0       1193.62       1260.01        14.84 o                         
   3  -3   0       1120.07       1055.72        10.13 o                         
   4  -3   0       2122.76       2196.02        18.92 o                         
   5  -3   0          9.89         10.48         0.94 o                         
   6  -3   0        426.95        431.09         4.76 o                         
   7  -3   0        134.54        138.37         4.28 o                         
   8  -3   0         60.11         59.92         3.22 o                         
   1  -2   0       3486.36       3302.88        39.68 o                         
   2  -2   0       2379.44       2446.26        21.55 o                         
   3  -2   0       2783.00       2701.95        22.80 o                         
   4  -2   0        310.33        306.48         3.72 o                         
   5  -2   0       1200.06       1189.12        10.59 o                         
   6  -2   0        151.43        156.40         2.48 o                         
   7  -2   0        361.83        349.01         4.59 o                         
   8  -2   0        144.01        164.28         4.85 o                         
   1  -1   0       4013.50       4118.49        88.89 o                         
   2  -1   0       3009.53       3272.35        31.72 o                         
   3  -1   0       1025.78        988.76         8.72 o                         
   4  -1   0       3922.27       4072.41        34.62 o                         
   5  -1   0         48.97         27.51         1.42 o                         
   6  -1   0        430.51        421.64         4.61 o                         
   7  -1   0         29.04         31.76         1.64 o                         
   8  -1   0        105.09         98.01         4.89 o                         
   2   0   0       7390.98       7284.59       150.11 o                         
   3   0   0       3296.81       3390.01        28.55 o                         
   4   0   0         74.07         63.98         1.52 o                         
   5   0   0       1693.20       1739.82        15.11 o                         
   6   0   0        185.59        201.02         3.79 o                         
   7   0   0        386.32        398.70         5.20 o                         
   8   0   0        241.08        286.84         5.66 o                         
   1   1   0       3894.59       4035.45       106.10 o                         
   2   1   0       3012.33       3271.80        30.07 o                         
   3   1   0       1059.17       1018.29         9.34 o                         
   4   1   0       3894.34       4132.69        39.89 o                         
   5   1   0         48.83         28.79         1.63 o                         
   6   1   0        427.68        418.13         4.80 o                         
   7   1   0         30.41         34.32         1.73 o                         
   8   1   0        102.37         93.88         3.59 o                         
   0   2   0      11534.63       6499.64       259.05 o                         
   1   2   0       3426.17       3212.55        35.68 o                         
   2   2   0       2368.32       2452.50        25.29 o                         
   3   2   0       2756.12       2689.96        23.79 o                         
   4   2   0        311.84        307.81         4.18 o                         
   5   2   0       1196.11       1187.48        10.58 o                         
   6   2   0        151.56        152.21         2.37 o                         
   7   2   0        355.22        331.38         6.36 o                         
   8   2   0        145.10        175.97         4.58 o                         
   1   3   0       4620.86       4548.36        53.32 o                         
   2   3   0       1188.09       1250.41        11.75 o                         
   3   3   0       1099.19       1062.72        12.09 o                         
   4   3   0       2141.62       2236.86        24.92 o                         
   5   3   0          9.81          7.77         0.73 o                         
   6   3   0        433.28        431.67         5.12 o                         
   7   3   0        137.50        134.84         2.87 o                         
   8   3   0         59.38         62.35         5.48 o                         
   0   4   0       5112.19       4897.36       170.66 o                         
   1   4   0        570.11        600.85         6.93 o                         
   2   4   0       1586.22       1706.48        20.42 o                         
   3   4   0       2188.41       2114.00        19.50 o                         
   4   4   0        150.02        131.15         2.98 o                         
   5   4   0        951.32        977.25         9.75 o                         
   6   4   0         96.59         90.39         2.66 o                         
   7   4   0        202.41        185.79         5.30 o                         
   8   4   0         84.26         84.74         8.36 o                         
   1   5   0       3315.09       3224.92        43.18 o                         
   2   5   0       1016.37       1087.00        13.45 o                         
   3   5   0        677.82        668.36         6.95 o                         
   4   5   0        813.73        802.42         9.85 o                         
   5   5   0          0.25         -0.98         0.98 o                         
   6   5   0        272.60        277.82         3.97 o                         
   7   5   0         40.90         32.36         1.96 o                         
   8   5   0         26.38         23.96         8.85 o                         
   0   6   0       4100.99       4154.27        73.48 o                         
   1   6   0        101.13         89.89         1.74 o                         
   2   6   0       1226.94       1350.43        15.22 o                         
   3   6   0        765.01        719.35         8.81 o                         
   4   6   0         43.66         37.83         2.06 o                         
   5   6   0        449.53        436.44         5.98 o                         
   6   6   0         66.45         61.44         3.14 o                         
   7   6   0        122.04        121.30         4.99 o                         
   1   7   0       1105.69       1142.95        14.34 o                         
   2   7   0        682.50        660.01         8.11 o                         
   3   7   0        309.23        309.74         4.59 o                         
   4   7   0        947.71        962.38        12.59 o                         
   5   7   0         22.90         34.53         2.54 o                         
   6   7   0        170.09        174.97         6.86 o                         
   7   7   0         27.34         22.02         2.65 o                         
   0   8   0       1501.61       1460.35        21.90 o                         
   1   8   0         86.69         69.11         4.78 o                         
   2   8   0        685.33        688.75         8.45 o                         
   3   8   0        418.42        406.86         6.39 o                         
   4   8   0         78.13         99.40         4.55 o                         
   5   8   0        256.71        268.49         5.87 o                         
   6   8   0         51.89         53.32         4.62 o                         
   1   9   0        210.04        205.13         4.95 o                         
   2   9   0        103.72         78.81         3.40 o                         
   3   9   0        121.30        123.28         3.38 o                         
   4   9   0        248.37        249.06         5.39 o                         
   5   9   0          0.57          0.98         2.21 o                         
   6   9   0         77.21         82.35        17.86 o                         
   0  10   0        558.12        593.10        18.57 o                         
   1  10   0         16.60         10.87         1.28 o                         
   2  10   0        161.99        150.49        14.49 o                         
   3  10   0         99.15         79.75         9.43 o                         
   4  10   0         14.05         16.60         7.39 o                         
   5  10   0         91.87         95.98         9.57 o                         
   1  11   0        123.62        118.60         7.67 o                         
   2  11   0         50.41         42.77        15.88 o                         
   3  11   0         32.39         31.40        11.27 o                         
   0  12   0        111.87        132.52        19.56 o                         
   1  12   0         15.31         16.53        18.41 o                         
  -1 -12   1         62.32         73.19         3.74 o                         
   0 -12   1         36.91         40.52         3.70 o                         
   1 -12   1         31.18         28.09         2.59 o                         
  -3 -11   1          0.50          0.76         4.40 o                         
  -2 -11   1        134.40        154.92         4.29 o                         
  -1 -11   1         41.13         48.20         2.11 o                         
   0 -11   1         42.92         36.38         2.07 o                         
   1 -11   1         93.95         98.60         2.82 o                         
   2 -11   1          2.16          2.75         0.94 o                         
   3 -11   1         82.03         86.17         4.59 o                         
  -5 -10   1         16.26         21.63         5.02 o                         
  -4 -10   1         36.69         28.77         3.12 o                         
  -3 -10   1        218.03        234.42         6.02 o                         
  -2 -10   1         23.11         17.04         1.06 o                         
  -1 -10   1        325.99        331.04         3.99 o                         
   0 -10   1        160.89        169.82         2.64 o                         
   1 -10   1        132.59        133.18         2.51 o                         
   2 -10   1        357.22        371.30         5.04 o                         
   3 -10   1          2.72          1.09         1.96 o                         
   4 -10   1        100.65        108.98         4.08 o                         
  -6  -9   1         31.63         33.93         4.08 o                         
  -5  -9   1         49.77         46.10         2.03 o                         
  -4  -9   1        232.71        250.75         4.41 o                         
  -3  -9   1         73.20         65.72         1.85 o                         
  -2  -9   1        611.78        639.49         6.76 o                         
  -1  -9   1         21.86         25.32         1.00 o                         
   0  -9   1        184.59        176.04         2.42 o                         
   1  -9   1        346.96        361.26         4.16 o                         
   2  -9   1          5.27          6.13         1.39 o                         
   3  -9   1        281.60        280.95         4.76 o                         
   4  -9   1         58.64         42.29         3.31 o                         
   5  -9   1        108.53        115.46         2.97 o                         
  -6  -8   1        155.76        145.73         3.02 o                         
  -5  -8   1         31.18         31.35         1.61 o                         
  -4  -8   1        136.97        131.51         2.33 o                         
  -3  -8   1        386.04        409.13         4.86 o                         
  -2  -8   1         23.48         30.01         1.38 o                         
  -1  -8   1        734.32        742.65         6.88 o                         
   0  -8   1        763.49        808.03         6.80 o                         
   1  -8   1        604.70        609.80         6.08 o                         
   2  -8   1        736.80        705.85         7.58 o                         
   3  -8   1          5.36          3.17         1.32 o                         
   4  -8   1        155.45        162.32         2.75 o                         
   5  -8   1         91.14         79.51         2.27 o                         
   6  -8   1         23.77         27.84         2.62 o                         
  -7  -7   1         81.02         78.59         2.64 o                         
  -6  -7   1         71.74         82.50         2.44 o                         
  -5  -7   1        187.18        181.54         2.73 o                         
  -4  -7   1        470.71        449.07         4.96 o                         
  -3  -7   1         33.77         22.89         1.68 o                         
  -2  -7   1       1143.53       1139.68        10.61 o                         
  -1  -7   1         58.37         45.68         1.31 o                         
   0  -7   1        427.42        430.28         3.81 o                         
   1  -7   1        670.88        674.78         6.45 o                         
   2  -7   1         52.60         48.27         1.41 o                         
   3  -7   1        565.89        570.74         6.30 o                         
   4  -7   1         67.81         66.37         1.67 o                         
   5  -7   1        191.95        203.48         3.97 o                         
   6  -7   1        121.06        118.93         2.51 o                         
   7  -7   1          8.78         12.35         1.61 o                         
  -7  -6   1          2.36         -1.49         1.76 o                         
  -6  -6   1        378.61        369.50         5.49 o                         
  -5  -6   1        196.95        200.17         2.73 o                         
  -4  -6   1        260.36        227.28         2.77 o                         
  -3  -6   1       1539.72       1579.06        14.32 o                         
  -2  -6   1         18.54         25.50         1.62 o                         
  -1  -6   1       1580.77       1600.45        12.70 o                         
   0  -6   1        907.34        878.21         7.15 o                         
   1  -6   1        652.90        647.84         6.82 o                         
   2  -6   1       1702.52       1585.33        15.14 o                         
   3  -6   1          3.58          5.94         0.76 o                         
   4  -6   1        958.68        968.58         8.91 o                         
   5  -6   1        279.01        274.53         3.58 o                         
   6  -6   1         61.00         69.86         1.99 o                         
   7  -6   1        167.75        178.73         3.47 o                         
  -8  -5   1         15.09         15.45         2.88 o                         
  -7  -5   1        287.53        325.09         5.78 o                         
  -6  -5   1         84.64         84.08         2.58 o                         
  -5  -5   1        442.20        422.35         4.49 o                         
  -4  -5   1       1145.23       1168.30        10.86 o                         
  -3  -5   1         52.84         47.44         1.61 o                         
  -2  -5   1       2119.77       2039.64        16.72 o                         
  -1  -5   1        393.92        408.81         3.77 o                         
   0  -5   1       1896.48       1938.41        15.88 o                         
   1  -5   1       2426.31       2433.56        23.79 o                         
   2  -5   1        153.00        138.63         2.62 o                         
   3  -5   1       2104.55       2161.60        19.23 o                         
   4  -5   1        283.24        292.34         3.25 o                         
   5  -5   1        828.86        860.02         8.87 o                         
   6  -5   1        187.78        174.41         3.28 o                         
   7  -5   1          4.72          2.68         1.44 o                         
   8  -5   1         89.62         89.18         5.62 o                         
  -8  -4   1        138.19        130.76         5.91 o                         
  -7  -4   1         30.55         27.37         1.76 o                         
  -6  -4   1        577.94        552.62         7.68 o                         
  -5  -4   1        442.79        445.88         4.67 o                         
  -4  -4   1        336.71        321.03         3.39 o                         
  -3  -4   1       2692.57       2698.26        25.35 o                         
  -2  -4   1        157.82        197.40         2.06 o                         
  -1  -4   1       3818.56       3965.51        48.60 o                         
   0  -4   1       1732.14       1694.30        13.35 o                         
   1  -4   1       1308.97       1300.74        12.99 o                         
   2  -4   1       3164.46       3070.42        26.83 o                         
   3  -4   1        192.96        169.98         2.09 o                         
   4  -4   1       1194.50       1162.37        10.84 o                         
   5  -4   1        703.18        712.99         6.86 o                         
   6  -4   1         90.54         78.63         1.78 o                         
   7  -4   1        284.06        301.86         5.23 o                         
   8  -4   1          2.18          4.00         4.53 o                         
  -8  -3   1          6.22          2.65         2.04 o                         
  -7  -3   1        249.77        251.24         4.21 o                         
  -6  -3   1        295.78        286.63         3.55 o                         
  -5  -3   1        510.37        490.24         5.04 o                         
  -4  -3   1       1581.93       1624.71        14.80 o                         
  -3  -3   1        269.20        234.65         2.47 o                         
  -2  -3   1       5085.89       5167.18        97.00 o                         
  -1  -3   1        883.12        918.67         7.90 o                         
   0  -3   1       2576.89       2668.82        23.96 o                         
   1  -3   1       7652.38       7680.66       109.26 o                         
   2  -3   1        372.53        350.82         3.64 o                         
   3  -3   1       3213.87       3361.41        32.22 o                         
   4  -3   1        281.37        288.76         3.29 o                         
   5  -3   1        583.09        542.10         5.40 o                         
   6  -3   1        335.07        354.37         4.16 o                         
   7  -3   1          5.00          5.80         1.13 o                         
   8  -3   1        103.39         95.02         4.68 o                         
  -8  -2   1        185.91        189.82         4.95 o                         
  -7  -2   1         28.76         13.84         1.25 o                         
  -6  -2   1       1051.72       1065.41         9.79 o                         
  -5  -2   1        597.91        592.84         5.72 o                         
  -4  -2   1        788.73        810.18         7.98 o                         
  -3  -2   1       4374.69       4495.26        37.76 o                         
  -2  -2   1         38.69         39.50         1.15 o                         
  -1  -2   1       7107.95       6909.83       104.80 o                         
   0  -2   1       6850.93       5161.41       103.46 o                         
   1  -2   1      15002.55      11637.12       302.80 o                         
   2  -2   1       8092.39       8152.21       217.67 o                         
   3  -2   1         24.60         25.02         0.89 o                         
   4  -2   1       1674.32       1611.35        13.83 o                         
   5  -2   1        909.14        946.94         8.66 o                         
   6  -2   1        164.69        149.26         2.42 o                         
   7  -2   1        406.33        420.58         5.66 o                         
   8  -2   1          2.62          1.11         1.78 o                         
  -8  -1   1         13.00          8.54         3.18 o                         
  -7  -1   1        481.04        479.44         6.12 o                         
  -6  -1   1        357.77        343.97         4.00 o                         
  -5  -1   1        458.66        462.28         4.74 o                         
  -4  -1   1       2084.82       1965.69        23.38 o                         
  -3  -1   1        455.95        373.03         3.77 o                         
  -2  -1   1       7251.61       7482.42       142.37 o                         
  -1  -1   1         95.50         50.15         1.18 o                         
   1  -1   1       3682.75       3404.60        83.25 o                         
   2  -1   1        147.42        125.33         2.28 o                         
   3  -1   1       2864.49       3009.49        25.46 o                         
   4  -1   1        900.13        857.42         8.32 o                         
   5  -1   1       1325.98       1380.34        12.15 o                         
   6  -1   1        575.74        613.29         6.19 o                         
   7  -1   1         14.56         10.86         0.91 o                         
   8  -1   1         84.98         87.25         3.98 o                         
  -8   0   1        206.38        216.06         4.77 o                         
  -7   0   1          9.64         11.81         1.01 o                         
  -6   0   1       1765.28       1823.69        16.02 o                         
  -5   0   1        272.29        270.09         3.61 o                         
  -4   0   1        220.28        180.64         2.30 o                         
  -3   0   1       3975.90       4188.35        35.19 o                         
  -2   0   1        141.69        138.70         1.49 o                         
  -1   0   1       2378.59       2657.06        31.18 o                         
   1   0   1       5840.22       5663.39       174.78 o                         
   2   0   1      15064.67      13680.17       351.57 o                         
   3   0   1        230.71        179.53         2.18 o                         
   4   0   1       2093.79       2066.03        18.49 o                         
   5   0   1        539.19        519.22         5.35 o                         
   6   0   1        204.51        189.74         2.97 o                         
   7   0   1        385.81        389.03         4.95 o                         
   8   0   1          7.30          7.75         1.93 o                         
  -8   1   1         12.45          4.36         2.17 o                         
  -7   1   1        483.09        491.46         5.94 o                         
  -6   1   1        355.48        344.20         4.13 o                         
  -5   1   1        474.20        481.41         5.42 o                         
  -4   1   1       2090.26       2020.18        19.68 o                         
  -3   1   1        474.23        394.97         4.71 o                         
  -2   1   1       7228.74       7360.24        94.28 o                         
  -1   1   1        118.66         64.51         1.18 o                         
   1   1   1       3858.09       3506.57       106.51 o                         
   2   1   1        153.92        128.87         1.43 o                         
   3   1   1       2861.64       3018.78        26.54 o                         
   4   1   1        920.94        870.49         8.10 o                         
   5   1   1       1330.99       1369.78        12.65 o                         
   6   1   1        581.71        617.72         6.28 o                         
   7   1   1         16.07         11.48         1.07 o                         
   8   1   1         88.03         70.61         3.47 o                         
  -8   2   1        187.40        190.71         4.74 o                         
  -7   2   1         29.79         16.01         1.23 o                         
  -6   2   1       1044.47       1057.44         9.77 o                         
  -5   2   1        593.93        590.76         6.19 o                         
  -4   2   1        788.31        820.56         9.68 o                         
  -3   2   1       4397.26       4506.71        58.16 o                         
  -2   2   1         36.40         40.35         1.22 o                         
  -1   2   1       7074.21       7036.64       206.70 o                         
   0   2   1       6948.55       5180.19        99.65 o                         
   1   2   1      14890.84      11783.24       236.61 o                         
   2   2   1       8164.14       8324.17       221.98 o                         
   3   2   1         23.46         22.84         0.87 o                         
   4   2   1       1660.50       1580.67        14.43 o                         
   5   2   1        914.25        951.99         9.51 o                         
   6   2   1        162.96        155.93         2.39 o                         
   7   2   1        405.92        423.95         7.02 o                         
   8   2   1          2.51          3.25         1.62 o                         
  -8   3   1          6.05          2.71         5.13 o                         
  -7   3   1        248.01        245.21         4.06 o                         
  -6   3   1        293.01        282.82         3.58 o                         
  -5   3   1        510.81        505.25         4.97 o                         
  -4   3   1       1592.47       1663.21        16.50 o                         
  -3   3   1        258.40        230.59         3.90 o                         
  -2   3   1       5130.86       5337.00        58.86 o                         
  -1   3   1        866.01        923.21        10.33 o                         
   0   3   1       2578.12       2740.87        24.79 o                         
   1   3   1       7666.19       7800.81       107.96 o                         
   2   3   1        368.25        337.41         3.93 o                         
   3   3   1       3213.49       3382.29        32.86 o                         
   4   3   1        275.69        283.16         3.55 o                         
   5   3   1        575.08        541.21         6.20 o                         
   6   3   1        333.69        346.15         4.42 o                         
   7   3   1          5.79          5.61         2.39 o                         
   8   3   1        104.03        102.68         6.79 o                         
  -8   4   1        141.24        136.31         9.14 o                         
  -7   4   1         30.35         24.41         4.45 o                         
  -6   4   1        576.03        560.81         6.65 o                         
  -5   4   1        441.23        447.83         5.00 o                         
  -4   4   1        335.62        316.63         4.38 o                         
  -3   4   1       2711.17       2773.50        26.82 o                         
  -2   4   1        159.46        197.43         2.51 o                         
  -1   4   1       3857.99       4114.80        53.17 o                         
   0   4   1       1740.33       1730.84        17.74 o                         
   1   4   1       1319.39       1322.11        13.72 o                         
   2   4   1       3095.94       2999.77        44.22 o                         
   3   4   1        191.77        173.54         2.13 o                         
   4   4   1       1203.78       1183.18        13.72 o                         
   5   4   1        704.49        713.03         7.87 o                         
   6   4   1         92.63         86.57         1.81 o                         
   7   4   1        285.78        291.72         7.85 o                         
   8   4   1          2.37         -3.04         3.04 o                         
  -8   5   1         15.69          5.08         8.05 o                         
  -7   5   1        286.22        294.36         7.01 o                         
  -6   5   1         81.98         73.99         2.05 o                         
  -5   5   1        442.90        423.93         5.16 o                         
  -4   5   1       1151.98       1166.04        15.81 o                         
  -3   5   1         55.21         44.49         1.55 o                         
  -2   5   1       2119.02       2026.34        21.55 o                         
  -1   5   1        390.70        408.64         4.08 o                         
   0   5   1       1890.37       1983.06        26.19 o                         
   1   5   1       2410.57       2424.72        29.09 o                         
   2   5   1        151.87        132.63         4.29 o                         
   3   5   1       2112.17       2128.73        22.48 o                         
   4   5   1        278.66        287.76         3.64 o                         
   5   5   1        832.01        852.26         9.91 o                         
   6   5   1        183.07        171.17         3.37 o                         
   7   5   1          4.23          2.38         1.69 o                         
   8   5   1         89.69        100.91        10.96 o                         
  -7   6   1          2.53         -0.66         8.37 o                         
  -6   6   1        380.72        361.96         6.32 o                         
  -5   6   1        193.21        198.15         3.40 o                         
  -4   6   1        267.26        230.95         3.30 o                         
  -3   6   1       1524.35       1574.27        22.08 o                         
  -2   6   1         18.20         25.63         2.44 o                         
  -1   6   1       1579.22       1613.62        18.02 o                         
   0   6   1        903.25        895.05        11.06 o                         
   1   6   1        648.77        631.71         8.31 o                         
   2   6   1       1693.03       1594.92        17.99 o                         
   3   6   1          3.04          4.57         0.72 o                         
   4   6   1        946.71        983.55        11.81 o                         
   5   6   1        276.84        274.78         4.25 o                         
   6   6   1         62.63         63.85         2.89 o                         
   7   6   1        169.26        176.87         6.62 o                         
  -7   7   1         78.56         72.86         4.30 o                         
  -6   7   1         71.57         83.53         3.99 o                         
  -5   7   1        184.94        186.40         5.87 o                         
  -4   7   1        462.06        429.27        11.96 o                         
  -3   7   1         35.94         22.91         1.57 o                         
  -2   7   1       1138.64       1129.87        13.17 o                         
  -1   7   1         65.38         53.60         1.73 o                         
   0   7   1        420.88        425.17         9.42 o                         
   1   7   1        672.74        672.03        10.47 o                         
   2   7   1         50.15         45.11         2.39 o                         
   3   7   1        554.23        547.34         7.38 o                         
   4   7   1         69.26         63.82         2.51 o                         
   5   7   1        188.26        203.63         4.91 o                         
   6   7   1        119.11         99.63         7.64 o                         
   7   7   1          8.64          7.73         4.25 o                         
  -6   8   1        156.54        168.88         9.26 o                         
  -5   8   1         31.79         33.51         2.09 o                         
  -4   8   1        139.47        125.58         3.67 o                         
  -3   8   1        391.61        409.59         5.75 o                         
  -2   8   1         22.97         29.70         4.21 o                         
  -1   8   1        743.71        752.99         9.78 o                         
   0   8   1        770.20        832.39        10.55 o                         
   1   8   1        609.91        621.17         9.27 o                         
   2   8   1        746.08        708.33         9.48 o                         
   3   8   1          5.77          2.18         0.93 o                         
   4   8   1        157.05        163.45         3.89 o                         
   5   8   1         88.99         80.71         4.91 o                         
   6   8   1         25.13         27.08         9.28 o                         
  -6   9   1         31.49         33.36        17.38 o                         
  -5   9   1         47.99         47.27         4.39 o                         
  -4   9   1        234.25        253.37         6.85 o                         
  -3   9   1         72.95         64.32         1.96 o                         
  -2   9   1        621.55        656.36        10.10 o                         
  -1   9   1         21.42         22.93         8.55 o                         
   0   9   1        181.40        172.88         2.74 o                         
   1   9   1        346.36        360.00         6.26 o                         
   2   9   1          4.30          3.36         1.39 o                         
   3   9   1        285.37        276.66         6.80 o                         
   4   9   1         59.07         46.38         1.85 o                         
   5   9   1        108.48        103.75         7.06 o                         
  -5  10   1         16.83         15.93         9.14 o                         
  -4  10   1         35.81         29.81         7.31 o                         
  -3  10   1        217.67        247.96        16.24 o                         
  -2  10   1         23.70         16.58         2.07 o                         
  -1  10   1        324.62        345.72        30.62 o                         
   0  10   1        161.49        171.13         3.20 o                         
   1  10   1        132.64        129.86         5.07 o                         
   2  10   1        355.10        377.22        16.06 o                         
   3  10   1          2.56         -4.23         5.19 o                         
   4  10   1         99.45         99.80         8.44 o                         
  -3  11   1          0.58         -5.06        10.59 o                         
  -2  11   1        132.74        111.68        15.43 o                         
  -1  11   1         40.91         54.22        15.32 o                         
   0  11   1         42.04         28.07         6.14 o                         
   1  11   1         94.00        112.16        11.17 o                         
   2  11   1          2.28         14.00        16.06 o                         
   3  11   1         82.85         86.32        12.10 o                         
  -1  12   1         62.82         82.43        19.18 o                         
   0  12   1         37.25         59.59        13.40 o                         
   1  12   1         31.17         18.04        17.95 o                         
   0 -12   2         10.67         13.64         5.57 o                         
  -3 -11   2        105.88         93.66         4.99 o                         
  -2 -11   2         46.52         53.04         1.97 o                         
  -1 -11   2         56.30         58.54         2.30 o                         
   0 -11   2        158.93        168.86         3.84 o                         
   1 -11   2         18.85         16.96         1.74 o                         
   2 -11   2         99.70        111.27         3.20 o                         
   3 -11   2         52.22         55.09         4.57 o                         
  -5 -10   2         10.29          6.81         6.36 o                         
  -4 -10   2        157.25        153.21         5.02 o                         
  -3 -10   2         22.57         22.65         1.91 o                         
  -2 -10   2         97.92         86.28         1.91 o                         
  -1 -10   2        221.56        228.67         3.29 o                         
   0 -10   2          4.66          7.67         0.98 o                         
   1 -10   2        312.09        332.02         4.53 o                         
   2 -10   2         21.25         17.38         1.18 o                         
   3 -10   2        130.45        135.50         4.92 o                         
   4 -10   2         78.70         85.56         3.89 o                         
  -5  -9   2        226.06        235.64         5.29 o                         
  -4  -9   2         54.30         61.48         2.27 o                         
  -3  -9   2        180.95        154.37         2.99 o                         
  -2  -9   2        337.33        345.89         3.76 o                         
  -1  -9   2        114.45        116.62         1.73 o                         
   0  -9   2        337.28        337.67         3.63 o                         
   1  -9   2         24.71         22.39         1.24 o                         
   2  -9   2        136.46        139.51         2.25 o                         
   3  -9   2        157.72        159.12         4.33 o                         
   4  -9   2          9.72         11.38         1.06 o                         
   5  -9   2        126.71        133.09         3.00 o                         
  -6  -8   2        142.78        159.65         3.78 o                         
  -5  -8   2         37.20         21.00         1.31 o                         
  -4  -8   2        277.24        267.22         4.74 o                         
  -3  -8   2        108.02        115.10         2.06 o                         
  -2  -8   2        222.89        210.57         2.56 o                         
  -1  -8   2        871.84        863.47         7.89 o                         
   0  -8   2          3.46          4.30         1.06 o                         
   1  -8   2        873.20        883.31         8.52 o                         
   2  -8   2        191.64        184.41         3.35 o                         
   3  -8   2        479.56        494.78         6.45 o                         
   4  -8   2        260.64        254.61         3.98 o                         
   5  -8   2          7.40          5.83         1.03 o                         
   6  -8   2        115.38        131.57         3.28 o                         
  -7  -7   2         51.78         50.41         2.73 o                         
  -6  -7   2         16.70         13.74         1.10 o                         
  -5  -7   2        459.03        468.21         5.74 o                         
  -4  -7   2         97.35         97.71         1.88 o                         
  -3  -7   2        788.38        755.52         7.48 o                         
  -2  -7   2        682.09        663.86         6.30 o                         
  -1  -7   2        334.53        318.67         3.42 o                         
   0  -7   2        988.88       1018.27         8.56 o                         
   1  -7   2         81.94         73.78         1.33 o                         
   2  -7   2        559.02        607.75         6.58 o                         
   3  -7   2        636.38        596.60         6.70 o                         
   4  -7   2         49.07         41.07         1.52 o                         
   5  -7   2        338.41        335.55         5.78 o                         
   6  -7   2          1.74          0.95         1.60 o                         
   7  -7   2         49.43         50.72         2.92 o                         
  -7  -6   2         81.42         75.19         2.66 o                         
  -6  -6   2        294.86        307.45         4.48 o                         
  -5  -6   2         15.70         11.09         0.85 o                         
  -4  -6   2        688.74        688.74         6.32 o                         
  -3  -6   2        258.82        271.96         2.98 o                         
  -2  -6   2        868.68        887.85         7.36 o                         
  -1  -6   2       2827.97       2870.82        25.24 o                         
   0  -6   2         29.45         29.31         0.76 o                         
   1  -6   2       2278.09       2345.28        20.94 o                         
   2  -6   2        403.22        371.92         4.32 o                         
   3  -6   2        413.19        402.99         4.27 o                         
   4  -6   2        421.00        378.90         3.97 o                         
   5  -6   2          9.42         11.21         0.78 o                         
   6  -6   2        270.58        293.20         4.46 o                         
   7  -6   2         39.70         39.00         1.87 o                         
  -8  -5   2         60.35         55.54         7.44 o                         
  -7  -5   2         63.94         58.46         2.66 o                         
  -6  -5   2         51.12         44.27         2.30 o                         
  -5  -5   2        986.10        974.58         9.48 o                         
  -4  -5   2         34.00         35.99         1.47 o                         
  -3  -5   2       1634.54       1670.26        17.60 o                         
  -2  -5   2       1170.35       1054.92         9.00 o                         
  -1  -5   2        499.98        457.64         3.93 o                         
   0  -5   2       1184.49       1167.69        10.15 o                         
   1  -5   2        616.73        600.28         5.24 o                         
   2  -5   2       2053.57       2122.87        19.81 o                         
   3  -5   2        784.42        778.80         6.80 o                         
   4  -5   2        187.91        183.67         2.35 o                         
   5  -5   2        294.16        278.70         3.94 o                         
   6  -5   2          5.04          4.44         0.97 o                         
   7  -5   2        104.94        101.20         2.70 o                         
  -8  -4   2         21.37         29.15         6.13 o                         
  -7  -4   2        249.10        230.99         5.89 o                         
  -6  -4   2        516.21        506.83         6.17 o                         
  -5  -4   2         36.82         25.06         1.05 o                         
  -4  -4   2       2186.80       2243.09        19.26 o                         
  -3  -4   2        546.38        540.63         5.28 o                         
  -2  -4   2       3064.17       3102.73        24.35 o                         
  -1  -4   2       4417.09       4577.79        37.16 o                         
   0  -4   2        290.92        244.41         2.32 o                         
   1  -4   2       4207.39       4134.05        46.58 o                         
   2  -4   2        470.26        368.47         3.81 o                         
   3  -4   2       1295.70       1260.88        11.50 o                         
   4  -4   2        929.65        934.12         8.41 o                         
   5  -4   2         11.79          5.95         0.64 o                         
   6  -4   2        646.09        672.22         7.19 o                         
   7  -4   2         69.87         67.10         2.77 o                         
   8  -4   2         47.34         46.00         6.42 o                         
  -8  -3   2        196.76        202.41         5.41 o                         
  -7  -3   2        153.34        157.17         3.37 o                         
  -6  -3   2        259.34        272.59         3.71 o                         
  -5  -3   2       1623.98       1661.24        15.12 o                         
  -4  -3   2        169.20        138.39         2.55 o                         
  -3  -3   2       1670.39       1677.64        16.18 o                         
  -2  -3   2       2654.87       2490.34        24.68 o                         
  -1  -3   2        334.44        312.17         2.73 o                         
   0  -3   2       3563.67       3929.02        32.55 o                         
   1  -3   2        280.57        199.96         1.96 o                         
   2  -3   2       3026.68       2983.31        24.30 o                         
   3  -3   2       1130.02       1170.71        10.75 o                         
   4  -3   2        458.88        465.96         4.88 o                         
   5  -3   2       1233.82       1283.61        11.45 o                         
   6  -3   2         15.37         14.04         1.06 o                         
   7  -3   2        170.61        173.39         4.37 o                         
   8  -3   2         51.59         51.22         6.77 o                         
  -8  -2   2         43.07         41.12         2.93 o                         
  -7  -2   2        262.77        250.76         4.47 o                         
  -6  -2   2        778.18        778.24         7.92 o                         
  -5  -2   2        253.84        237.17         2.97 o                         
  -4  -2   2       2290.66       2339.73        19.88 o                         
  -3  -2   2       1168.84       1277.41        11.10 o                         
  -2  -2   2       1475.70       1513.22        12.95 o                         
  -1  -2   2       8653.65       8074.28       161.30 o                         
   0  -2   2        735.33        515.05         4.75 o                         
   1  -2   2       2341.42       2375.06        19.25 o                         
   2  -2   2       1131.47       1097.75         9.78 o                         
   3  -2   2       2949.64       2899.66        25.62 o                         
   4  -2   2       1317.49       1329.52        12.77 o                         
   5  -2   2         25.15         13.73         0.79 o                         
   6  -2   2        697.58        685.42         6.93 o                         
   7  -2   2         69.90         76.06         3.40 o                         
   8  -2   2         51.96         47.09         3.96 o                         
  -8  -1   2        126.72        128.63         3.99 o                         
  -7  -1   2        183.40        174.45         3.24 o                         
  -6  -1   2         15.00         18.90         1.37 o                         
  -5  -1   2       2757.37       2856.35        25.32 o                         
  -4  -1   2        611.95        615.78         5.75 o                         
  -3  -1   2       3232.97       3327.51        29.63 o                         
  -2  -1   2       6056.90       6328.58        60.50 o                         
  -1  -1   2       3634.01       3736.13        33.23 o                         
   0  -1   2       5758.42       5796.86       176.33 o                         
   1  -1   2       2848.43       2866.81        26.44 o                         
   2  -1   2       1583.79       1665.50        14.64 o                         
   3  -1   2       2519.63       2596.19        22.29 o                         
   4  -1   2        234.23        213.84         3.09 o                         
   5  -1   2       1093.04       1110.63        10.38 o                         
   6  -1   2         31.91         34.16         1.27 o                         
   7  -1   2        262.92        283.42         4.18 o                         
   8  -1   2         95.45        107.63         5.37 o                         
  -8   0   2         66.89         53.95         3.20 o                         
  -7   0   2        207.39        196.40         3.44 o                         
  -6   0   2        550.97        542.28         5.74 o                         
  -5   0   2        426.80        415.55         4.31 o                         
  -4   0   2       3582.04       3784.37        32.04 o                         
  -3   0   2        347.25        389.14         3.70 o                         
  -2   0   2       2248.81       2536.81        21.36 o                         
  -1   0   2      15210.03      13215.63       488.12 o                         
   0   0   2          4.83         13.39         0.36 o                         
   1   0   2      11326.26      10568.51       248.90 o                         
   2   0   2        247.38        243.23         2.48 o                         
   3   0   2       3977.67       3884.08        34.16 o                         
   4   0   2       1446.08       1494.69        13.55 o                         
   5   0   2          0.07          1.78         0.55 o                         
   6   0   2        654.40        632.22         6.66 o                         
   7   0   2         89.28        102.61         2.41 o                         
   8   0   2        104.30        103.90         3.55 o                         
  -8   1   2        125.13        120.75         3.86 o                         
  -7   1   2        182.97        176.84         3.01 o                         
  -6   1   2         14.60         17.26         0.90 o                         
  -5   1   2       2762.24       2865.50        23.81 o                         
  -4   1   2        611.02        618.85         5.76 o                         
  -3   1   2       3210.50       3328.09        28.39 o                         
  -2   1   2       6099.13       6466.70        78.05 o                         
  -1   1   2       3677.65       3927.94        36.98 o                         
   0   1   2       5558.17       5657.43        95.58 o                         
   1   1   2       2823.69       2871.99        25.14 o                         
   2   1   2       1542.66       1630.44        14.61 o                         
   3   1   2       2512.13       2554.07        22.79 o                         
   4   1   2        242.16        222.05         2.77 o                         
   5   1   2       1079.31       1096.85        10.90 o                         
   6   1   2         32.72         39.80         1.55 o                         
   7   1   2        262.40        273.20         4.59 o                         
   8   1   2         95.02        111.54         5.02 o                         
  -8   2   2         42.98         43.84         2.52 o                         
  -7   2   2        269.25        252.42         4.35 o                         
  -6   2   2        792.23        807.43         7.85 o                         
  -5   2   2        253.70        239.16         2.88 o                         
  -4   2   2       2271.21       2307.46        20.74 o                         
  -3   2   2       1170.15       1296.33        11.11 o                         
  -2   2   2       1464.59       1520.61        13.49 o                         
  -1   2   2       8730.64       8458.17       169.90 o                         
   0   2   2        752.89        544.97         5.05 o                         
   1   2   2       2341.13       2390.30        20.02 o                         
   2   2   2       1109.04       1072.72        10.31 o                         
   3   2   2       2931.51       2897.95        25.61 o                         
   4   2   2       1321.94       1329.58        12.69 o                         
   5   2   2         26.53         14.76         0.77 o                         
   6   2   2        700.87        691.75         7.46 o                         
   7   2   2         70.53         81.05         4.12 o                         
   8   2   2         51.35         42.16         3.19 o                         
  -8   3   2        196.77        197.96         9.49 o                         
  -7   3   2        149.34        152.33         3.62 o                         
  -6   3   2        260.90        273.74         3.42 o                         
  -5   3   2       1615.35       1658.20        15.44 o                         
  -4   3   2        162.56        133.15         1.91 o                         
  -3   3   2       1693.61       1723.82        14.00 o                         
  -2   3   2       2604.41       2466.80        21.89 o                         
  -1   3   2        335.84        321.06         2.88 o                         
   0   3   2       3560.69       3841.50        68.60 o                         
   1   3   2        266.04        186.94         2.20 o                         
   2   3   2       3069.49       3042.43        33.26 o                         
   3   3   2       1140.68       1199.30        12.76 o                         
   4   3   2        463.03        475.27         5.64 o                         
   5   3   2       1235.15       1279.07        12.55 o                         
   6   3   2         14.60         14.68         1.27 o                         
   7   3   2        169.90        164.08         3.54 o                         
   8   3   2         51.09         34.17         5.65 o                         
  -8   4   2         21.01         12.15         8.01 o                         
  -7   4   2        245.99        252.75         8.89 o                         
  -6   4   2        523.58        514.47         5.96 o                         
  -5   4   2         35.69         22.64         1.11 o                         
  -4   4   2       2178.51       2249.05        21.14 o                         
  -3   4   2        534.01        535.25         5.80 o                         
  -2   4   2       3075.75       3145.05        32.29 o                         
  -1   4   2       4409.69       4652.38        44.61 o                         
   0   4   2        286.48        246.05         2.58 o                         
   1   4   2       4241.21       4281.52        55.97 o                         
   2   4   2        509.21        409.99         4.54 o                         
   3   4   2       1297.29       1267.71        14.56 o                         
   4   4   2        918.61        925.62         9.72 o                         
   5   4   2         11.09          7.76         0.83 o                         
   6   4   2        641.79        667.66         9.97 o                         
   7   4   2         69.70         58.76         5.60 o                         
   8   4   2         48.21         33.85         6.65 o                         
  -8   5   2         59.45         46.40         9.91 o                         
  -7   5   2         64.62         70.37         7.99 o                         
  -6   5   2         48.32         44.35         2.28 o                         
  -5   5   2        975.12        976.69        10.44 o                         
  -4   5   2         34.84         39.12         2.47 o                         
  -3   5   2       1620.02       1664.50        16.63 o                         
  -2   5   2       1175.07       1086.41        10.77 o                         
  -1   5   2        493.99        462.67         5.56 o                         
   0   5   2       1205.46       1193.70        13.35 o                         
   1   5   2        623.54        614.95         6.30 o                         
   2   5   2       2049.46       2116.75        21.80 o                         
   3   5   2        796.55        791.86         8.67 o                         
   4   5   2        181.21        178.21         2.84 o                         
   5   5   2        290.49        292.19         4.66 o                         
   6   5   2          5.57          6.69         1.38 o                         
   7   5   2        102.80         88.02         2.73 o                         
  -7   6   2         82.27         78.56         8.96 o                         
  -6   6   2        295.44        306.12         5.76 o                         
  -5   6   2         15.31         10.74         1.53 o                         
  -4   6   2        689.16        693.99         8.09 o                         
  -3   6   2        260.09        273.49         4.09 o                         
  -2   6   2        869.61        896.50         9.14 o                         
  -1   6   2       2826.62       2928.92        31.64 o                         
   0   6   2         31.63         33.11         2.39 o                         
   1   6   2       2298.47       2372.14        23.11 o                         
   2   6   2        393.70        368.37         7.54 o                         
   3   6   2        407.02        394.63         5.45 o                         
   4   6   2        430.52        387.63         4.60 o                         
   5   6   2          9.15         12.10         0.98 o                         
   6   6   2        271.87        287.55         5.25 o                         
   7   6   2         39.08         40.04         4.16 o                         
  -7   7   2         52.45         45.11         9.38 o                         
  -6   7   2         15.92          9.23         1.65 o                         
  -5   7   2        458.72        466.09         6.50 o                         
  -4   7   2         99.28         96.20         3.77 o                         
  -3   7   2        787.78        756.20        10.42 o                         
  -2   7   2        681.69        662.83         7.00 o                         
  -1   7   2        340.19        334.04         4.20 o                         
   0   7   2        985.44        990.75        16.16 o                         
   1   7   2         83.64         76.67         2.64 o                         
   2   7   2        558.07        608.07         8.33 o                         
   3   7   2        639.66        601.23         7.70 o                         
   4   7   2         51.27         50.57         1.73 o                         
   5   7   2        341.45        351.46         8.76 o                         
   6   7   2          2.12          0.67         1.87 o                         
   7   7   2         48.83         52.41         2.76 o                         
  -6   8   2        144.02        165.49         7.93 o                         
  -5   8   2         37.96         19.11         1.98 o                         
  -4   8   2        275.21        255.50         5.93 o                         
  -3   8   2        108.27        105.62         3.38 o                         
  -2   8   2        215.38        204.14         4.13 o                         
  -1   8   2        866.71        873.89        10.17 o                         
   0   8   2          3.92          5.06         1.12 o                         
   1   8   2        870.29        900.40        17.46 o                         
   2   8   2        187.83        180.22         3.51 o                         
   3   8   2        482.42        506.51         7.60 o                         
   4   8   2        258.51        271.86         5.45 o                         
   5   8   2          7.08          7.80         1.23 o                         
   6   8   2        115.40        129.00        10.08 o                         
  -5   9   2        225.41        245.80         7.70 o                         
  -4   9   2         53.94         64.86         3.55 o                         
  -3   9   2        182.21        151.20         4.37 o                         
  -2   9   2        332.18        349.54         7.31 o                         
  -1   9   2        115.58        117.42         2.56 o                         
   0   9   2        340.31        345.34         5.22 o                         
   1   9   2         25.06         23.45         1.41 o                         
   2   9   2        134.97        133.47         5.19 o                         
   3   9   2        157.20        155.46         4.96 o                         
   4   9   2          9.82         11.48         1.81 o                         
   5   9   2        126.44        143.58         5.71 o                         
  -5  10   2         10.60          4.42        17.85 o                         
  -4  10   2        158.80        139.08         9.43 o                         
  -3  10   2         21.00         18.21         2.61 o                         
  -2  10   2        100.49         85.40        12.70 o                         
  -1  10   2        220.79        219.96         7.96 o                         
   0  10   2          4.84          8.07         1.86 o                         
   1  10   2        316.18        336.88         6.24 o                         
   2  10   2         21.82         23.83         8.73 o                         
   3  10   2        131.72        149.69         9.81 o                         
   4  10   2         78.40         79.41         8.33 o                         
  -3  11   2        105.36         98.12        12.04 o                         
  -2  11   2         47.32         50.46        15.23 o                         
  -1  11   2         57.41         53.38        14.19 o                         
   0  11   2        159.08        175.45         5.68 o                         
   1  11   2         18.75         18.20         9.78 o                         
   2  11   2         99.48        106.37        11.33 o                         
   3  11   2         52.79         50.65        12.15 o                         
   0  12   2         10.74         14.16         1.87 o                         
  -3 -11   3         97.62        101.85         5.01 o                         
  -2 -11   3          7.97         13.26         1.33 o                         
  -1 -11   3         93.13         79.19         2.83 o                         
   0 -11   3         46.80         47.02         1.91 o                         
   1 -11   3         29.86         27.99         2.82 o                         
   2 -11   3         92.99         95.03         3.91 o                         
   3 -11   3          4.06          5.51         6.09 o                         
  -4 -10   3         33.47         45.82         4.19 o                         
  -3 -10   3         28.56         20.80         1.54 o                         
  -2 -10   3        191.49        186.81         3.05 o                         
  -1 -10   3         49.85         50.29         1.73 o                         
   0 -10   3        209.00        204.17         3.17 o                         
   1 -10   3        137.16        123.01         2.58 o                         
   2 -10   3         23.06         31.61         1.32 o                         
   3 -10   3        135.94        135.14         3.31 o                         
   4 -10   3          3.47          2.00         4.58 o                         
  -5  -9   3         78.82         94.40         5.64 o                         
  -4  -9   3        106.65         96.00         3.29 o                         
  -3  -9   3        453.31        475.92         5.26 o                         
  -2  -9   3         16.37         12.60         0.75 o                         
  -1  -9   3        494.06        468.54         4.68 o                         
   0  -9   3        119.63        115.04         2.04 o                         
   1  -9   3        176.40        193.86         3.09 o                         
   2  -9   3        319.42        320.75         4.28 o                         
   3  -9   3          8.37          4.92         1.31 o                         
   4  -9   3        148.71        140.47         3.15 o                         
   5  -9   3         30.68         31.74         2.72 o                         
  -6  -8   3          1.96          2.38         1.67 o                         
  -5  -8   3        200.84        197.58         4.08 o                         
  -4  -8   3        188.58        215.77         3.54 o                         
  -3  -8   3        151.05        137.00         2.11 o                         
  -2  -8   3        460.12        465.15         4.45 o                         
  -1  -8   3         83.91         78.73         1.95 o                         
   0  -8   3        646.80        635.63         6.08 o                         
   1  -8   3        582.54        525.04         5.29 o                         
   2  -8   3         73.28         82.85         2.04 o                         
   3  -8   3        417.68        424.05         5.41 o                         
   4  -8   3          6.34          4.82         0.90 o                         
   5  -8   3        108.09        114.30         2.90 o                         
   6  -8   3         45.95         49.50         3.99 o                         
  -7  -7   3          0.43          0.34         2.27 o                         
  -6  -7   3        139.78        132.86         2.96 o                         
  -5  -7   3        216.21        232.45         3.57 o                         
  -4  -7   3        247.77        224.62         3.05 o                         
  -3  -7   3       1085.37       1084.18         9.43 o                         
  -2  -7   3          3.78          8.88         0.84 o                         
  -1  -7   3       1228.73       1181.15         9.02 o                         
   0  -7   3        219.63        204.57         2.42 o                         
   1  -7   3        236.44        237.02         2.70 o                         
   2  -7   3        620.24        632.50         6.45 o                         
   3  -7   3         25.03         18.47         0.98 o                         
   4  -7   3        404.90        420.97         4.89 o                         
   5  -7   3        107.25         90.93         3.21 o                         
   6  -7   3         22.26         21.42         1.69 o                         
  -7  -6   3        252.58        248.82         6.36 o                         
  -6  -6   3          6.37         10.54         0.98 o                         
  -5  -6   3        546.86        547.63         6.26 o                         
  -4  -6   3        587.13        627.37         6.20 o                         
  -3  -6   3        139.61        120.77         1.68 o                         
  -2  -6   3       1185.04       1208.23        10.24 o                         
  -1  -6   3        143.80        143.64         1.73 o                         
   0  -6   3       2287.53       2305.46        18.91 o                         
   1  -6   3       1206.92       1187.34        10.88 o                         
   2  -6   3        367.72        369.70         3.60 o                         
   3  -6   3       1113.79       1157.51        10.41 o                         
   4  -6   3         25.66         17.13         0.90 o                         
   5  -6   3        274.86        274.92         3.86 o                         
   6  -6   3        151.26        149.37         3.95 o                         
   7  -6   3         11.81         15.03         3.56 o                         
  -8  -5   3        145.33        155.08         9.64 o                         
  -7  -5   3          2.79          0.26         1.20 o                         
  -6  -5   3        333.44        321.41         4.81 o                         
  -5  -5   3        204.54        219.36         2.94 o                         
  -4  -5   3        487.41        451.55         4.93 o                         
  -3  -5   3       1358.24       1414.07        12.43 o                         
  -2  -5   3         17.06         19.84         0.62 o                         
  -1  -5   3       1571.62       1547.17        11.88 o                         
   0  -5   3        952.17        929.43         7.82 o                         
   1  -5   3        449.81        464.38         4.44 o                         
   2  -5   3       1136.46       1101.04        10.20 o                         
   3  -5   3         49.63         35.60         1.12 o                         
   4  -5   3       1203.30       1209.42        10.45 o                         
   5  -5   3        180.46        168.92         2.56 o                         
   6  -5   3        106.92         96.43         2.15 o                         
   7  -5   3         48.72         47.43         2.27 o                         
  -8  -4   3         13.26          9.94         4.00 o                         
  -7  -4   3        319.00        313.24         7.78 o                         
  -6  -4   3         29.29         31.44         2.08 o                         
  -5  -4   3        634.31        652.92         6.48 o                         
  -4  -4   3        937.92        905.71         8.75 o                         
  -3  -4   3         94.79         84.57         1.49 o                         
  -2  -4   3       3663.57       3796.81        30.76 o                         
  -1  -4   3        574.24        565.84         4.79 o                         
   0  -4   3       6329.39       6541.10        52.82 o                         
   1  -4   3       2535.88       2493.78        21.92 o                         
   2  -4   3        185.59        131.28         1.75 o                         
   3  -4   3       1596.98       1558.15        13.05 o                         
   4  -4   3        139.58        149.99         2.35 o                         
   5  -4   3        207.50        186.54         2.58 o                         
   6  -4   3        338.95        355.96         4.74 o                         
   7  -4   3         23.31         23.53         1.64 o                         
   8  -4   3        101.07        115.48         9.36 o                         
  -8  -3   3        147.81        144.05         4.61 o                         
  -7  -3   3         26.43         25.43         2.36 o                         
  -6  -3   3        339.77        325.76         4.16 o                         
  -5  -3   3        507.96        501.80         5.13 o                         
  -4  -3   3       1059.87       1073.41         9.78 o                         
  -3  -3   3       2991.53       3117.82        26.59 o                         
  -2  -3   3        165.49        134.89         1.67 o                         
  -1  -3   3       3313.15       3408.77        27.48 o                         
   0  -3   3       1552.55       1659.68        13.58 o                         
   1  -3   3        251.79        201.97         2.56 o                         
   2  -3   3       4906.76       5074.32        41.99 o                         
   3  -3   3         93.27        111.24         1.46 o                         
   4  -3   3       1258.13       1249.48        11.08 o                         
   5  -3   3        153.98        155.34         2.42 o                         
   6  -3   3         33.00         17.34         1.14 o                         
   7  -3   3        127.71        133.40         3.51 o                         
   8  -3   3          2.82          3.03         6.35 o                         
  -8  -2   3         18.18         17.17         2.50 o                         
  -7  -2   3        514.43        518.24         7.51 o                         
  -6  -2   3          9.13          6.21         0.82 o                         
  -5  -2   3        722.43        727.95         6.97 o                         
  -4  -2   3       1142.54       1102.59         9.90 o                         
  -3  -2   3       1692.25       1800.69        14.80 o                         
  -2  -2   3       4427.26       4728.05        38.04 o                         
  -1  -2   3        165.17        142.00         1.64 o                         
   0  -2   3       9023.95       9151.56       112.68 o                         
   1  -2   3       4811.90       4768.84        42.28 o                         
   2  -2   3        442.63        436.70         4.94 o                         
   3  -2   3       2051.72       1991.57        23.84 o                         
   4  -2   3         77.92         87.67         1.76 o                         
   5  -2   3        584.23        592.40         6.35 o                         
   6  -2   3        330.31        345.84         4.16 o                         
   7  -2   3         38.59         26.93         1.65 o                         
   8  -2   3        131.09        147.99         7.18 o                         
  -8  -1   3        262.00        257.52         6.86 o                         
  -7  -1   3         10.55         11.50         1.11 o                         
  -6  -1   3        720.34        703.04         6.94 o                         
  -5  -1   3        880.37        832.42         7.38 o                         
  -4  -1   3       1155.16       1213.77        10.73 o                         
  -3  -1   3       6515.36       7053.34        66.66 o                         
  -2  -1   3        105.47         74.53         1.11 o                         
  -1  -1   3       8858.73       9334.41       146.87 o                         
   0  -1   3       2456.28       2472.15        21.01 o                         
   1  -1   3       4319.99       4596.65        42.36 o                         
   2  -1   3       2944.08       3170.76        29.41 o                         
   3  -1   3        216.60        210.57         2.69 o                         
   4  -1   3       1774.64       1843.09        16.61 o                         
   5  -1   3        401.58        421.45         4.87 o                         
   6  -1   3        227.67        222.88         3.58 o                         
   7  -1   3        193.91        205.90         3.46 o                         
   8  -1   3          1.34          1.80         3.02 o                         
  -8   0   3         28.66         25.23         2.46 o                         
  -7   0   3        756.59        814.03         9.55 o                         
  -6   0   3         48.77         46.41         1.34 o                         
  -5   0   3       1280.42       1327.77        11.31 o                         
  -4   0   3        538.13        512.09         4.70 o                         
  -3   0   3       1367.97       1398.20        14.25 o                         
  -2   0   3       1665.62       1841.60        14.49 o                         
  -1   0   3       2392.74       2400.36        20.27 o                         
   0   0   3       5598.20       6227.08        57.10 o                         
   1   0   3       6823.28       7414.19        67.96 o                         
   2   0   3        511.40        491.58         4.68 o                         
   3   0   3       3561.33       3616.61        34.47 o                         
   4   0   3         13.97          9.33         0.71 o                         
   5   0   3        797.97        792.19         8.12 o                         
   6   0   3        320.76        362.41         4.63 o                         
   7   0   3         28.83         19.38         1.31 o                         
   8   0   3         88.36         73.48         4.32 o                         
  -8   1   3        262.81        268.37         5.15 o                         
  -7   1   3         10.71         11.43         1.23 o                         
  -6   1   3        699.16        698.26         6.58 o                         
  -5   1   3        871.38        824.24         7.71 o                         
  -4   1   3       1146.63       1217.39        10.25 o                         
  -3   1   3       6501.81       7111.42        59.32 o                         
  -2   1   3        106.62         77.25         1.06 o                         
  -1   1   3       8800.76       9081.48       130.78 o                         
   0   1   3       2505.13       2519.50        26.50 o                         
   1   1   3       4341.16       4634.18        57.05 o                         
   2   1   3       2918.55       3188.96        27.97 o                         
   3   1   3        216.52        206.87         2.44 o                         
   4   1   3       1773.49       1839.75        16.61 o                         
   5   1   3        403.12        424.87         5.25 o                         
   6   1   3        228.88        225.01         3.15 o                         
   7   1   3        190.07        202.12         4.25 o                         
   8   1   3          1.33          0.65         1.54 o                         
  -8   2   3         18.11         13.87         2.49 o                         
  -7   2   3        509.66        494.84         8.62 o                         
  -6   2   3          9.19          8.18         0.96 o                         
  -5   2   3        723.68        738.90         6.93 o                         
  -4   2   3       1168.33       1134.67        11.21 o                         
  -3   2   3       1690.80       1798.19        21.08 o                         
  -2   2   3       4398.02       4696.23        39.56 o                         
  -1   2   3        169.70        148.31         1.58 o                         
   0   2   3       8994.23       8999.20       240.55 o                         
   1   2   3       4907.95       4908.39        58.09 o                         
   2   2   3        435.63        440.09         4.06 o                         
   3   2   3       2081.12       2029.63        19.81 o                         
   4   2   3         79.25         92.77         1.54 o                         
   5   2   3        576.41        578.95         6.29 o                         
   6   2   3        326.45        334.51         4.53 o                         
   7   2   3         37.97         26.15         1.71 o                         
   8   2   3        131.14        127.17         6.34 o                         
  -8   3   3        147.58        141.37         6.99 o                         
  -7   3   3         26.09         27.62         1.70 o                         
  -6   3   3        332.06        311.47         4.10 o                         
  -5   3   3        510.16        501.54         5.06 o                         
  -4   3   3       1051.20       1063.73         9.90 o                         
  -3   3   3       2977.40       3145.55        27.73 o                         
  -2   3   3        164.66        139.89         1.84 o                         
  -1   3   3       3274.95       3378.68        32.88 o                         
   0   3   3       1553.51       1662.25        14.70 o                         
   1   3   3        208.99        165.74         1.77 o                         
   2   3   3       4864.78       5147.77        49.49 o                         
   3   3   3         93.01        109.15         1.57 o                         
   4   3   3       1251.43       1240.92        12.01 o                         
   5   3   3        158.89        156.04         2.41 o                         
   6   3   3         29.15         13.71         0.85 o                         
   7   3   3        128.17        124.16         3.79 o                         
   8   3   3          2.81          0.02         5.82 o                         
  -8   4   3         13.32          8.57         8.21 o                         
  -7   4   3        325.54        315.94        13.45 o                         
  -6   4   3         28.31         29.15         1.58 o                         
  -5   4   3        647.49        670.98         7.16 o                         
  -4   4   3        955.70        928.90         8.76 o                         
  -3   4   3         86.83         76.90         1.49 o                         
  -2   4   3       3653.63       3795.77        41.91 o                         
  -1   4   3        571.26        573.46         5.29 o                         
   0   4   3       6365.13       6608.87        77.07 o                         
   1   4   3       2483.43       2451.23        24.24 o                         
   2   4   3        202.91        149.94         2.14 o                         
   3   4   3       1572.20       1579.72        16.71 o                         
   4   4   3        143.67        150.19         2.32 o                         
   5   4   3        218.89        193.32         3.13 o                         
   6   4   3        342.74        357.70         7.11 o                         
   7   4   3         24.04         17.79         3.83 o                         
   8   4   3        101.16        121.50        13.72 o                         
  -8   5   3        145.54        140.31        10.67 o                         
  -7   5   3          2.75         -3.03         6.43 o                         
  -6   5   3        339.24        321.30         4.85 o                         
  -5   5   3        206.20        221.43         3.05 o                         
  -4   5   3        490.25        460.84         5.37 o                         
  -3   5   3       1364.54       1425.93        16.41 o                         
  -2   5   3         16.94         18.73         0.96 o                         
  -1   5   3       1549.17       1533.61        15.26 o                         
   0   5   3        936.87        920.66        11.02 o                         
   1   5   3        451.31        468.72         5.12 o                         
   2   5   3       1147.09       1122.70        11.24 o                         
   3   5   3         49.90         37.89         1.06 o                         
   4   5   3       1219.19       1228.79        15.58 o                         
   5   5   3        178.46        159.47         3.18 o                         
   6   5   3        108.56        106.33         3.26 o                         
   7   5   3         49.68         44.36         3.42 o                         
  -7   6   3        251.55        240.67        14.84 o                         
  -6   6   3          6.90          9.16         3.20 o                         
  -5   6   3        551.48        545.29         7.55 o                         
  -4   6   3        585.12        630.23         7.55 o                         
  -3   6   3        138.81        117.71         2.10 o                         
  -2   6   3       1192.92       1209.60        14.89 o                         
  -1   6   3        144.41        143.25         1.94 o                         
   0   6   3       2279.13       2315.89        24.12 o                         
   1   6   3       1199.80       1178.11        11.96 o                         
   2   6   3        369.55        378.18         4.60 o                         
   3   6   3       1120.15       1177.07        11.31 o                         
   4   6   3         22.27         15.35         1.21 o                         
   5   6   3        271.80        274.97         4.09 o                         
   6   6   3        152.97        156.78         4.06 o                         
   7   6   3         11.74         17.43         3.16 o                         
  -7   7   3          0.45         -1.49         9.26 o                         
  -6   7   3        138.94        131.72         3.84 o                         
  -5   7   3        217.17        236.53         6.76 o                         
  -4   7   3        245.95        219.15         3.58 o                         
  -3   7   3       1090.52       1077.55        11.30 o                         
  -2   7   3          3.65          9.18         0.88 o                         
  -1   7   3       1235.70       1207.29        14.83 o                         
   0   7   3        220.58        206.60         3.42 o                         
   1   7   3        239.23        241.75         3.23 o                         
   2   7   3        630.93        635.78         8.81 o                         
   3   7   3         24.79         16.10         1.95 o                         
   4   7   3        404.66        422.77         6.71 o                         
   5   7   3        106.24         92.96         2.16 o                         
   6   7   3         22.37         24.90         2.10 o                         
  -6   8   3          1.93         -1.21         1.21 o                         
  -5   8   3        201.26        199.25         4.98 o                         
  -4   8   3        184.82        221.20         9.80 o                         
  -3   8   3        153.97        137.78         2.78 o                         
  -2   8   3        457.21        467.55         6.12 o                         
  -1   8   3         84.91         79.66         2.30 o                         
   0   8   3        641.35        636.17         7.33 o                         
   1   8   3        580.78        529.24         7.40 o                         
   2   8   3         74.40         83.27         3.95 o                         
   3   8   3        414.83        428.17         7.96 o                         
   4   8   3          6.09          5.51         1.21 o                         
   5   8   3        109.14        110.90         8.58 o                         
   6   8   3         45.34         50.22        10.59 o                         
  -5   9   3         79.53         84.93         4.90 o                         
  -4   9   3        104.36         93.61         3.58 o                         
  -3   9   3        453.71        460.35         9.62 o                         
  -2   9   3         16.49         11.79         1.89 o                         
  -1   9   3        494.22        475.83         9.47 o                         
   0   9   3        116.97        112.58         2.61 o                         
   1   9   3        177.31        197.49         9.19 o                         
   2   9   3        319.63        317.35         6.70 o                         
   3   9   3          8.27          8.65         1.46 o                         
   4   9   3        148.04        156.61         5.76 o                         
   5   9   3         30.92         22.14         5.64 o                         
  -4  10   3         33.92         44.33         3.60 o                         
  -3  10   3         27.30         17.77         9.12 o                         
  -2  10   3        189.78        204.76         6.88 o                         
  -1  10   3         51.26         50.48         2.85 o                         
   0  10   3        206.36        201.98         3.56 o                         
   1  10   3        134.36        119.40         3.69 o                         
   2  10   3         22.82         35.95         9.08 o                         
   3  10   3        134.21        135.48        10.91 o                         
   4  10   3          3.82          3.39         8.56 o                         
  -3  11   3         97.76        104.09        12.12 o                         
  -2  11   3          7.80         14.47        16.06 o                         
  -1  11   3         89.78         82.66         3.21 o                         
   0  11   3         47.06         52.18         4.04 o                         
   1  11   3         29.25         25.84        15.03 o                         
   2  11   3         93.42         94.95        14.06 o                         
   3  11   3          4.03          0.16        12.95 o                         
  -2 -11   4        124.25        133.91         3.89 o                         
  -1 -11   4         72.82         77.21         2.19 o                         
   0 -11   4          4.43          3.95         1.49 o                         
   1 -11   4        109.29        104.41         2.37 o                         
   2 -11   4         22.86         30.91         3.34 o                         
  -4 -10   4          2.33          0.06         1.96 o                         
  -3 -10   4        148.93        148.52         3.03 o                         
  -2 -10   4         58.46         62.69         1.80 o                         
  -1 -10   4         54.61         56.56         1.70 o                         
   0 -10   4        228.23        231.79         3.06 o                         
   1 -10   4          5.01          2.17         1.38 o                         
   2 -10   4        148.87        146.98         2.97 o                         
   3 -10   4         38.71         39.82         2.04 o                         
   4 -10   4         23.08         28.30         5.02 o                         
  -5  -9   4          2.80          4.64         1.52 o                         
  -4  -9   4        231.44        227.54         4.42 o                         
  -3  -9   4        141.94        167.65         2.64 o                         
  -2  -9   4        227.06        218.02         2.64 o                         
  -1  -9   4        370.05        404.14         4.38 o                         
   0  -9   4         24.13         20.34         1.10 o                         
   1  -9   4        264.80        266.78         3.51 o                         
   2  -9   4         26.26         23.87         1.22 o                         
   3  -9   4         90.54        106.07         2.70 o                         
   4  -9   4        132.54        130.52         3.62 o                         
   5  -9   4          2.43          1.30         4.79 o                         
  -6  -8   4         62.18         46.50         3.29 o                         
  -5  -8   4        207.58        220.16         4.27 o                         
  -4  -8   4          5.36          3.23         0.75 o                         
  -3  -8   4        284.45        298.99         3.61 o                         
  -2  -8   4        133.23        144.43         2.16 o                         
  -1  -8   4         70.39         67.90         1.38 o                         
   0  -8   4        463.26        474.45         5.29 o                         
   1  -8   4         14.47         10.49         0.77 o                         
   2  -8   4        516.98        489.19         5.84 o                         
   3  -8   4         88.50         88.56         1.99 o                         
   4  -8   4         84.72         90.36         2.26 o                         
   5  -8   4         87.62         81.53         2.43 o                         
  -7  -7   4         61.87         64.28        12.82 o                         
  -6  -7   4        151.99        166.69         3.39 o                         
  -5  -7   4          1.95          1.01         1.21 o                         
  -4  -7   4        430.58        415.97         4.46 o                         
  -3  -7   4        134.06        141.59         2.06 o                         
  -2  -7   4        679.64        672.80         5.77 o                         
  -1  -7   4        701.28        722.44         6.10 o                         
   0  -7   4         21.04         19.02         1.07 o                         
   1  -7   4        876.61        873.22         7.71 o                         
   2  -7   4         66.58         54.71         1.40 o                         
   3  -7   4        153.60        141.76         2.26 o                         
   4  -7   4        234.46        244.69         3.40 o                         
   5  -7   4         12.48         11.42         0.98 o                         
   6  -7   4         98.36         99.67         2.51 o                         
  -7  -6   4         57.98         67.19         3.05 o                         
  -6  -6   4        147.46        138.96         3.68 o                         
  -5  -6   4        329.67        337.95         4.15 o                         
  -4  -6   4          2.21          0.38         0.64 o                         
  -3  -6   4       1007.64       1038.17         8.75 o                         
  -2  -6   4        671.36        712.79         6.17 o                         
  -1  -6   4        378.16        349.09         3.29 o                         
   0  -6   4       1756.33       1770.93        15.40 o                         
   1  -6   4         13.41         12.97         0.61 o                         
   2  -6   4       1126.19       1076.19         9.61 o                         
   3  -6   4        446.36        423.86         4.17 o                         
   4  -6   4         84.01         67.62         1.53 o                         
   5  -6   4        230.16        242.67         3.81 o                         
   6  -6   4          2.12          0.59         0.95 o                         
   7  -6   4         55.41         54.94         4.38 o                         
  -7  -5   4        114.04        112.95         4.25 o                         
  -6  -5   4        511.74        526.66         6.74 o                         
  -5  -5   4          3.33          3.72         0.76 o                         
  -4  -5   4       1218.08       1211.99        11.00 o                         
  -3  -5   4        186.47        198.15         2.50 o                         
  -2  -5   4       1811.32       1906.41        15.28 o                         
  -1  -5   4       1239.05       1236.18         9.73 o                         
   0  -5   4         21.20         27.77         0.78 o                         
   1  -5   4       1325.99       1302.47        11.35 o                         
   2  -5   4        916.88        923.86         8.31 o                         
   3  -5   4        441.85        435.57         4.46 o                         
   4  -5   4        704.78        723.21         7.00 o                         
   5  -5   4         49.86         44.58         1.42 o                         
   6  -5   4        178.13        180.11         3.02 o                         
   7  -5   4         30.36         42.11         3.05 o                         
  -8  -4   4        138.88        134.97         7.07 o                         
  -7  -4   4        104.01         98.11         3.21 o                         
  -6  -4   4        346.54        330.10         4.09 o                         
  -5  -4   4        791.28        805.34         7.80 o                         
  -4  -4   4         15.04         15.73         0.84 o                         
  -3  -4   4       2198.82       2253.35        19.51 o                         
  -2  -4   4       1072.11       1094.03         9.69 o                         
  -1  -4   4        761.60        759.73         6.38 o                         
   0  -4   4       3851.15       3857.93        30.11 o                         
   1  -4   4        547.85        548.40         5.12 o                         
   2  -4   4       3517.52       3631.80        33.61 o                         
   3  -4   4        298.08        276.56         3.36 o                         
   4  -4   4        288.41        287.92         3.71 o                         
   5  -4   4        552.96        566.78         6.67 o                         
   6  -4   4          1.20         -0.72         0.72 o                         
   7  -4   4        123.97        124.41         3.44 o                         
  -8  -3   4         28.14         27.10         2.37 o                         
  -7  -3   4        285.78        273.07         4.85 o                         
  -6  -3   4        851.24        857.15         8.25 o                         
  -5  -3   4         14.93         14.58         0.67 o                         
  -4  -3   4       1956.71       1956.07        16.91 o                         
  -3  -3   4        518.41        516.30         4.83 o                         
  -2  -3   4       1999.38       2009.23        16.62 o                         
  -1  -3   4       2155.23       2204.58        18.09 o                         
   0  -3   4         91.59         99.06         1.32 o                         
   1  -3   4       3597.73       3760.86        35.10 o                         
   2  -3   4         99.91         95.10         1.67 o                         
   3  -3   4        786.74        818.97         7.98 o                         
   4  -3   4       1416.13       1435.79        13.24 o                         
   5  -3   4        139.11        128.36         2.24 o                         
   6  -3   4        436.94        447.11         5.46 o                         
   7  -3   4         18.31         23.56         2.06 o                         
   8  -3   4         14.92         14.45         7.76 o                         
  -8  -2   4        143.67        133.44         4.47 o                         
  -7  -2   4        252.90        260.47         6.23 o                         
  -6  -2   4        360.12        348.98         4.21 o                         
  -5  -2   4       1458.55       1576.84        13.34 o                         
  -4  -2   4         25.84         23.49         0.85 o                         
  -3  -2   4       1493.48       1400.59        11.83 o                         
  -2  -2   4       1630.94       1616.57        13.51 o                         
  -1  -2   4        572.22        556.76         5.18 o                         
   0  -2   4       5327.10       5490.11        48.35 o                         
   1  -2   4        186.45        143.16         1.99 o                         
   2  -2   4       4290.12       4336.23        40.20 o                         
   3  -2   4        838.70        894.69         8.86 o                         
   4  -2   4        377.72        368.14         4.08 o                         
   5  -2   4        628.03        643.09         6.40 o                         
   6  -2   4         31.49         28.98         1.57 o                         
   7  -2   4        173.80        179.91         6.12 o                         
   8  -2   4         47.15         58.06         5.37 o                         
  -8  -1   4         22.31         24.59         3.29 o                         
  -7  -1   4        228.37        206.82         4.00 o                         
  -6  -1   4        708.04        676.24         6.83 o                         
  -5  -1   4         25.10         24.64         0.93 o                         
  -4  -1   4       2209.16       2312.55        19.87 o                         
  -3  -1   4       1205.66       1196.05         9.67 o                         
  -2  -1   4       4661.32       4984.81        42.68 o                         
  -1  -1   4       3501.00       3711.74        31.61 o                         
   0  -1   4        365.90        390.62         3.84 o                         
   1  -1   4       4569.15       4796.81        42.15 o                         
   2  -1   4        690.58        733.30         8.30 o                         
   3  -1   4       1241.37       1236.30        12.19 o                         
   4  -1   4       1463.68       1506.99        15.62 o                         
   5  -1   4         19.45          8.67         0.96 o                         
   6  -1   4        296.33        289.97         4.41 o                         
   7  -1   4         62.00         67.53         2.50 o                         
   8  -1   4         40.01         45.42         4.75 o                         
  -8   0   4        120.32        106.63         4.13 o                         
  -7   0   4        292.03        295.82         5.55 o                         
  -6   0   4        444.30        443.59         5.12 o                         
  -5   0   4        812.21        832.52         7.48 o                         
  -4   0   4         13.52         16.04         0.71 o                         
  -3   0   4       1915.08       1930.76        15.89 o                         
  -2   0   4        145.02        108.10         1.61 o                         
  -1   0   4       1781.69       1783.91        15.91 o                         
   0   0   4       2123.73       2251.34        19.97 o                         
   1   0   4         32.34         35.07         1.11 o                         
   2   0   4       2997.57       2915.96        31.36 o                         
   3   0   4       1119.88       1215.36        11.73 o                         
   4   0   4        254.82        224.64         2.78 o                         
   5   0   4        732.76        763.62         7.61 o                         
   6   0   4          4.12          4.12         0.99 o                         
   7   0   4        134.33        132.54         3.26 o                         
   8   0   4         25.98         51.16         5.10 o                         
  -8   1   4         22.23         21.06         2.56 o                         
  -7   1   4        226.88        208.96         4.25 o                         
  -6   1   4        728.64        691.19         6.82 o                         
  -5   1   4         24.38         20.68         0.91 o                         
  -4   1   4       2221.70       2312.86        21.68 o                         
  -3   1   4       1207.39       1189.16        10.51 o                         
  -2   1   4       4637.98       5006.96        42.65 o                         
  -1   1   4       3524.70       3796.20        33.04 o                         
   0   1   4        357.46        387.17         3.84 o                         
   1   1   4       4550.87       4809.15        58.11 o                         
   2   1   4        701.03        739.05         6.60 o                         
   3   1   4       1250.96       1260.67        10.97 o                         
   4   1   4       1453.53       1492.69        17.16 o                         
   5   1   4         17.70          9.76         0.72 o                         
   6   1   4        301.37        296.57         4.42 o                         
   7   1   4         64.17         73.84         2.31 o                         
   8   1   4         40.67         40.20         3.28 o                         
  -8   2   4        144.68        148.94         5.35 o                         
  -7   2   4        255.65        275.88         4.90 o                         
  -6   2   4        369.16        356.38         4.40 o                         
  -5   2   4       1467.91       1574.19        13.91 o                         
  -4   2   4         24.79         21.41         0.75 o                         
  -3   2   4       1533.41       1425.00        11.88 o                         
  -2   2   4       1657.02       1656.31        15.33 o                         
  -1   2   4        585.79        576.94         5.68 o                         
   0   2   4       5294.70       5549.45        57.70 o                         
   1   2   4        182.50        136.94         1.69 o                         
   2   2   4       4307.94       4371.63        40.20 o                         
   3   2   4        835.43        890.42         8.34 o                         
   4   2   4        381.94        369.71         4.07 o                         
   5   2   4        643.78        655.56         6.68 o                         
   6   2   4         31.02         32.04         1.65 o                         
   7   2   4        177.88        190.64         3.93 o                         
   8   2   4         46.40         61.24         5.03 o                         
  -8   3   4         28.20         30.43         6.03 o                         
  -7   3   4        287.78        270.19         5.81 o                         
  -6   3   4        848.47        841.86         8.62 o                         
  -5   3   4         13.13         13.23         1.10 o                         
  -4   3   4       1942.56       1946.76        17.71 o                         
  -3   3   4        518.24        521.44         4.94 o                         
  -2   3   4       2024.51       2035.02        18.05 o                         
  -1   3   4       2160.53       2219.87        20.74 o                         
   0   3   4         85.40         94.60         1.37 o                         
   1   3   4       3610.08       3828.91        31.99 o                         
   2   3   4        103.71        101.23         1.66 o                         
   3   3   4        790.97        824.91         7.39 o                         
   4   3   4       1405.45       1416.34        13.12 o                         
   5   3   4        140.88        126.47         2.33 o                         
   6   3   4        437.98        434.21         7.12 o                         
   7   3   4         18.35         18.07         2.48 o                         
   8   3   4         14.64         20.19        17.00 o                         
  -8   4   4        138.05        132.27         8.31 o                         
  -7   4   4        101.46        102.00         6.62 o                         
  -6   4   4        345.52        321.92         4.39 o                         
  -5   4   4        783.46        802.07         7.42 o                         
  -4   4   4         14.06         16.21         0.81 o                         
  -3   4   4       2215.46       2264.66        22.68 o                         
  -2   4   4       1089.95       1096.75        11.51 o                         
  -1   4   4        770.19        771.72         7.12 o                         
   0   4   4       3855.93       3862.93        33.96 o                         
   1   4   4        551.73        553.10         5.32 o                         
   2   4   4       3519.94       3645.90        40.32 o                         
   3   4   4        302.31        277.65         3.61 o                         
   4   4   4        290.07        292.50         4.52 o                         
   5   4   4        538.41        552.80         8.40 o                         
   6   4   4          1.32         -1.18         1.18 o                         
   7   4   4        123.63        119.79         4.90 o                         
  -7   5   4        112.04         98.76         8.73 o                         
  -6   5   4        505.96        491.24         7.77 o                         
  -5   5   4          2.28          4.38         0.70 o                         
  -4   5   4       1213.07       1228.09        12.05 o                         
  -3   5   4        186.38        203.47         2.84 o                         
  -2   5   4       1814.42       1918.82        19.00 o                         
  -1   5   4       1260.29       1255.62        12.44 o                         
   0   5   4         17.84         24.08         1.16 o                         
   1   5   4       1309.08       1300.19        13.55 o                         
   2   5   4        924.24        922.87        10.97 o                         
   3   5   4        426.77        423.04         5.47 o                         
   4   5   4        710.06        729.47         8.09 o                         
   5   5   4         49.51         42.18         1.74 o                         
   6   5   4        175.97        173.10         6.51 o                         
   7   5   4         30.05         34.18         8.94 o                         
  -7   6   4         58.52         56.09         9.16 o                         
  -6   6   4        147.63        140.96         4.46 o                         
  -5   6   4        327.74        337.97         5.02 o                         
  -4   6   4          2.04          1.11         0.67 o                         
  -3   6   4       1002.60       1033.48        10.82 o                         
  -2   6   4        662.09        709.85         8.17 o                         
  -1   6   4        368.37        345.83         3.99 o                         
   0   6   4       1766.09       1801.43        17.75 o                         
   1   6   4         13.63         13.52         1.09 o                         
   2   6   4       1111.59       1074.11        12.75 o                         
   3   6   4        434.49        408.59         5.76 o                         
   4   6   4         79.13         63.97         1.63 o                         
   5   6   4        229.89        232.68         9.83 o                         
   6   6   4          1.96          3.28         8.69 o                         
   7   6   4         55.46         59.76        10.72 o                         
  -7   7   4         61.06         45.12        16.83 o                         
  -6   7   4        151.12        148.73         7.19 o                         
  -5   7   4          2.37         -0.34         1.30 o                         
  -4   7   4        436.59        426.24         6.66 o                         
  -3   7   4        133.88        139.31         3.63 o                         
  -2   7   4        678.16        675.75         8.45 o                         
  -1   7   4        693.46        730.78         8.68 o                         
   0   7   4         20.10         18.34         1.25 o                         
   1   7   4        871.39        874.70         9.18 o                         
   2   7   4         63.90         51.06         2.91 o                         
   3   7   4        160.58        144.51         2.93 o                         
   4   7   4        236.16        240.34         3.59 o                         
   5   7   4         12.68         11.00         1.25 o                         
   6   7   4         99.02         99.45         3.74 o                         
  -6   8   4         62.35         41.32         4.04 o                         
  -5   8   4        210.49        202.11         6.76 o                         
  -4   8   4          5.77          3.69         1.64 o                         
  -3   8   4        281.73        292.88         4.98 o                         
  -2   8   4        135.69        146.61         3.20 o                         
  -1   8   4         70.14         64.43         2.00 o                         
   0   8   4        466.99        490.06         6.60 o                         
   1   8   4         15.06          9.86         0.81 o                         
   2   8   4        511.16        487.21         7.43 o                         
   3   8   4         88.16         83.24         3.45 o                         
   4   8   4         84.75        100.19         3.89 o                         
   5   8   4         88.05         82.56         6.05 o                         
  -5   9   4          2.53          3.22         2.63 o                         
  -4   9   4        233.97        237.61         7.47 o                         
  -3   9   4        143.17        164.16         4.50 o                         
  -2   9   4        230.62        218.16         5.37 o                         
  -1   9   4        372.71        403.31         7.98 o                         
   0   9   4         24.14         26.29         1.47 o                         
   1   9   4        267.95        268.89         4.14 o                         
   2   9   4         26.32         23.86         1.57 o                         
   3   9   4         92.46        103.91         4.86 o                         
   4   9   4        133.74        130.45         4.81 o                         
   5   9   4          2.45         -0.05         9.63 o                         
  -4  10   4          2.14         -0.09         2.72 o                         
  -3  10   4        151.62        144.38        12.93 o                         
  -2  10   4         57.13         70.86         7.91 o                         
  -1  10   4         56.79         54.64         3.20 o                         
   0  10   4        230.74        240.30         4.75 o                         
   1  10   4          5.12          2.86         2.10 o                         
   2  10   4        149.99        159.17        14.03 o                         
   3  10   4         38.22         47.35        12.16 o                         
   4  10   4         23.02         28.80         9.62 o                         
  -2  11   4        124.41        136.23         5.92 o                         
  -1  11   4         73.55         77.22         3.49 o                         
   0  11   4          4.48          5.64        14.09 o                         
   1  11   4        108.84        105.73        11.47 o                         
   2  11   4         23.26         23.17        12.84 o                         
  -2 -11   5         98.00        110.63         4.41 o                         
  -1 -11   5          2.15          0.66         1.44 o                         
   0 -11   5         55.60         59.36         2.45 o                         
   1 -11   5         38.41         41.34         5.76 o                         
  -4 -10   5         55.12         51.57         4.32 o                         
  -3 -10   5         70.97         68.27         2.21 o                         
  -2 -10   5          5.76          8.39         1.88 o                         
  -1 -10   5        173.65        186.70         3.06 o                         
   0 -10   5         33.43         31.43         1.70 o                         
   1 -10   5         89.94        106.55         3.08 o                         
   2 -10   5         99.65        106.43         2.55 o                         
   3 -10   5          7.39          3.40         3.16 o                         
  -5  -9   5         95.93         82.67         3.82 o                         
  -4  -9   5         80.77         78.81         2.99 o                         
  -3  -9   5         59.15         48.85         1.53 o                         
  -2  -9   5        362.39        364.67         4.07 o                         
  -1  -9   5          5.09          4.20         0.90 o                         
   0  -9   5        283.37        296.42         3.87 o                         
   1  -9   5        209.45        217.64         3.15 o                         
   2  -9   5         47.55         49.36         1.70 o                         
   3  -9   5        129.96        131.19         5.15 o                         
   4  -9   5          8.01          3.73         1.78 o                         
  -6  -8   5        141.97        137.88         4.92 o                         
  -5  -8   5         34.19         40.97         2.63 o                         
  -4  -8   5        186.42        172.22         3.16 o                         
  -3  -8   5        305.26        308.15         3.67 o                         
  -2  -8   5         18.29         19.83         0.89 o                         
  -1  -8   5        614.92        631.79         6.18 o                         
   0  -8   5        148.10        132.13         2.26 o                         
   1  -8   5        172.62        175.15         2.96 o                         
   2  -8   5        330.24        332.41         4.11 o                         
   3  -8   5          2.31          1.54         1.07 o                         
   4  -8   5        197.85        198.38         3.57 o                         
   5  -8   5         31.80         32.42         2.66 o                         
  -6  -7   5         16.22         17.56         1.99 o                         
  -5  -7   5        332.32        319.63         4.88 o                         
  -4  -7   5        441.08        463.56         4.97 o                         
  -3  -7   5         33.61         23.26         1.32 o                         
  -2  -7   5       1192.00       1180.00         9.98 o                         
  -1  -7   5         20.36         19.64         0.78 o                         
   0  -7   5        808.98        819.80         7.42 o                         
   1  -7   5        456.51        479.40         4.82 o                         
   2  -7   5         50.22         54.06         1.60 o                         
   3  -7   5        521.11        530.31         5.98 o                         
   4  -7   5         36.62         26.14         2.71 o                         
   5  -7   5        125.34        126.54         3.32 o                         
   6  -7   5         49.06         60.62         3.91 o                         
  -7  -6   5          1.72          2.05         6.46 o                         
  -6  -6   5        299.02        305.64         5.07 o                         
  -5  -6   5         51.47         51.69         1.67 o                         
  -4  -6   5        390.97        383.47         4.32 o                         
  -3  -6   5        494.63        470.12         4.90 o                         
  -2  -6   5         32.28         29.53         1.04 o                         
  -1  -6   5       1045.07       1039.05         8.73 o                         
   0  -6   5        312.88        309.30         3.44 o                         
   1  -6   5        500.66        515.34         5.21 o                         
   2  -6   5        612.09        629.06         6.57 o                         
   3  -6   5        280.78        304.04         3.92 o                         
   4  -6   5        338.75        325.64         4.34 o                         
   5  -6   5         38.64         38.55         2.02 o                         
   6  -6   5         51.60         43.97         2.62 o                         
  -7  -5   5        182.66        186.61         5.33 o                         
  -6  -5   5         37.07         37.82         3.25 o                         
  -5  -5   5        690.06        667.85         7.17 o                         
  -4  -5   5       1003.85       1067.88         9.48 o                         
  -3  -5   5        143.44        131.32         2.21 o                         
  -2  -5   5       1679.80       1664.68        14.00 o                         
  -1  -5   5         17.73         10.99         0.61 o                         
   0  -5   5        905.82        940.03         8.09 o                         
   1  -5   5        853.20        814.42         7.95 o                         
   2  -5   5        164.96        153.24         2.44 o                         
   3  -5   5        619.02        614.13         6.49 o                         
   4  -5   5         72.72         75.18         1.99 o                         
   5  -5   5        262.53        270.61         6.97 o                         
   6  -5   5         71.14         89.04         4.14 o                         
   7  -5   5         28.65         30.28         7.89 o                         
  -8  -4   5        104.91        112.23        12.39 o                         
  -7  -4   5         12.76          5.95         2.62 o                         
  -6  -4   5        377.94        396.74         8.07 o                         
  -5  -4   5         18.83         21.88         1.21 o                         
  -4  -4   5        587.55        615.36         5.88 o                         
  -3  -4   5        980.95        964.04         8.86 o                         
  -2  -4   5          4.86          1.55         0.47 o                         
  -1  -4   5       2980.50       3045.28        25.04 o                         
   0  -4   5        867.97        882.43         8.04 o                         
   1  -4   5       1014.21        995.72        10.47 o                         
   2  -4   5        980.68        946.02         9.47 o                         
   3  -4   5        248.06        229.03         3.58 o                         
   4  -4   5        433.11        437.01         5.26 o                         
   5  -4   5        100.47        106.94         2.67 o                         
   6  -4   5         63.83         61.88         3.58 o                         
   7  -4   5         68.76         64.90         5.03 o                         
  -8  -3   5         36.22         30.52         4.29 o                         
  -7  -3   5        242.54        244.68         5.22 o                         
  -6  -3   5         48.07         48.21         1.39 o                         
  -5  -3   5       1138.89       1095.76        10.15 o                         
  -4  -3   5       1079.97       1155.15        10.07 o                         
  -3  -3   5        483.64        482.53         5.14 o                         
  -2  -3   5       3195.60       3227.01        26.28 o                         
  -1  -3   5          8.17          6.24         0.56 o                         
   0  -3   5       1353.66       1331.48        11.64 o                         
   1  -3   5       1869.31       1873.16        16.96 o                         
   2  -3   5         59.44         45.26         1.17 o                         
   3  -3   5       1592.57       1628.54        15.87 o                         
   4  -3   5         80.08         84.49         1.85 o                         
   5  -3   5        317.55        296.90         4.15 o                         
   6  -3   5         83.94         99.92         3.43 o                         
   7  -3   5         28.92         19.70         6.73 o                         
  -8  -2   5        156.87        147.11         6.97 o                         
  -7  -2   5         14.35         11.35         1.36 o                         
  -6  -2   5        726.63        721.72         7.22 o                         
  -5  -2   5         89.57         82.85         1.55 o                         
  -4  -2   5        966.77       1010.66        10.62 o                         
  -3  -2   5       1911.40       1936.31        16.11 o                         
  -2  -2   5        108.28        111.20         1.77 o                         
  -1  -2   5       3652.99       3748.66        30.60 o                         
   0  -2   5        658.01        666.34         6.53 o                         
   1  -2   5       1202.78       1218.73        11.59 o                         
   2  -2   5       1223.11       1204.99        11.66 o                         
   3  -2   5        148.37        127.46         2.14 o                         
   4  -2   5        737.51        760.71         8.49 o                         
   5  -2   5        122.04        145.02         2.51 o                         
   6  -2   5        229.53        236.19         5.14 o                         
   7  -2   5         64.77         63.49         3.75 o                         
  -8  -1   5        106.40        107.72         3.57 o                         
  -7  -1   5        341.93        351.74         6.74 o                         
  -6  -1   5         48.22         48.94         1.83 o                         
  -5  -1   5       1349.64       1320.92        11.36 o                         
  -4  -1   5       1541.52       1640.03        13.85 o                         
  -3  -1   5        336.92        324.48         3.35 o                         
  -2  -1   5       5687.50       6167.10        57.20 o                         
  -1  -1   5        330.37        313.46         3.22 o                         
   0  -1   5       2929.02       3004.00        26.71 o                         
   1  -1   5       1619.32       1654.49        19.08 o                         
   2  -1   5        680.78        694.42         7.88 o                         
   3  -1   5       1637.92       1630.41        18.90 o                         
   4  -1   5         41.11         47.95         1.08 o                         
   5  -1   5        648.49        618.06         6.56 o                         
   6  -1   5        208.60        219.32         3.40 o                         
   7  -1   5         24.06         16.17         2.23 o                         
  -8   0   5        131.84        142.57         4.59 o                         
  -7   0   5          0.46         -1.47         1.47 o                         
  -6   0   5       1141.29       1196.11        12.17 o                         
  -5   0   5        775.71        768.80         7.02 o                         
  -4   0   5       1980.15       2062.95        17.85 o                         
  -3   0   5       2008.51       2025.97        20.63 o                         
  -2   0   5        137.96        152.96         1.91 o                         
  -1   0   5       3478.38       3370.12        29.78 o                         
   0   0   5       1659.51       1758.56        18.76 o                         
   1   0   5       1370.20       1441.01        12.49 o                         
   2   0   5       2616.64       2736.40        28.56 o                         
   3   0   5        229.96        207.19         2.67 o                         
   4   0   5       1174.48       1259.94        11.36 o                         
   5   0   5        154.37        184.25         2.75 o                         
   6   0   5        134.62        147.40         2.70 o                         
   7   0   5        241.57        268.94         5.23 o                         
   8   0   5          0.16         -2.50         4.17 o                         
  -8   1   5        105.81        114.57         4.51 o                         
  -7   1   5        338.62        355.81         6.11 o                         
  -6   1   5         46.23         52.12         2.67 o                         
  -5   1   5       1331.56       1307.75        11.30 o                         
  -4   1   5       1534.36       1618.87        13.69 o                         
  -3   1   5        326.73        318.15         3.25 o                         
  -2   1   5       5696.90       6177.77        51.72 o                         
  -1   1   5        323.49        308.55         3.20 o                         
   0   1   5       2961.63       3030.37        28.78 o                         
   1   1   5       1607.02       1651.19        17.28 o                         
   2   1   5        676.25        685.03         9.21 o                         
   3   1   5       1613.81       1592.72        17.76 o                         
   4   1   5         42.25         51.21         1.19 o                         
   5   1   5        645.63        620.40         6.26 o                         
   6   1   5        201.95        212.28         3.80 o                         
   7   1   5         24.11         20.15         1.89 o                         
  -8   2   5        155.43        149.60         6.34 o                         
  -7   2   5         14.29         10.80         1.32 o                         
  -6   2   5        714.71        698.89         8.42 o                         
  -5   2   5         81.52         79.42         1.78 o                         
  -4   2   5        975.03       1016.66         8.79 o                         
  -3   2   5       1871.62       1933.21        17.65 o                         
  -2   2   5        112.26        113.84         1.93 o                         
  -1   2   5       3682.86       3793.96        33.28 o                         
   0   2   5        650.47        671.53         6.33 o                         
   1   2   5       1197.82       1228.66        13.17 o                         
   2   2   5       1206.42       1195.04        11.59 o                         
   3   2   5        147.37        126.64         1.85 o                         
   4   2   5        737.00        746.84         7.13 o                         
   5   2   5        119.61        135.45         2.95 o                         
   6   2   5        225.74        242.08         5.85 o                         
   7   2   5         62.92         62.23         2.20 o                         
  -8   3   5         36.25         30.31         6.55 o                         
  -7   3   5        240.54        239.82         5.25 o                         
  -6   3   5         49.52         45.20         3.02 o                         
  -5   3   5       1144.69       1099.25        10.06 o                         
  -4   3   5       1087.84       1162.08        10.40 o                         
  -3   3   5        478.42        487.52         4.77 o                         
  -2   3   5       3165.14       3203.82        29.93 o                         
  -1   3   5         10.38          7.98         0.73 o                         
   0   3   5       1377.23       1346.41        12.70 o                         
   1   3   5       1886.34       1897.37        19.55 o                         
   2   3   5         50.21         37.53         1.02 o                         
   3   3   5       1602.62       1667.00        19.58 o                         
   4   3   5         81.11         87.61         1.57 o                         
   5   3   5        312.87        290.45         4.10 o                         
   6   3   5         84.51         96.51         2.68 o                         
   7   3   5         28.37         21.29         5.46 o                         
  -8   4   5        105.63        111.23        13.59 o                         
  -7   4   5         12.83         10.10         4.34 o                         
  -6   4   5        380.00        392.66         6.75 o                         
  -5   4   5         19.58         22.29         1.31 o                         
  -4   4   5        588.07        608.23         5.96 o                         
  -3   4   5        970.26        957.61         8.71 o                         
  -2   4   5          5.87          3.44         0.59 o                         
  -1   4   5       2957.28       3077.95        27.09 o                         
   0   4   5        867.51        899.34         8.96 o                         
   1   4   5       1025.06       1017.37         8.89 o                         
   2   4   5        963.58        950.81         8.86 o                         
   3   4   5        249.49        231.88         3.37 o                         
   4   4   5        433.66        433.48         5.86 o                         
   5   4   5        103.18        107.86         2.61 o                         
   6   4   5         65.90         55.10         5.09 o                         
   7   4   5         67.68         71.50         7.09 o                         
  -7   5   5        184.80        187.90        12.60 o                         
  -6   5   5         37.49         46.62         5.41 o                         
  -5   5   5        689.15        657.35         8.10 o                         
  -4   5   5       1007.03       1059.54        10.89 o                         
  -3   5   5        143.50        134.90         2.10 o                         
  -2   5   5       1671.58       1658.43        17.65 o                         
  -1   5   5         15.47         10.03         0.55 o                         
   0   5   5        902.17        931.63         8.67 o                         
   1   5   5        861.04        832.96         7.81 o                         
   2   5   5        169.19        160.59         2.54 o                         
   3   5   5        628.16        623.73         7.02 o                         
   4   5   5         71.66         72.17         1.73 o                         
   5   5   5        266.45        266.77         4.93 o                         
   6   5   5         72.27         88.32         6.74 o                         
   7   5   5         28.88         28.04         7.32 o                         
  -7   6   5          1.58         -1.89         7.66 o                         
  -6   6   5        301.61        319.38        14.23 o                         
  -5   6   5         54.02         54.68         3.43 o                         
  -4   6   5        388.12        388.78         5.30 o                         
  -3   6   5        501.46        479.69         5.62 o                         
  -2   6   5         31.06         27.67         2.23 o                         
  -1   6   5       1062.21       1049.21         9.69 o                         
   0   6   5        314.28        319.54         3.82 o                         
   1   6   5        505.19        528.04         5.91 o                         
   2   6   5        628.34        651.15         8.28 o                         
   3   6   5        280.85        301.37         4.78 o                         
   4   6   5        337.53        321.63         5.93 o                         
   5   6   5         38.96         36.91         3.72 o                         
   6   6   5         49.64         44.40         6.91 o                         
  -6   7   5         15.84         18.21         8.37 o                         
  -5   7   5        325.60        314.77         5.81 o                         
  -4   7   5        437.41        465.63        11.32 o                         
  -3   7   5         34.41         25.89         1.73 o                         
  -2   7   5       1206.36       1202.08        13.07 o                         
  -1   7   5         19.77         17.25         0.94 o                         
   0   7   5        818.15        832.85         8.68 o                         
   1   7   5        457.32        491.30         6.03 o                         
   2   7   5         46.81         53.32         1.65 o                         
   3   7   5        522.39        538.26         7.36 o                         
   4   7   5         37.12         25.28         2.48 o                         
   5   7   5        126.98        129.95         8.19 o                         
   6   7   5         48.96         53.06         7.63 o                         
  -6   8   5        143.33        131.49        10.45 o                         
  -5   8   5         33.69         33.99         3.93 o                         
  -4   8   5        187.28        168.74         3.22 o                         
  -3   8   5        300.86        312.79         6.29 o                         
  -2   8   5         19.10         17.31         1.26 o                         
  -1   8   5        609.22        621.66         7.88 o                         
   0   8   5        147.21        131.35         2.70 o                         
   1   8   5        175.26        185.05         2.73 o                         
   2   8   5        333.10        350.20         5.28 o                         
   3   8   5          1.99          1.33         0.83 o                         
   4   8   5        192.91        211.34        13.46 o                         
   5   8   5         31.69         25.54         5.95 o                         
  -5   9   5         94.32         90.65         9.63 o                         
  -4   9   5         78.46         79.32         2.82 o                         
  -3   9   5         59.51         47.09         1.72 o                         
  -2   9   5        358.96        349.93         7.61 o                         
  -1   9   5          5.07          6.85         0.98 o                         
   0   9   5        281.21        286.67         4.82 o                         
   1   9   5        207.82        207.60         4.56 o                         
   2   9   5         47.96         50.20         4.17 o                         
   3   9   5        129.86        132.02         7.47 o                         
   4   9   5          7.51          5.21         8.75 o                         
  -4  10   5         55.33         43.44         8.59 o                         
  -3  10   5         70.33         59.15        10.89 o                         
  -2  10   5          5.46          6.19         1.94 o                         
  -1  10   5        172.44        175.28        14.03 o                         
   0  10   5         32.19         32.58         1.71 o                         
   1  10   5         90.38         90.50         5.05 o                         
   2  10   5         98.39         94.71        11.80 o                         
   3  10   5          7.28          5.69        12.64 o                         
  -2  11   5         97.67        127.61        12.08 o                         
  -1  11   5          2.17          2.58         3.21 o                         
   0  11   5         54.47         69.35         4.00 o                         
   1  11   5         38.97         36.15        27.95 o                         
  -3 -10   6         15.54         15.80         2.66 o                         
  -2 -10   6         74.15         81.62         3.26 o                         
  -1 -10   6        114.42        104.47         2.32 o                         
   0 -10   6         21.20         20.23         1.37 o                         
   1 -10   6        147.20        149.51         3.52 o                         
   2 -10   6          4.48          3.70         5.90 o                         
  -4  -9   6         11.21         11.96         1.54 o                         
  -3  -9   6        196.72        190.66         3.33 o                         
  -2  -9   6        111.09        115.44         2.99 o                         
  -1  -9   6        100.78         86.50         2.38 o                         
   0  -9   6        207.46        198.36         3.42 o                         
   1  -9   6          5.57          5.35         0.88 o                         
   2  -9   6        142.93        161.99         5.16 o                         
   3  -9   6         66.37         68.88         3.43 o                         
   4  -9   6         49.06         59.30         5.11 o                         
  -5  -8   6         15.38          6.10         1.60 o                         
  -4  -8   6        305.09        308.45         4.86 o                         
  -3  -8   6         17.06         21.89         1.20 o                         
  -2  -8   6        211.11        207.75         2.92 o                         
  -1  -8   6        148.60        143.95         2.58 o                         
   0  -8   6         69.12         69.63         1.64 o                         
   1  -8   6        277.27        267.77         3.62 o                         
   2  -8   6          8.28          7.75         1.09 o                         
   3  -8   6        157.07        172.77         3.94 o                         
   4  -8   6         39.61         29.44         3.79 o                         
   5  -8   6          8.33          8.66         3.16 o                         
  -6  -7   6         64.05         52.40         3.80 o                         
  -5  -7   6        207.52        215.79         4.18 o                         
  -4  -7   6         11.10         10.35         1.21 o                         
  -3  -7   6        649.99        667.44         6.65 o                         
  -2  -7   6        192.12        195.99         2.73 o                         
  -1  -7   6        259.00        241.11         3.08 o                         
   0  -7   6        507.80        474.30         5.04 o                         
   1  -7   6          9.29          8.83         0.72 o                         
   2  -7   6        464.43        461.38         5.36 o                         
   3  -7   6         71.81         69.85         2.76 o                         
   4  -7   6         61.00         54.04         2.47 o                         
   5  -7   6         76.09         78.09         3.72 o                         
  -6  -6   6        115.63        118.32         3.48 o                         
  -5  -6   6         50.93         36.78         1.54 o                         
  -4  -6   6        379.94        377.99         4.43 o                         
  -3  -6   6          0.41          1.93         0.67 o                         
  -2  -6   6        496.52        482.23         4.76 o                         
  -1  -6   6        767.00        787.55         6.92 o                         
   0  -6   6        197.26        198.59         2.48 o                         
   1  -6   6        976.21        958.74         9.88 o                         
   2  -6   6        116.89        108.84         2.22 o                         
   3  -6   6        199.51        200.68         3.32 o                         
   4  -6   6        118.17        119.21         3.20 o                         
   5  -6   6         28.61         30.59         2.77 o                         
   6  -6   6         70.12         70.96         4.40 o                         
  -7  -5   6         58.90         61.40         5.07 o                         
  -6  -5   6         78.60         65.95         2.69 o                         
  -5  -5   6        673.20        694.56         7.92 o                         
  -4  -5   6         11.07          8.43         0.82 o                         
  -3  -5   6       1648.79       1748.27        14.82 o                         
  -2  -5   6        813.01        839.87         7.37 o                         
  -1  -5   6        769.11        758.09         6.69 o                         
   0  -5   6       1240.13       1230.88        10.59 o                         
   1  -5   6         11.83          9.84         0.75 o                         
   2  -5   6        714.56        729.88         7.84 o                         
   3  -5   6        650.32        668.40         7.36 o                         
   4  -5   6        132.59        137.56         2.85 o                         
   5  -5   6        243.19        272.46         4.53 o                         
   6  -5   6          2.86          4.90         6.39 o                         
  -7  -4   6        205.43        193.13         7.66 o                         
  -6  -4   6        262.00        276.36         4.67 o                         
  -5  -4   6         73.78         67.02         2.35 o                         
  -4  -4   6        508.71        514.28         5.24 o                         
  -3  -4   6         25.03         28.49         1.08 o                         
  -2  -4   6        470.96        487.26         5.04 o                         
  -1  -4   6       1416.24       1379.24        11.35 o                         
   0  -4   6        235.36        232.43         2.68 o                         
   1  -4   6       1844.76       1922.73        17.51 o                         
   2  -4   6        107.13         99.91         2.02 o                         
   3  -4   6        622.23        624.91         6.91 o                         
   4  -4   6         82.94         83.71         2.13 o                         
   5  -4   6         48.05         43.66         2.13 o                         
   6  -4   6        121.91        113.83         3.75 o                         
   7  -4   6         11.89         15.84         7.53 o                         
  -8  -3   6        172.72        154.74        19.20 o                         
  -7  -3   6         92.04         95.15         4.46 o                         
  -6  -3   6         95.49         82.01         3.12 o                         
  -5  -3   6       1073.41       1070.84        10.14 o                         
  -4  -3   6         37.17         35.34         1.20 o                         
  -3  -3   6       2822.33       2919.75        24.11 o                         
  -2  -3   6       1061.49       1037.89         9.51 o                         
  -1  -3   6       1170.37       1149.65         9.92 o                         
   0  -3   6       1371.01       1403.61        11.84 o                         
   1  -3   6          4.29          1.96         0.52 o                         
   2  -3   6       1061.02       1069.62        10.72 o                         
   3  -3   6        632.33        657.55         7.09 o                         
   4  -3   6        234.72        227.66         3.48 o                         
   5  -3   6        473.74        490.39         6.51 o                         
   6  -3   6          0.88          5.07         1.38 o                         
   7  -3   6         82.22         89.99         5.65 o                         
  -8  -2   6         18.63         20.66         6.99 o                         
  -7  -2   6        233.55        232.16         5.38 o                         
  -6  -2   6        398.41        409.65         5.33 o                         
  -5  -2   6        115.21        109.48         2.12 o                         
  -4  -2   6       1725.85       1779.03        14.98 o                         
  -3  -2   6         40.12         34.09         1.47 o                         
  -2  -2   6       1244.43       1247.23        10.55 o                         
  -1  -2   6       2282.32       2297.83        18.90 o                         
   0  -2   6        579.81        571.04         5.24 o                         
   1  -2   6       3029.20       3099.67        27.80 o                         
   2  -2   6        210.29        221.44         3.06 o                         
   3  -2   6       1007.94       1037.31        10.48 o                         
   4  -2   6        230.80        247.58         3.34 o                         
   5  -2   6         24.55         23.92         1.22 o                         
   6  -2   6        208.57        217.60         5.58 o                         
   7  -2   6         26.37         27.63         7.08 o                         
  -8  -1   6        235.59        234.49         5.98 o                         
  -7  -1   6         74.45         71.83         3.30 o                         
  -6  -1   6        223.87        217.41         3.20 o                         
  -5  -1   6        703.86        700.81         7.04 o                         
  -4  -1   6         50.68         45.33         1.24 o                         
  -3  -1   6       2461.14       2622.46        21.63 o                         
  -2  -1   6        782.15        786.50         7.65 o                         
  -1  -1   6       1708.20       1830.79        15.54 o                         
   0  -1   6       3490.30       3556.60        37.90 o                         
   1  -1   6         27.13         24.06         0.87 o                         
   2  -1   6       1728.61       1707.87        17.83 o                         
   3  -1   6        471.67        495.90         5.59 o                         
   4  -1   6        314.78        264.07         3.84 o                         
   5  -1   6        278.71        288.32         3.96 o                         
   6  -1   6         14.09         15.39         1.83 o                         
   7  -1   6         78.02         72.70         3.97 o                         
  -8   0   6         57.85         79.27         5.69 o                         
  -7   0   6        283.86        272.54         5.67 o                         
  -6   0   6        215.16        206.48         3.61 o                         
  -5   0   6        231.05        230.23         2.92 o                         
  -4   0   6       1552.54       1573.25        13.90 o                         
  -3   0   6          2.22          1.66         0.49 o                         
  -2   0   6       2672.92       2771.27        24.41 o                         
  -1   0   6       1310.61       1370.38        14.83 o                         
   0   0   6        787.76        847.02         9.00 o                         
   1   0   6       2505.06       2549.99        26.95 o                         
   2   0   6        202.87        193.11         2.57 o                         
   3   0   6        445.05        450.09         5.12 o                         
   4   0   6        376.40        396.17         4.65 o                         
   5   0   6         41.14         43.22         1.60 o                         
   6   0   6        197.34        203.29         4.26 o                         
   7   0   6         10.25          6.01         1.66 o                         
  -8   1   6        238.28        250.64         7.89 o                         
  -7   1   6         75.33         74.14         2.90 o                         
  -6   1   6        222.36        218.81         3.98 o                         
  -5   1   6        727.44        713.94         6.67 o                         
  -4   1   6         50.31         40.92         1.40 o                         
  -3   1   6       2476.42       2625.64        26.33 o                         
  -2   1   6        790.55        795.31         7.04 o                         
  -1   1   6       1670.66       1742.55        19.17 o                         
   0   1   6       3503.87       3569.17        46.31 o                         
   1   1   6         26.47         25.89         1.00 o                         
   2   1   6       1767.69       1744.26        16.58 o                         
   3   1   6        476.80        500.58         5.71 o                         
   4   1   6        321.51        266.21         3.34 o                         
   5   1   6        280.66        294.93         4.21 o                         
   6   1   6         13.89          9.69         1.06 o                         
   7   1   6         79.41         84.48         2.92 o                         
  -8   2   6         18.33         25.87         3.96 o                         
  -7   2   6        236.67        246.91         4.98 o                         
  -6   2   6        400.58        422.72         6.51 o                         
  -5   2   6        109.10        100.83         1.98 o                         
  -4   2   6       1720.41       1764.15        14.89 o                         
  -3   2   6         43.46         36.24         1.25 o                         
  -2   2   6       1236.63       1227.28        10.54 o                         
  -1   2   6       2255.85       2271.97        22.22 o                         
   0   2   6        570.75        568.92         6.32 o                         
   1   2   6       3018.00       3137.81        33.98 o                         
   2   2   6        208.24        221.72         2.89 o                         
   3   2   6       1004.54       1049.01         9.64 o                         
   4   2   6        234.10        246.62         3.41 o                         
   5   2   6         25.24         20.57         1.58 o                         
   6   2   6        214.80        227.16         4.13 o                         
   7   2   6         26.40         29.53         5.62 o                         
  -8   3   6        172.53        163.68        22.12 o                         
  -7   3   6         93.59         94.65         3.05 o                         
  -6   3   6         97.78         93.50         2.68 o                         
  -5   3   6       1072.89       1089.35        10.53 o                         
  -4   3   6         36.11         37.28         1.22 o                         
  -3   3   6       2834.52       2932.19        29.55 o                         
  -2   3   6       1073.01       1060.91         9.83 o                         
  -1   3   6       1163.47       1166.28        10.25 o                         
   0   3   6       1352.81       1400.97        14.58 o                         
   1   3   6          4.60          2.28         0.48 o                         
   2   3   6       1078.14       1087.44        11.05 o                         
   3   3   6        631.63        652.82         7.15 o                         
   4   3   6        233.75        224.24         3.28 o                         
   5   3   6        474.59        476.40         7.46 o                         
   6   3   6          0.91          1.01         1.56 o                         
   7   3   6         81.36         88.86         5.87 o                         
  -7   4   6        205.65        204.06         8.99 o                         
  -6   4   6        262.25        274.78         5.52 o                         
  -5   4   6         74.92         71.61         1.87 o                         
  -4   4   6        498.57        502.64         5.24 o                         
  -3   4   6         24.18         23.32         1.50 o                         
  -2   4   6        467.58        483.19         5.71 o                         
  -1   4   6       1427.69       1400.26        13.39 o                         
   0   4   6        238.02        237.14         2.91 o                         
   1   4   6       1844.78       1938.97        18.96 o                         
   2   4   6        107.05        100.96         1.71 o                         
   3   4   6        618.95        617.64         6.44 o                         
   4   4   6         79.49         80.48         2.36 o                         
   5   4   6         47.23         35.37         3.12 o                         
   6   4   6        120.80        111.14         6.67 o                         
   7   4   6         12.26         15.33         7.34 o                         
  -7   5   6         58.11         67.76         7.88 o                         
  -6   5   6         78.81         69.00         6.21 o                         
  -5   5   6        673.10        693.12         8.75 o                         
  -4   5   6         11.36          8.83         0.82 o                         
  -3   5   6       1653.65       1738.37        16.00 o                         
  -2   5   6        812.85        854.37         8.60 o                         
  -1   5   6        777.93        777.90         7.41 o                         
   0   5   6       1233.31       1242.87        12.23 o                         
   1   5   6         12.35         12.74         0.64 o                         
   2   5   6        708.89        733.40         8.09 o                         
   3   5   6        654.99        673.53         7.69 o                         
   4   5   6        131.90        133.42         3.09 o                         
   5   5   6        244.06        264.98         9.64 o                         
   6   5   6          2.88          3.46         6.07 o                         
  -6   6   6        115.12        133.74         8.69 o                         
  -5   6   6         52.87         39.54         4.18 o                         
  -4   6   6        382.27        378.01         5.63 o                         
  -3   6   6          0.31          1.39         1.28 o                         
  -2   6   6        490.49        477.87         5.74 o                         
  -1   6   6        758.28        781.55         7.58 o                         
   0   6   6        195.11        198.39         2.76 o                         
   1   6   6        973.16        967.08        11.90 o                         
   2   6   6        113.58        108.39         2.37 o                         
   3   6   6        203.09        199.47         3.50 o                         
   4   6   6        115.48        117.69         3.08 o                         
   5   6   6         28.65         30.60         3.53 o                         
   6   6   6         69.34         71.46         7.80 o                         
  -6   7   6         63.30         45.72        10.37 o                         
  -5   7   6        209.80        216.79         8.97 o                         
  -4   7   6         11.06         10.95         2.04 o                         
  -3   7   6        641.43        668.52         9.70 o                         
  -2   7   6        187.74        187.97         3.35 o                         
  -1   7   6        255.02        236.65         2.92 o                         
   0   7   6        498.31        463.84         5.52 o                         
   1   7   6          9.61         10.22         0.80 o                         
   2   7   6        464.47        468.29         7.24 o                         
   3   7   6         69.53         79.50         2.15 o                         
   4   7   6         63.60         63.93         5.35 o                         
   5   7   6         74.99         63.66         7.21 o                         
  -5   8   6         15.65          7.03         3.05 o                         
  -4   8   6        311.29        329.42        13.37 o                         
  -3   8   6         18.92         22.94         3.03 o                         
  -2   8   6        209.53        203.26         3.87 o                         
  -1   8   6        152.91        150.44         2.92 o                         
   0   8   6         69.89         75.08         2.56 o                         
   1   8   6        273.63        273.06         4.27 o                         
   2   8   6          7.95          3.96         1.43 o                         
   3   8   6        158.42        170.69         4.37 o                         
   4   8   6         43.00         38.80         9.06 o                         
   5   8   6          8.38          6.34         7.38 o                         
  -4   9   6         10.89         13.87         7.89 o                         
  -3   9   6        195.66        192.26        11.01 o                         
  -2   9   6        112.20        114.12        12.97 o                         
  -1   9   6        100.65         93.39         3.37 o                         
   0   9   6        211.27        196.35         4.20 o                         
   1   9   6          5.57          7.79         1.13 o                         
   2   9   6        143.36        159.59         3.69 o                         
   3   9   6         67.13         73.64         4.99 o                         
   4   9   6         49.04         54.04        12.39 o                         
  -3  10   6         15.22         23.76        13.48 o                         
  -2  10   6         74.47         61.05        10.56 o                         
   0  10   6         20.94         25.10         2.85 o                         
   1  10   6        147.32        146.68         5.76 o                         
   2  10   6          4.26          2.69         7.77 o                         
  -2 -10   7        100.96        121.77         4.73 o                         
  -1 -10   7          1.34          2.71         2.18 o                         
   0 -10   7         95.93         97.04         4.05 o                         
   1 -10   7         27.95         28.06         5.80 o                         
  -4  -9   7         71.00         89.26         6.36 o                         
  -3  -9   7        105.61        113.28         4.34 o                         
  -2  -9   7         19.65         14.03         1.62 o                         
  -1  -9   7        184.65        187.61         3.23 o                         
   0  -9   7         50.58         53.33         1.92 o                         
   1  -9   7         76.32         64.45         3.83 o                         
   2  -9   7        102.40         95.91         3.67 o                         
   3  -9   7          2.75          1.76         5.27 o                         
  -5  -8   7        114.33         98.92         4.66 o                         
  -4  -8   7         86.14         89.80         2.29 o                         
  -3  -8   7         77.35         72.65         1.95 o                         
  -2  -8   7        316.09        331.30         4.13 o                         
  -1  -8   7          5.71          8.48         0.89 o                         
   0  -8   7        301.34        326.29         4.34 o                         
   1  -8   7        108.72        108.02         2.50 o                         
   2  -8   7         52.33         55.66         2.34 o                         
   3  -8   7        121.36        120.97         4.95 o                         
   4  -8   7          6.89          3.39         2.35 o                         
  -6  -7   7        159.66        138.34        19.86 o                         
  -5  -7   7         37.85         39.70         1.98 o                         
  -4  -7   7        173.88        174.82         3.61 o                         
  -3  -7   7        374.93        403.01         4.86 o                         
  -2  -7   7         25.05         24.26         1.25 o                         
  -1  -7   7        629.32        634.30         6.36 o                         
   0  -7   7        126.48        129.41         2.33 o                         
   1  -7   7        221.93        214.68         3.80 o                         
   2  -7   7        205.92        194.48         4.27 o                         
   3  -7   7         21.19         17.62         1.47 o                         
   4  -7   7        237.97        246.50         4.95 o                         
   5  -7   7         13.27         17.34         6.99 o                         
  -6  -6   7          2.09          1.00         6.83 o                         
  -5  -6   7        282.52        279.43         4.74 o                         
  -4  -6   7        234.08        238.30         3.75 o                         
  -3  -6   7         65.96         56.00         1.74 o                         
  -2  -6   7        305.14        302.40         3.76 o                         
  -1  -6   7         49.83         40.91         1.13 o                         
   0  -6   7        370.17        372.08         3.98 o                         
   1  -6   7        212.92        210.12         3.28 o                         
   2  -6   7        204.48        204.88         3.35 o                         
   3  -6   7        261.09        279.55         4.95 o                         
   4  -6   7          1.86         -1.22         1.22 o                         
   5  -6   7         55.75         50.99         2.92 o                         
  -7  -5   7         27.25         26.42         8.05 o                         
  -6  -5   7        260.13        250.49         7.22 o                         
  -5  -5   7        106.28        117.40         2.60 o                         
  -4  -5   7        353.07        338.75         4.18 o                         
  -3  -5   7       1107.22       1178.29        10.99 o                         
  -2  -5   7        369.12        376.94         4.11 o                         
  -1  -5   7       1171.21       1182.14         9.89 o                         
   0  -5   7         65.56         58.31         1.31 o                         
   1  -5   7        445.91        419.80         5.40 o                         
   2  -5   7        251.28        228.22         3.52 o                         
   3  -5   7         30.73         29.61         1.62 o                         
   4  -5   7        367.25        366.52         5.59 o                         
   5  -5   7         38.96         52.77         2.70 o                         
   6  -5   7         65.36         71.49         9.13 o                         
  -7  -4   7        240.54        248.86         8.36 o                         
  -6  -4   7          7.04          2.43         2.27 o                         
  -5  -4   7        534.64        552.49         6.98 o                         
  -4  -4   7        304.72        281.54         3.94 o                         
  -3  -4   7        321.85        306.02         3.74 o                         
  -2  -4   7        577.87        612.82         6.01 o                         
  -1  -4   7         36.05         35.30         1.55 o                         
   0  -4   7       1244.02       1263.66        10.92 o                         
   1  -4   7        532.70        540.12         5.99 o                         
   2  -4   7        485.59        485.90         5.77 o                         
   3  -4   7        608.23        611.22         7.52 o                         
   4  -4   7          0.12         -0.30         1.50 o                         
   5  -4   7        133.56        137.08         4.22 o                         
   6  -4   7         11.37         11.42         3.20 o                         
  -7  -3   7         24.51         18.77         3.31 o                         
  -6  -3   7        493.04        505.43        10.78 o                         
  -5  -3   7        111.41        110.39         2.41 o                         
  -4  -3   7        798.89        796.23         8.00 o                         
  -3  -3   7       1107.91       1136.71        10.08 o                         
  -2  -3   7        418.76        423.92         4.51 o                         
  -1  -3   7       2456.40       2559.34        21.25 o                         
   0  -3   7        269.70        245.69         2.95 o                         
   1  -3   7       1217.58       1247.92        11.82 o                         
   2  -3   7        621.75        614.61         7.32 o                         
   3  -3   7         22.90         15.83         0.95 o                         
   4  -3   7        547.19        562.43         6.70 o                         
   5  -3   7         42.40         48.61         2.32 o                         
   6  -3   7         71.87         75.99         4.54 o                         
  -7  -2   7        345.72        343.35         9.06 o                         
  -6  -2   7          0.97         -1.47         2.33 o                         
  -5  -2   7        626.35        628.86         6.60 o                         
  -4  -2   7        300.59        288.14         3.65 o                         
  -3  -2   7        293.41        304.73         3.73 o                         
  -2  -2   7       1218.26       1259.44        10.99 o                         
  -1  -2   7         21.32         18.76         0.99 o                         
   0  -2   7       1563.21       1581.86        14.00 o                         
   1  -2   7        433.83        420.45         4.49 o                         
   2  -2   7        564.65        565.90         6.32 o                         
   3  -2   7        638.59        616.78         6.98 o                         
   4  -2   7          6.17          5.92         1.01 o                         
   5  -2   7        180.30        183.65         4.03 o                         
   6  -2   7         23.81         23.36         1.89 o                         
   7  -2   7         18.48         12.83         7.99 o                         
  -7  -1   7         31.85         21.85         3.30 o                         
  -6  -1   7        696.48        691.45        10.86 o                         
  -5  -1   7        263.66        250.70         3.44 o                         
  -4  -1   7        378.84        386.18         4.30 o                         
  -3  -1   7       1415.39       1441.19        12.32 o                         
  -2  -1   7        171.68        177.94         2.84 o                         
  -1  -1   7       1857.90       1882.66        16.54 o                         
   0  -1   7        223.25        194.32         2.81 o                         
   1  -1   7        984.75        996.92         9.11 o                         
   2  -1   7       1146.21       1204.96        11.42 o                         
   3  -1   7          8.40          6.76         0.99 o                         
   4  -1   7        768.19        788.67         8.61 o                         
   5  -1   7         36.80         49.12         1.81 o                         
   6  -1   7         89.09         81.86         3.18 o                         
   7  -1   7         66.81         72.54         5.33 o                         
  -8   0   7         43.26         40.32        18.70 o                         
  -7   0   7        353.75        351.01         6.73 o                         
  -6   0   7         30.97         28.15         2.91 o                         
  -5   0   7        796.95        806.36         7.93 o                         
  -4   0   7        889.23        903.93         8.54 o                         
  -3   0   7        494.28        534.37         5.26 o                         
  -2   0   7       1864.87       1811.01        15.84 o                         
  -1   0   7         37.84         51.26         1.39 o                         
   0   0   7       1718.83       1750.50        16.35 o                         
   1   0   7        362.02        349.27         3.87 o                         
   2   0   7        655.16        677.92         6.54 o                         
   3   0   7       1165.28       1220.88        13.79 o                         
   4   0   7          2.30          3.30         0.99 o                         
   5   0   7        229.03        245.11         4.23 o                         
   6   0   7        149.24        154.64         3.72 o                         
   7   0   7          5.46          9.52         7.37 o                         
  -7   1   7         31.25         22.63         1.95 o                         
  -6   1   7        697.82        694.32         9.01 o                         
  -5   1   7        256.91        242.24         4.33 o                         
  -4   1   7        383.11        385.18         4.38 o                         
  -3   1   7       1414.12       1428.08        12.25 o                         
  -2   1   7        176.93        185.50         2.62 o                         
  -1   1   7       1883.70       1922.12        22.40 o                         
   0   1   7        219.99        187.89         2.92 o                         
   1   1   7        976.97        996.35         9.53 o                         
   2   1   7       1138.94       1202.34        10.42 o                         
   3   1   7          8.39          5.55         0.65 o                         
   4   1   7        764.70        783.78         8.49 o                         
   5   1   7         36.07         46.30         1.78 o                         
   6   1   7         89.94         78.79         2.41 o                         
   7   1   7         64.20         74.92         4.55 o                         
  -7   2   7        342.87        351.67         6.92 o                         
  -6   2   7          0.96         -0.56         1.52 o                         
  -5   2   7        637.10        638.18         8.43 o                         
  -4   2   7        292.97        281.67         4.02 o                         
  -3   2   7        291.63        305.25         3.58 o                         
  -2   2   7       1218.22       1284.30        11.92 o                         
  -1   2   7         20.90         19.61         0.98 o                         
   0   2   7       1588.55       1599.47        15.73 o                         
   1   2   7        432.14        421.40         4.39 o                         
   2   2   7        560.37        563.21         5.99 o                         
   3   2   7        629.74        619.55         6.87 o                         
   4   2   7          6.22          8.47         0.80 o                         
   5   2   7        174.73        172.09         3.55 o                         
   6   2   7         23.73         28.94         2.43 o                         
   7   2   7         19.25         14.30         6.30 o                         
  -7   3   7         25.00         18.24         3.03 o                         
  -6   3   7        492.46        485.77        13.13 o                         
  -5   3   7        110.02        110.33         2.86 o                         
  -4   3   7        815.11        820.14         8.17 o                         
  -3   3   7       1113.54       1150.57        10.89 o                         
  -2   3   7        423.50        439.56         4.54 o                         
  -1   3   7       2476.59       2577.12        22.07 o                         
   0   3   7        272.22        253.22         3.21 o                         
   1   3   7       1214.33       1260.55        11.72 o                         
   2   3   7        623.93        618.89         6.43 o                         
   3   3   7         25.44         17.86         0.99 o                         
   4   3   7        558.31        565.73         6.88 o                         
   5   3   7         41.37         57.12         3.88 o                         
   6   3   7         71.82         73.51         5.40 o                         
  -7   4   7        239.10        246.43        11.19 o                         
  -6   4   7          7.24          5.65         1.74 o                         
  -5   4   7        532.37        529.85         8.35 o                         
  -4   4   7        309.56        280.42         4.37 o                         
  -3   4   7        314.44        299.24         4.42 o                         
  -2   4   7        573.24        613.43         6.28 o                         
  -1   4   7         35.73         35.54         1.31 o                         
   0   4   7       1229.31       1255.83        11.25 o                         
   1   4   7        534.42        543.17         5.42 o                         
   2   4   7        482.91        488.14         5.33 o                         
   3   4   7        605.04        612.21         8.19 o                         
   4   4   7          0.09         -1.09         1.41 o                         
   5   4   7        134.43        141.61         4.72 o                         
   6   4   7         10.96         12.11         6.52 o                         
  -7   5   7         27.02         26.15         8.21 o                         
  -6   5   7        258.61        253.66         8.50 o                         
  -5   5   7        106.97        109.85         3.10 o                         
  -4   5   7        349.81        326.93         4.61 o                         
  -3   5   7       1110.57       1175.48        12.58 o                         
  -2   5   7        367.79        382.12         4.49 o                         
  -1   5   7       1164.08       1149.82        11.84 o                         
   0   5   7         67.22         61.10         1.38 o                         
   1   5   7        438.47        419.47         4.54 o                         
   2   5   7        244.27        222.39         3.35 o                         
   3   5   7         31.53         31.14         1.72 o                         
   4   5   7        366.49        372.02        10.07 o                         
   5   5   7         39.29         46.29         5.86 o                         
   6   5   7         65.27         70.44         7.47 o                         
  -6   6   7          2.15          3.34         7.84 o                         
  -5   6   7        284.34        291.20        22.61 o                         
  -4   6   7        232.40        236.68         6.83 o                         
  -3   6   7         68.22         60.65         2.16 o                         
  -2   6   7        308.49        309.10         4.02 o                         
  -1   6   7         50.20         44.76         1.21 o                         
   0   6   7        375.53        379.33         4.25 o                         
   1   6   7        217.52        218.88         3.45 o                         
   2   6   7        202.75        204.04         3.67 o                         
   3   6   7        260.62        267.37         4.34 o                         
   4   6   7          2.00         -1.05         1.78 o                         
   5   6   7         56.22         54.49         7.39 o                         
  -5   7   7         37.39         41.94         7.49 o                         
  -4   7   7        172.96        184.27        10.30 o                         
  -3   7   7        377.96        404.29         8.35 o                         
  -2   7   7         25.05         24.04         2.00 o                         
  -1   7   7        633.44        637.74         6.53 o                         
   0   7   7        127.57        122.04         3.18 o                         
   1   7   7        221.80        223.47         3.47 o                         
   2   7   7        206.64        195.44         3.73 o                         
   3   7   7         19.76         13.71         1.66 o                         
   4   7   7        237.22        234.92        10.36 o                         
   5   7   7         13.56         18.77         7.23 o                         
  -5   8   7        113.84        114.64        11.34 o                         
  -4   8   7         83.50         87.84         8.10 o                         
  -3   8   7         80.58         75.41         5.92 o                         
  -2   8   7        318.14        321.24         7.23 o                         
  -1   8   7          5.43          7.38         1.21 o                         
   0   8   7        300.51        315.13         5.28 o                         
   1   8   7        110.42        104.65         3.76 o                         
   2   8   7         52.61         48.47         3.82 o                         
   3   8   7        117.69        109.97         3.63 o                         
   4   8   7          6.76          6.77         9.63 o                         
  -4   9   7         71.35         80.09         9.73 o                         
  -3   9   7        105.79        125.20         9.50 o                         
  -2   9   7         19.87         25.72        12.39 o                         
  -1   9   7        182.37        181.33        12.49 o                         
   0   9   7         49.97         52.86         3.08 o                         
   1   9   7         75.47         62.24         4.46 o                         
   2   9   7        103.56         88.85         7.27 o                         
   3   9   7          3.11          5.21         9.42 o                         
  -2  10   7        101.85        117.72        14.01 o                         
  -1  10   7          1.25          1.13        15.03 o                         
   0  10   7         97.16         90.96        11.05 o                         
   1  10   7         26.92         22.96         2.71 o                         
  -3  -9   8          7.34          7.27         2.45 o                         
  -2  -9   8        132.76        130.03         6.24 o                         
  -1  -9   8         54.25         53.12         2.43 o                         
   0  -9   8         38.83         42.80         1.91 o                         
   1  -9   8        112.17        130.63         5.86 o                         
   2  -9   8          8.30          4.50         2.40 o                         
  -4  -8   8          4.66          6.89         2.35 o                         
  -3  -8   8        190.64        186.71         3.33 o                         
  -2  -8   8         59.23         62.61         1.89 o                         
  -1  -8   8        127.41        135.21         3.05 o                         
   0  -8   8        158.58        160.16         3.20 o                         
   1  -8   8         11.53         12.13         1.70 o                         
   2  -8   8        123.77        137.09         7.37 o                         
   3  -8   8          4.27          3.13         2.52 o                         
  -5  -7   8         62.05         48.23         3.46 o                         
  -4  -7   8        229.55        235.64         3.97 o                         
  -3  -7   8         24.74         26.88         1.99 o                         
  -2  -7   8        417.93        428.16         5.20 o                         
  -1  -7   8        141.96        131.03         2.41 o                         
   0  -7   8         84.92         77.68         2.01 o                         
   1  -7   8        325.69        328.04         5.68 o                         
   2  -7   8         17.00         17.40         1.98 o                         
   3  -7   8        109.24        109.89         3.21 o                         
   4  -7   8         40.37         29.24         4.02 o                         
  -6  -6   8         79.60         70.35         7.13 o                         
  -5  -6   8        189.00        200.28         4.72 o                         
  -4  -6   8         43.59         45.69         1.93 o                         
  -3  -6   8        489.82        474.81         5.82 o                         
  -2  -6   8        138.95        135.15         2.33 o                         
  -1  -6   8        263.14        258.42         3.64 o                         
   0  -6   8        451.20        463.19         4.82 o                         
   1  -6   8          4.68          4.37         1.02 o                         
   2  -6   8        355.38        361.85         6.23 o                         
   3  -6   8         42.10         40.57         2.02 o                         
   4  -6   8         56.70         59.46         2.88 o                         
   5  -6   8         52.87         51.50         8.81 o                         
  -6  -5   8        106.11        114.37         5.02 o                         
  -5  -5   8         96.17         91.36         2.81 o                         
  -4  -5   8        464.98        465.27         6.41 o                         
  -3  -5   8         20.44         21.29         1.50 o                         
  -2  -5   8        876.75        899.91         8.24 o                         
  -1  -5   8        461.80        452.40         4.77 o                         
   0  -5   8        289.28        291.75         3.43 o                         
   1  -5   8        718.13        710.37         8.38 o                         
   2  -5   8         17.82         11.92         1.22 o                         
   3  -5   8        153.42        139.12         3.14 o                         
   4  -5   8         79.45         77.03         2.60 o                         
   5  -5   8         19.25         19.42         2.19 o                         
  -6  -4   8        155.06        140.35         5.57 o                         
  -5  -4   8        323.23        347.30         4.84 o                         
  -4  -4   8         51.64         39.62         1.56 o                         
  -3  -4   8        433.47        420.80         5.10 o                         
  -2  -4   8        326.24        324.21         3.95 o                         
  -1  -4   8        123.29        132.32         2.13 o                         
   0  -4   8        563.58        541.38         5.47 o                         
   1  -4   8         11.21          8.05         0.97 o                         
   2  -4   8        537.59        544.94         7.08 o                         
   3  -4   8         30.59         28.01         1.83 o                         
   4  -4   8        105.25         96.06         2.79 o                         
   5  -4   8         79.67         84.62         4.60 o                         
   6  -4   8          1.41          1.55         7.74 o                         
  -7  -3   8        166.13        172.35         6.89 o                         
  -6  -3   8        145.11        144.07         6.06 o                         
  -5  -3   8        105.86         91.36         2.20 o                         
  -4  -3   8        893.29        904.24         8.98 o                         
  -3  -3   8        232.92        213.99         3.26 o                         
  -2  -3   8       1403.84       1432.18        12.47 o                         
  -1  -3   8        317.42        285.30         3.30 o                         
   0  -3   8        262.74        276.73         3.59 o                         
   1  -3   8        560.33        538.84         5.67 o                         
   2  -3   8         34.34         32.84         1.55 o                         
   3  -3   8        315.74        302.06         4.46 o                         
   4  -3   8        205.14        215.17         4.55 o                         
   5  -3   8         41.70         35.54         2.79 o                         
   6  -3   8        112.07        135.15         6.04 o                         
  -7  -2   8         55.98         56.58         4.77 o                         
  -6  -2   8        233.08        218.86         6.83 o                         
  -5  -2   8        530.90        521.38         6.64 o                         
  -4  -2   8         76.46         67.97         1.67 o                         
  -3  -2   8       1076.21       1105.30        10.38 o                         
  -2  -2   8        357.41        334.30         3.89 o                         
  -1  -2   8        551.20        578.62         5.86 o                         
   0  -2   8       1144.18       1197.86        10.92 o                         
   1  -2   8         11.80         11.25         0.77 o                         
   2  -2   8        773.99        762.15         8.41 o                         
   3  -2   8         26.07         22.89         1.15 o                         
   4  -2   8        236.94        220.89         3.97 o                         
   5  -2   8        161.34        157.61         4.98 o                         
   6  -2   8          2.38         -1.60         2.31 o                         
  -7  -1   8        191.82        182.27         7.15 o                         
  -6  -1   8        215.08        228.73         6.71 o                         
  -5  -1   8        360.22        352.98         4.81 o                         
  -4  -1   8       1450.89       1487.72        12.98 o                         
  -3  -1   8         77.39         64.94         1.82 o                         
  -2  -1   8       1367.31       1407.75        12.08 o                         
  -1  -1   8        816.54        806.95         7.74 o                         
   0  -1   8        273.02        282.52         3.73 o                         
   1  -1   8       1368.65       1423.95        12.77 o                         
   2  -1   8         19.27         19.83         1.00 o                         
   3  -1   8        515.10        521.30         6.26 o                         
   4  -1   8        250.17        289.43         4.31 o                         
   5  -1   8         60.75         37.84         3.07 o                         
   6  -1   8         96.02        115.35         6.23 o                         
  -7   0   8         55.34         50.99         4.19 o                         
  -6   0   8        216.25        213.88         6.80 o                         
  -5   0   8        504.57        492.55         5.93 o                         
  -4   0   8         74.70         74.11         2.04 o                         
  -3   0   8       1281.19       1326.72        11.62 o                         
  -2   0   8        356.97        341.53         3.84 o                         
  -1   0   8       1011.61       1084.20        10.44 o                         
   0   0   8       1549.18       1638.72        15.23 o                         
   1   0   8          5.43          7.89         0.67 o                         
   2   0   8        681.00        645.16         6.45 o                         
   3   0   8          7.91          6.80         0.64 o                         
   4   0   8        107.42        100.53         3.16 o                         
   5   0   8        134.55        126.78         3.23 o                         
   6   0   8          7.80          7.09         1.82 o                         
  -7   1   8        194.77        191.83         9.34 o                         
  -6   1   8        214.04        217.75         5.09 o                         
  -5   1   8        356.59        353.47         5.50 o                         
  -4   1   8       1449.32       1483.55        14.09 o                         
  -3   1   8         76.46         65.05         1.55 o                         
  -2   1   8       1358.83       1385.14        12.09 o                         
  -1   1   8        815.19        806.76        10.17 o                         
   0   1   8        273.64        283.90         3.75 o                         
   1   1   8       1372.41       1421.09        12.72 o                         
   2   1   8         18.95         19.65         1.28 o                         
   3   1   8        520.15        525.88         6.19 o                         
   4   1   8        250.74        292.22         4.98 o                         
   5   1   8         62.53         40.04         2.69 o                         
   6   1   8         96.73        116.78         5.14 o                         
  -7   2   8         55.92         55.58         4.12 o                         
  -6   2   8        229.50        219.91         5.64 o                         
  -5   2   8        528.20        520.22         7.35 o                         
  -4   2   8         73.82         64.66         2.22 o                         
  -3   2   8       1073.14       1098.33        10.29 o                         
  -2   2   8        362.93        341.48         4.24 o                         
  -1   2   8        537.88        563.78         6.11 o                         
   0   2   8       1130.53       1188.06        15.16 o                         
   1   2   8         12.39         11.00         0.82 o                         
   2   2   8        769.90        781.99         7.94 o                         
   3   2   8         27.91         29.82         1.79 o                         
   4   2   8        233.67        226.22         5.17 o                         
   5   2   8        162.83        158.43         3.41 o                         
   6   2   8          2.19         -0.61         1.24 o                         
  -7   3   8        165.94        179.47         7.34 o                         
  -6   3   8        146.04        155.57         7.86 o                         
  -5   3   8        102.76         91.22         4.21 o                         
  -4   3   8        880.90        905.02        10.24 o                         
  -3   3   8        230.08        209.30         3.16 o                         
  -2   3   8       1401.51       1446.81        12.90 o                         
  -1   3   8        311.23        281.77         3.54 o                         
   0   3   8        261.56        273.54         3.64 o                         
   1   3   8        560.01        534.32         5.53 o                         
   2   3   8         35.16         34.87         1.38 o                         
   3   3   8        309.29        303.51         4.30 o                         
   4   3   8        202.89        213.16         5.04 o                         
   5   3   8         42.00         35.84         2.96 o                         
   6   3   8        111.93        127.63         7.25 o                         
  -6   4   8        153.91        140.54         6.16 o                         
  -5   4   8        324.62        336.56         7.48 o                         
  -4   4   8         53.93         34.46         3.56 o                         
  -3   4   8        435.49        423.78         6.19 o                         
  -2   4   8        324.37        325.70         4.24 o                         
  -1   4   8        120.41        129.74         2.32 o                         
   0   4   8        579.03        557.33         5.67 o                         
   1   4   8         11.40          6.41         0.80 o                         
   2   4   8        545.65        557.39         6.41 o                         
   3   4   8         32.14         29.65         1.61 o                         
   4   4   8        101.75         96.95         3.15 o                         
   5   4   8         78.91         80.61         5.00 o                         
   6   4   8          1.25          0.86         7.42 o                         
  -6   5   8        106.02        114.29         6.81 o                         
  -5   5   8         95.85         93.40         3.77 o                         
  -4   5   8        466.23        465.51         8.09 o                         
  -3   5   8         19.41         16.28         1.64 o                         
  -2   5   8        891.96        926.48         9.05 o                         
  -1   5   8        461.65        465.44         4.96 o                         
   0   5   8        294.65        290.69         4.08 o                         
   1   5   8        725.79        713.38         7.55 o                         
   2   5   8         18.46         14.55         1.41 o                         
   3   5   8        153.29        133.61         5.21 o                         
   4   5   8         79.87         78.62         6.73 o                         
   5   5   8         19.81         18.77         6.55 o                         
  -6   6   8         80.51         83.64         9.52 o                         
  -5   6   8        187.00        192.17        12.38 o                         
  -4   6   8         44.03         37.63         2.46 o                         
  -3   6   8        488.86        473.19         7.27 o                         
  -2   6   8        136.80        128.38         4.25 o                         
  -1   6   8        267.95        263.47         4.45 o                         
   0   6   8        446.85        454.32         5.65 o                         
   1   6   8          4.14          3.78         0.79 o                         
   2   6   8        360.03        376.61         6.86 o                         
   3   6   8         42.22         44.05         5.66 o                         
   4   6   8         57.19         69.04         7.16 o                         
   5   6   8         52.45         52.91         7.84 o                         
  -5   7   8         61.76         56.57         8.29 o                         
  -4   7   8        229.50        241.39        11.90 o                         
  -3   7   8         25.51         18.04         2.89 o                         
  -2   7   8        415.08        429.32         6.64 o                         
  -1   7   8        142.17        133.67         3.15 o                         
   0   7   8         85.61         75.99         2.34 o                         
   1   7   8        323.73        330.91         6.31 o                         
   2   7   8         16.70         14.62         2.05 o                         
   3   7   8        110.82        101.15         5.79 o                         
   4   7   8         39.70         35.72         6.88 o                         
  -4   8   8          4.55          7.48         3.55 o                         
  -3   8   8        188.25        175.09         6.01 o                         
  -2   8   8         58.44         58.77         5.84 o                         
  -1   8   8        128.74        142.68         8.15 o                         
   0   8   8        158.52        169.55         5.45 o                         
   1   8   8         12.07         11.22         1.53 o                         
   2   8   8        123.07        132.76         9.52 o                         
   3   8   8          4.76         -1.65        14.81 o                         
  -3   9   8          7.22         13.56         7.94 o                         
  -2   9   8        132.13        137.24        10.88 o                         
  -1   9   8         54.17         49.15         8.40 o                         
   0   9   8         38.33         37.12         5.89 o                         
   1   9   8        112.89        111.70         4.99 o                         
   2   9   8          8.48         13.90        10.81 o                         
  -3  -8   9         62.78         61.83         3.43 o                         
  -2  -8   9         22.10         21.55         3.35 o                         
  -1  -8   9        174.95        168.18         4.68 o                         
   0  -8   9         12.09          9.49         2.67 o                         
   1  -8   9        104.42        113.17         3.80 o                         
   2  -8   9         63.42         58.96         6.69 o                         
  -4  -7   9         51.25         61.25         3.00 o                         
  -3  -7   9        125.41        121.45         3.22 o                         
  -2  -7   9        165.28        172.88         3.61 o                         
  -1  -7   9          5.17          2.96         0.92 o                         
   0  -7   9        200.34        216.10         4.63 o                         
   1  -7   9         37.98         34.53         2.46 o                         
   2  -7   9         62.88         61.98         3.00 o                         
   3  -7   9        115.77        132.20         5.79 o                         
  -5  -6   9         32.33         37.97         6.22 o                         
  -4  -6   9        181.90        183.57         3.96 o                         
  -3  -6   9        132.46        131.95         2.86 o                         
  -2  -6   9         11.95         17.70         1.22 o                         
  -1  -6   9        336.62        328.39         4.59 o                         
   0  -6   9         32.21         24.19         1.56 o                         
   1  -6   9        163.56        163.77         4.08 o                         
   2  -6   9        103.00         93.49         3.16 o                         
   3  -6   9         24.54         22.09         2.23 o                         
   4  -6   9         59.96         71.43         5.20 o                         
  -6  -5   9          6.76          3.38        16.91 o                         
  -5  -5   9        191.86        203.29         6.63 o                         
  -4  -5   9        141.91        153.04         3.45 o                         
  -3  -5   9        167.54        159.75         2.99 o                         
  -2  -5   9        560.37        561.98         6.41 o                         
  -1  -5   9         26.97         24.12         1.01 o                         
   0  -5   9        505.74        496.95         5.68 o                         
   1  -5   9         61.74         55.07         2.56 o                         
   2  -5   9        109.45        104.21         3.76 o                         
   3  -5   9        208.12        201.42         4.04 o                         
   4  -5   9          0.48          1.99         2.35 o                         
   5  -5   9         69.54         79.99        21.06 o                         
  -6  -4   9        275.75        280.22         8.53 o                         
  -5  -4   9         43.03         53.50         3.95 o                         
  -4  -4   9        553.32        569.28         7.18 o                         
  -3  -4   9        222.75        222.55         3.42 o                         
  -2  -4   9        127.64        134.01         2.26 o                         
  -1  -4   9        803.25        816.40         7.52 o                         
   0  -4   9         88.26         78.56         1.91 o                         
   1  -4   9        387.14        408.59         5.48 o                         
   2  -4   9        382.74        361.24         6.06 o                         
   3  -4   9         31.87         29.01         2.03 o                         
   4  -4   9        191.13        202.81         5.81 o                         
   5  -4   9          1.74         -2.03         3.84 o                         
  -6  -3   9          2.15          1.95         5.99 o                         
  -5  -3   9        366.85        382.81         7.95 o                         
  -4  -3   9        144.54        134.97         3.12 o                         
  -3  -3   9        550.09        578.63         6.51 o                         
  -2  -3   9       1051.17       1028.43         9.47 o                         
  -1  -3   9         19.41         14.58         0.94 o                         
   0  -3   9       1271.33       1291.73        11.95 o                         
   1  -3   9        164.82        166.13         3.02 o                         
   2  -3   9        216.98        224.90         4.02 o                         
   3  -3   9        281.41        282.86         5.94 o                         
   4  -3   9          0.11         -1.36         1.36 o                         
   5  -3   9         69.92         57.90         3.49 o                         
  -6  -2   9        299.38        295.18         8.29 o                         
  -5  -2   9         44.81         45.92         3.24 o                         
  -4  -2   9        448.88        440.52         5.61 o                         
  -3  -2   9        278.26        275.89         3.99 o                         
  -2  -2   9         70.22         75.85         1.80 o                         
  -1  -2   9       1047.14       1059.42        10.05 o                         
   0  -2   9        133.26        109.92         2.19 o                         
   1  -2   9        442.57        448.50         5.28 o                         
   2  -2   9        523.28        520.34         6.58 o                         
   3  -2   9         28.69         19.33         1.31 o                         
   4  -2   9         80.80         60.45         2.61 o                         
   5  -2   9          6.47          4.97         1.91 o                         
  -7  -1   9        169.39        172.95         9.30 o                         
  -6  -1   9          0.97          0.00         5.28 o                         
  -5  -1   9        424.60        447.03         7.72 o                         
  -4  -1   9        127.49        113.12         2.74 o                         
  -3  -1   9        626.50        642.79         6.85 o                         
  -2  -1   9       1215.63       1200.51        10.82 o                         
  -1  -1   9         24.60         38.16         1.73 o                         
   0  -1   9        697.75        705.06         7.50 o                         
   1  -1   9        199.98        186.15         2.85 o                         
   2  -1   9        153.71        154.54         2.56 o                         
   3  -1   9        448.20        462.62         5.93 o                         
   4  -1   9          1.61         -1.38         1.38 o                         
   5  -1   9        157.97        168.04         4.68 o                         
   6  -1   9         23.91         43.48         5.66 o                         
  -7   0   9         54.35         54.16         6.57 o                         
  -6   0   9        301.74        289.88         7.68 o                         
  -5   0   9         30.93         25.44         3.12 o                         
  -4   0   9        306.25        297.99         4.18 o                         
  -3   0   9        326.94        330.96         5.03 o                         
  -2   0   9         54.30         68.58         1.65 o                         
  -1   0   9       1048.53       1063.36        10.49 o                         
   0   0   9         20.87         17.93         1.26 o                         
   1   0   9        755.86        797.67         7.83 o                         
   2   0   9        341.33        348.13         4.58 o                         
   3   0   9         66.89         54.81         1.50 o                         
   4   0   9        110.91         91.04         3.60 o                         
   5   0   9          4.27          3.12         1.51 o                         
   6   0   9         40.47         44.75         5.76 o                         
  -7   1   9        168.43        168.40        10.15 o                         
  -6   1   9          0.90         -3.26         4.82 o                         
  -5   1   9        427.51        435.96         8.69 o                         
  -4   1   9        128.60        117.48         2.50 o                         
  -3   1   9        627.76        646.27         6.80 o                         
  -2   1   9       1212.85       1213.69        11.24 o                         
  -1   1   9         25.12         34.35         1.46 o                         
   0   1   9        691.13        700.17         7.46 o                         
   1   1   9        206.78        193.81         2.83 o                         
   2   1   9        150.40        156.53         2.63 o                         
   3   1   9        451.61        460.00         5.84 o                         
   4   1   9          1.53          1.26         2.28 o                         
   5   1   9        156.62        165.49         4.90 o                         
   6   1   9         23.20         36.92         9.45 o                         
  -6   2   9        302.29        302.50        11.72 o                         
  -5   2   9         44.62         49.21         2.88 o                         
  -4   2   9        455.95        447.79         6.25 o                         
  -3   2   9        282.96        274.91         4.04 o                         
  -2   2   9         71.59         78.29         1.93 o                         
  -1   2   9       1063.62       1075.91        10.54 o                         
   0   2   9        136.45        112.14         2.31 o                         
   1   2   9        450.01        450.40         5.51 o                         
   2   2   9        523.94        525.52         5.92 o                         
   3   2   9         30.32         23.42         1.78 o                         
   4   2   9         79.74         75.59         4.40 o                         
   5   2   9          6.98          3.29         3.02 o                         
  -6   3   9          2.37          3.96         2.46 o                         
  -5   3   9        369.48        383.42        13.88 o                         
  -4   3   9        148.33        134.97         3.85 o                         
  -3   3   9        547.36        578.56         6.74 o                         
  -2   3   9       1047.19       1028.82        10.75 o                         
  -1   3   9         20.25         16.66         1.33 o                         
   0   3   9       1272.73       1286.72        12.99 o                         
   1   3   9        163.00        159.20         3.01 o                         
   2   3   9        219.28        217.63         3.81 o                         
   3   3   9        286.16        296.71         6.14 o                         
   4   3   9          0.13         -2.18         2.18 o                         
   5   3   9         71.67         64.89         3.69 o                         
  -6   4   9        277.93        278.61        12.39 o                         
  -5   4   9         42.83         59.28         4.21 o                         
  -4   4   9        547.85        557.53        11.08 o                         
  -3   4   9        227.34        228.42         4.99 o                         
  -2   4   9        125.59        130.50         2.84 o                         
  -1   4   9        800.26        811.86         9.28 o                         
   0   4   9         86.56         78.20         2.00 o                         
   1   4   9        380.27        397.27         5.43 o                         
   2   4   9        380.09        358.66         5.75 o                         
   3   4   9         33.18         35.54         4.94 o                         
   4   4   9        194.03        199.46         9.62 o                         
   5   4   9          1.98          1.66         6.11 o                         
  -6   5   9          6.92         15.50        20.01 o                         
  -5   5   9        192.05        177.93         9.31 o                         
  -4   5   9        143.35        146.13         5.10 o                         
  -3   5   9        159.48        149.82         3.85 o                         
  -2   5   9        555.78        552.91         7.11 o                         
  -1   5   9         27.06         26.57         1.44 o                         
   0   5   9        501.30        505.49         6.48 o                         
   1   5   9         57.57         54.54         2.16 o                         
   2   5   9        109.70        107.45         3.10 o                         
   3   5   9        205.89        201.94         8.08 o                         
   4   5   9          0.44          2.37         7.07 o                         
   5   5   9         68.18         65.14        14.95 o                         
  -5   6   9         32.26         36.74         5.43 o                         
  -4   6   9        183.94        168.17         9.21 o                         
  -3   6   9        127.60        128.76         4.37 o                         
  -2   6   9         11.30         11.66         1.24 o                         
  -1   6   9        330.10        326.28         5.13 o                         
   0   6   9         32.18         22.34         1.67 o                         
   1   6   9        163.62        167.47         3.20 o                         
   2   6   9        101.33         98.72         4.94 o                         
   3   6   9         24.47         27.00         6.26 o                         
   4   6   9         60.82         63.82         7.86 o                         
  -4   7   9         51.43         50.90         9.81 o                         
  -3   7   9        128.23        130.77         5.39 o                         
  -2   7   9        166.49        164.32         6.14 o                         
  -1   7   9          5.26          5.10         1.08 o                         
   0   7   9        200.67        199.19         4.76 o                         
   1   7   9         38.65         33.51         3.13 o                         
   2   7   9         63.27         65.56         3.64 o                         
   3   7   9        116.80        112.39         9.41 o                         
  -3   8   9         62.87         68.23         7.77 o                         
  -2   8   9         21.59         21.46         6.63 o                         
  -1   8   9        175.48        169.38         7.99 o                         
   0   8   9         12.19         10.56         6.13 o                         
   1   8   9        104.63         99.69         4.37 o                         
   2   8   9         63.11         42.51         5.51 o                         
  -1  -8  10         90.08         88.07         7.72 o                         
   0  -8  10         24.64         25.37         7.99 o                         
  -3  -7  10        199.92        211.03         5.38 o                         
  -2  -7  10         34.63         34.53         2.05 o                         
  -1  -7  10        133.65        133.84         3.31 o                         
   0  -7  10        110.52        108.74         4.35 o                         
   1  -7  10          5.60          6.50         3.19 o                         
   2  -7  10         74.07         76.91         5.38 o                         
  -4  -6  10        207.12        219.86         4.69 o                         
  -3  -6  10         14.14         10.72         1.66 o                         
  -2  -6  10        270.94        279.88         4.88 o                         
  -1  -6  10         94.06         86.95         2.76 o                         
   0  -6  10         65.16         63.56         2.65 o                         
   1  -6  10        211.20        194.57         6.13 o                         
   2  -6  10          7.85          2.32         2.31 o                         
   3  -6  10         89.77         82.80         7.84 o                         
  -5  -5  10         74.64         67.40         5.83 o                         
  -4  -5  10         11.74         14.73         1.84 o                         
  -3  -5  10        378.97        381.34         5.99 o                         
  -2  -5  10         24.60         22.16         1.56 o                         
  -1  -5  10        217.93        225.48         4.16 o                         
   0  -5  10        242.70        240.59         4.92 o                         
   1  -5  10         53.54         51.81         2.44 o                         
   2  -5  10        174.47        175.71         4.65 o                         
   3  -5  10          8.02         10.13         2.16 o                         
   4  -5  10         45.32         38.27         4.26 o                         
  -5  -4  10         80.20         84.37         5.10 o                         
  -4  -4  10        351.98        381.81         6.12 o                         
  -3  -4  10          9.42          5.84         1.77 o                         
  -2  -4  10        262.72        269.57         4.71 o                         
  -1  -4  10        114.02        109.60         2.44 o                         
   0  -4  10         64.55         80.87         3.52 o                         
   1  -4  10        270.12        261.60         4.17 o                         
   2  -4  10          2.26          0.53         1.47 o                         
   3  -4  10        133.60        126.95         4.40 o                         
   4  -4  10         38.16         37.55         2.89 o                         
  -6  -3  10        156.71        171.43         7.07 o                         
  -5  -3  10        138.06        133.29         5.17 o                         
  -4  -3  10          1.22          1.04         1.73 o                         
  -3  -3  10        416.92        416.30         6.17 o                         
  -2  -3  10         51.05         36.54         1.93 o                         
  -1  -3  10        378.10        378.74         4.95 o                         
   0  -3  10        234.11        216.85         3.66 o                         
   1  -3  10         89.83         89.75         3.78 o                         
   2  -3  10        235.38        230.03         4.61 o                         
   3  -3  10         16.11         17.15         1.81 o                         
   4  -3  10        107.58        103.28         3.51 o                         
  -6  -2  10         98.88         92.04         5.50 o                         
  -5  -2  10        116.47        116.22         4.63 o                         
  -4  -2  10        462.31        465.58         6.50 o                         
  -3  -2  10          2.55          1.56         1.10 o                         
  -2  -2  10        276.76        287.92         4.49 o                         
  -1  -2  10        234.69        221.38         4.38 o                         
   0  -2  10        181.20        198.62         3.42 o                         
   1  -2  10        447.27        451.33         5.84 o                         
   2  -2  10         12.77         12.59         1.58 o                         
   3  -2  10        248.26        241.43         5.53 o                         
   4  -2  10         69.71         65.02         5.23 o                         
   5  -2  10         23.74         20.53         2.28 o                         
  -6  -1  10        149.30        145.83         7.98 o                         
  -5  -1  10        327.11        330.38         8.19 o                         
  -4  -1  10         20.95         22.40         2.39 o                         
  -3  -1  10        741.47        704.96         9.92 o                         
  -2  -1  10          9.41          4.58         1.41 o                         
  -1  -1  10        693.05        718.53         9.03 o                         
   0  -1  10        551.10        527.68         6.25 o                         
   1  -1  10         80.08         81.65         2.21 o                         
   2  -1  10        308.05        316.01         4.71 o                         
   3  -1  10         66.09         64.38         2.30 o                         
   4  -1  10        113.33        126.17         7.11 o                         
   5  -1  10         75.54         65.19         6.10 o                         
  -6   0  10         99.10        100.70         6.52 o                         
  -5   0  10         75.74         74.26         4.27 o                         
  -4   0  10        592.25        572.26         8.33 o                         
  -3   0  10         26.09         22.88         1.57 o                         
  -2   0  10        388.61        410.42         5.96 o                         
  -1   0  10        422.18        419.66         5.82 o                         
   0   0  10        125.37        126.99         2.93 o                         
   1   0  10        625.37        597.22         7.06 o                         
   2   0  10         10.25          9.84         0.92 o                         
   3   0  10        273.29        276.59         5.47 o                         
   4   0  10         64.55         70.76         3.02 o                         
   5   0  10          2.67          3.62         7.70 o                         
  -6   1  10        150.36        146.31         8.25 o                         
  -5   1  10        325.53        319.37         9.39 o                         
  -4   1  10         21.72         24.87         2.26 o                         
  -3   1  10        737.63        714.29         8.09 o                         
  -2   1  10          9.64          7.87         0.96 o                         
  -1   1  10        689.97        726.25         7.87 o                         
   0   1  10        543.19        521.97         6.20 o                         
   1   1  10         83.21         85.28         2.50 o                         
   2   1  10        302.92        315.07         4.39 o                         
   3   1  10         65.23         60.30         2.06 o                         
   4   1  10        114.56        116.32         5.18 o                         
   5   1  10         76.64         69.87         5.62 o                         
  -6   2  10         99.58         99.52         8.05 o                         
  -5   2  10        117.38        103.25         5.97 o                         
  -4   2  10        458.45        451.45        10.00 o                         
  -3   2  10          2.45          1.75         1.75 o                         
  -2   2  10        273.88        289.33         4.11 o                         
  -1   2  10        235.09        235.62         3.76 o                         
   0   2  10        182.91        194.42         3.68 o                         
   1   2  10        443.53        437.25         5.54 o                         
   2   2  10         12.82         11.84         1.53 o                         
   3   2  10        247.83        244.16         5.86 o                         
   4   2  10         68.10         74.81         4.12 o                         
   5   2  10         24.31         19.30         7.65 o                         
  -6   3  10        154.83        167.57        13.24 o                         
  -5   3  10        137.41        120.10         4.62 o                         
  -4   3  10          1.59          0.32         2.78 o                         
  -3   3  10        419.08        429.09         6.48 o                         
  -2   3  10         52.88         40.60         1.88 o                         
  -1   3  10        372.12        366.12         5.19 o                         
   0   3  10        229.15        214.78         3.68 o                         
   1   3  10         89.00         88.60         2.56 o                         
   2   3  10        231.19        224.31         5.16 o                         
   3   3  10         16.72         13.99         2.52 o                         
   4   3  10        106.83        106.00         4.84 o                         
  -5   4  10         80.55         72.51         4.29 o                         
  -4   4  10        353.96        377.30         9.30 o                         
  -3   4  10          9.26          6.33         5.53 o                         
  -2   4  10        265.98        273.42         4.80 o                         
  -1   4  10        117.23        108.95         3.05 o                         
   0   4  10         64.05         73.43         2.06 o                         
   1   4  10        276.74        259.05         4.88 o                         
   2   4  10          2.29          0.40         1.53 o                         
   3   4  10        131.47        134.73         4.24 o                         
   4   4  10         37.46         41.84         6.65 o                         
  -5   5  10         73.75         58.24         7.29 o                         
  -4   5  10         12.04         10.67         3.18 o                         
  -3   5  10        386.02        376.25        14.51 o                         
  -2   5  10         25.60         20.28         1.38 o                         
  -1   5  10        219.86        224.48         4.23 o                         
   0   5  10        246.62        237.13         4.25 o                         
   1   5  10         53.31         58.38         2.14 o                         
   2   5  10        175.88        178.41         5.95 o                         
   3   5  10          8.04          9.77         5.45 o                         
   4   5  10         46.01         43.51         8.78 o                         
  -4   6  10        207.28        192.96        10.33 o                         
  -3   6  10         14.44         10.21         2.77 o                         
  -2   6  10        272.07        265.57         7.69 o                         
  -1   6  10         94.94         85.11         2.95 o                         
   0   6  10         64.06         58.20         2.60 o                         
   1   6  10        210.62        196.50         5.36 o                         
   2   6  10          7.88          4.34         7.55 o                         
   3   6  10         88.66         82.19         7.78 o                         
  -3   7  10        199.99        203.61         8.08 o                         
  -2   7  10         35.23         34.31         3.23 o                         
  -1   7  10        133.27        138.19         8.27 o                         
   0   7  10        111.72        105.16         9.80 o                         
   1   7  10          5.43          1.89         2.18 o                         
   2   7  10         73.31         74.77         7.00 o                         
  -1   8  10         89.06         95.86         7.36 o                         
   0   8  10         24.43         32.16        10.33 o                         
  -3  -6  11         54.73         54.26         2.96 o                         
  -2  -6  11        119.61        105.29         3.41 o                         
  -1  -6  11          0.73          1.45         1.50 o                         
   0  -6  11        145.65        135.85         5.94 o                         
   1  -6  11         23.95         14.87         4.38 o                         
  -4  -5  11        110.51        105.29         7.72 o                         
  -3  -5  11        135.36        131.96         3.46 o                         
  -2  -5  11         23.10         19.13         1.72 o                         
  -1  -5  11        237.91        247.20         5.55 o                         
   0  -5  11          5.60          3.10         1.85 o                         
   1  -5  11        112.20        112.48         4.47 o                         
   2  -5  11         52.63         49.12         4.54 o                         
  -4  -4  11         45.73         44.79         3.67 o                         
  -3  -4  11        168.56        165.35         3.92 o                         
  -2  -4  11        256.72        243.77         4.54 o                         
  -1  -4  11          8.89         15.15         1.96 o                         
   0  -4  11        223.06        210.93         4.90 o                         
   1  -4  11         67.74         61.10         2.56 o                         
   2  -4  11         56.36         65.63         4.22 o                         
   3  -4  11         66.86         53.88         3.60 o                         
  -5  -3  11          0.84         -0.32         6.42 o                         
  -4  -3  11        199.10        204.28         5.79 o                         
  -3  -3  11        244.81        233.80         4.48 o                         
  -2  -3  11         92.62        101.40         3.67 o                         
  -1  -3  11        400.41        410.12         5.97 o                         
   0  -3  11         10.40          6.95         1.85 o                         
   1  -3  11        223.76        228.44         4.39 o                         
   2  -3  11         81.72         71.67         3.37 o                         
   3  -3  11         14.00         13.19         2.28 o                         
  -5  -2  11        272.44        277.06        10.95 o                         
  -4  -2  11         62.39         59.45         4.42 o                         
  -3  -2  11        229.83        245.17         5.15 o                         
  -2  -2  11        449.95        442.06         6.16 o                         
  -1  -2  11          0.56         -0.77         1.49 o                         
   0  -2  11        255.64        261.06         4.76 o                         
   1  -2  11        172.64        171.04         3.89 o                         
   2  -2  11         76.47         73.26         3.16 o                         
   3  -2  11        104.16         77.56         7.89 o                         
   4  -2  11          3.67         -0.57         3.86 o                         
  -5  -1  11          2.45          1.12         6.20 o                         
  -4  -1  11        301.03        344.76         8.47 o                         
  -3  -1  11        316.97        298.28         6.01 o                         
  -2  -1  11        160.50        170.93         4.43 o                         
  -1  -1  11        301.52        282.86         5.97 o                         
   0  -1  11         15.14         11.25         1.62 o                         
   1  -1  11        268.02        284.24         5.18 o                         
   2  -1  11         80.17         57.62         3.21 o                         
   3  -1  11         36.55         31.97         3.60 o                         
   4  -1  11         85.88         73.55         5.68 o                         
  -5   0  11        294.78        309.31        11.10 o                         
  -4   0  11         26.62         24.27         5.04 o                         
  -3   0  11        186.88        216.66         5.50 o                         
  -2   0  11        366.93        339.99         6.01 o                         
  -1   0  11          3.69         -1.23         1.91 o                         
   0   0  11        327.57        345.09         5.79 o                         
   1   0  11         45.77         44.84         2.86 o                         
   2   0  11        248.25        234.78         5.23 o                         
   3   0  11         42.95         34.49         3.47 o                         
   4   0  11         17.79         12.67         6.03 o                         
  -5   1  11          2.84          3.61         5.68 o                         
  -4   1  11        299.60        312.77         9.80 o                         
  -3   1  11        321.00        295.15         8.52 o                         
  -2   1  11        162.22        170.91         7.52 o                         
  -1   1  11        305.60        296.82         6.77 o                         
   0   1  11         16.15         13.08         2.11 o                         
   1   1  11        262.84        277.13         5.72 o                         
   2   1  11         84.37         61.46         2.71 o                         
   3   1  11         34.96         30.51         4.84 o                         
   4   1  11         85.95         77.49         7.98 o                         
  -5   2  11        270.43        270.81        10.27 o                         
  -4   2  11         62.75         58.54         5.58 o                         
  -3   2  11        229.52        248.92         9.21 o                         
  -2   2  11        448.74        436.20         9.18 o                         
  -1   2  11          0.33          1.56         4.67 o                         
   0   2  11        261.50        283.50         6.42 o                         
   1   2  11        175.22        169.80         3.46 o                         
   2   2  11         77.68         69.79         3.75 o                         
   3   2  11        104.28         75.19        12.84 o                         
   4   2  11          3.49          5.43         9.39 o                         
  -5   3  11          1.05          2.29         7.63 o                         
  -4   3  11        196.89        178.32        10.94 o                         
  -3   3  11        244.80        229.40         8.15 o                         
  -2   3  11         94.20        100.46         4.69 o                         
  -1   3  11        401.61        399.33         8.04 o                         
   0   3  11         10.49          8.01         1.87 o                         
   1   3  11        223.29        215.20         6.37 o                         
   2   3  11         80.63         65.14         3.99 o                         
   3   3  11         13.66          9.42         2.53 o                         
  -4   4  11         45.78         45.86         9.32 o                         
  -3   4  11        166.42        177.07        10.38 o                         
  -2   4  11        253.73        245.69        10.68 o                         
  -1   4  11          9.32         10.81         1.88 o                         
   0   4  11        221.34        213.57         4.93 o                         
   1   4  11         67.34         57.88         2.49 o                         
   2   4  11         57.26         53.66         3.40 o                         
   3   4  11         67.83         63.73         7.16 o                         
  -4   5  11        109.84         94.25         5.02 o                         
  -3   5  11        133.51        129.10         4.82 o                         
  -2   5  11         22.72         24.65         2.45 o                         
  -1   5  11        238.34        253.30         7.18 o                         
   0   5  11          5.42          6.31         1.31 o                         
   1   5  11        113.07        127.05         3.55 o                         
   2   5  11         52.45         51.92         7.19 o                         
  -3   6  11         56.26         63.46        10.89 o                         
  -2   6  11        118.86         89.22         8.11 o                         
  -1   6  11          0.99          1.18         2.76 o                         
   0   6  11        145.56        132.35         5.09 o                         
   1   6  11         23.22         16.23         2.84 o                         
  -2  -5  12        186.55        192.99         6.04 o                         
  -1  -5  12         34.53         33.62         3.02 o                         
   0  -5  12         66.30         79.94         3.94 o                         
  -3  -4  12        201.30        193.17         5.76 o                         
  -2  -4  12         10.61         14.55         1.93 o                         
  -1  -4  12        163.93        163.88         5.85 o                         
   0  -4  12         86.54         73.34         3.92 o                         
   1  -4  12         23.21         28.29         2.89 o                         
  -3  -3  12          7.08          6.21         2.84 o                         
  -2  -3  12        227.38        243.10         6.93 o                         
  -1  -3  12         59.67         63.27         3.41 o                         
   0  -3  12         99.06        113.83         4.14 o                         
   1  -3  12        111.73        121.73         4.41 o                         
   2  -3  12          6.58          4.67         2.05 o                         
  -4  -2  12         57.47         61.68         6.72 o                         
  -3  -2  12        171.53        157.57         5.38 o                         
  -2  -2  12          8.84          5.01         5.79 o                         
  -1  -2  12        200.05        200.87         7.69 o                         
   0  -2  12        154.59        136.96         5.26 o                         
   1  -2  12         26.23         29.44         2.95 o                         
   2  -2  12        142.24        141.62         6.45 o                         
  -4  -1  12        146.38        135.59         6.79 o                         
  -3  -1  12          2.63          0.49         5.62 o                         
  -2  -1  12        365.47        405.27        10.47 o                         
  -1  -1  12         83.29         73.98         6.14 o                         
   0  -1  12        139.68        145.77         4.93 o                         
   1  -1  12        100.40         92.78         3.26 o                         
   2  -1  12          8.33          4.54         4.14 o                         
   3  -1  12         56.96         65.66         7.04 o                         
  -4   0  12         54.66         58.68         6.14 o                         
  -3   0  12        191.85        195.76         9.11 o                         
  -2   0  12         30.17         23.30         5.24 o                         
  -1   0  12        261.82        295.63        10.31 o                         
   0   0  12        284.04        277.38         7.11 o                         
   1   0  12          3.18          2.48         5.47 o                         
   2   0  12        211.47        233.37        11.11 o                         
   3   0  12         26.45         29.59         6.34 o                         
  -4   1  12        146.83        141.48         7.14 o                         
  -3   1  12          2.74          3.15         5.43 o                         
  -2   1  12        363.69        406.78        10.11 o                         
  -1   1  12         81.74         74.23         5.89 o                         
   0   1  12        141.83        137.21         7.32 o                         
   1   1  12         97.88         88.64         5.80 o                         
   2   1  12          8.64          6.08         5.83 o                         
   3   1  12         56.48         62.06         8.43 o                         
  -4   2  12         58.68         56.86         6.30 o                         
  -3   2  12        169.67        159.27         7.80 o                         
  -2   2  12          8.95          7.25         5.10 o                         
  -1   2  12        197.04        213.34        10.87 o                         
   0   2  12        151.83        122.74         6.23 o                         
   1   2  12         27.00         29.91         5.68 o                         
   2   2  12        144.96        144.24        10.00 o                         
  -3   3  12          7.01          8.69         5.27 o                         
  -2   3  12        230.17        220.95         9.34 o                         
  -1   3  12         60.09         57.53         3.34 o                         
   0   3  12        100.91        117.55         4.26 o                         
   1   3  12        111.27        109.98         6.62 o                         
   2   3  12          6.53          3.82        11.37 o                         
  -3   4  12        201.28        200.77        12.47 o                         
  -2   4  12         10.81         10.24         5.51 o                         
  -1   4  12        164.22        153.79         8.41 o                         
   0   4  12         86.24         64.02         7.13 o                         
   1   4  12         23.49         18.32         3.78 o                         
  -2   5  12        184.91        195.06        12.36 o                         
  -1   5  12         34.31         28.17         6.88 o                         
   0   5  12         65.76         74.91         3.65 o                         
  -2  -2  13         44.53         48.72         7.40 o                         
  -1  -2  13        142.99        135.03         7.16 o                         
   0  -2  13          6.71         -0.52         3.66 o                         
  -2  -1  13        102.00        100.79         7.01 o                         
  -1  -1  13         22.01         22.52         6.23 o                         
   0  -1  13        162.78        192.50         6.56 o                         
   1  -1  13          1.59          3.91         7.02 o                         
  -2   0  13         41.75         42.27         6.60 o                         
  -1   0  13         78.83         76.70         7.03 o                         
   0   0  13          0.02          0.67         3.32 o                         
   1   0  13        160.08        147.78         8.14 o                         
  -2   1  13        103.86        108.64         6.72 o                         
  -1   1  13         22.16         33.23         6.88 o                         
   0   1  13        164.70        175.42         9.56 o                         
   1   1  13          2.05          3.63         6.34 o                         
  -2   2  13         44.31         53.89         7.38 o                         
  -1   2  13        142.47        136.95         5.39 o                         
   0   2  13          6.74          7.79         6.40 o                         
                                                                                
